# Supplementary material for: Effects of changes on gut microbiota in children with acute Kawasaki disease
Source: PeerJ. 2020 Aug 6;8:e9698. doi: 10.7717/peerj.9698 (PMC7512135; doi:10.7717/peerj.9698)
Supplement: Supplemental Information 1 [file peerj-08-9698-s001.zip]

Archive with 159 entries (136 files):
- A_sequences/
- A_sequences/length.xls
- A_sequences/Length_Distribution.pdf
- A_sequences/length_distribution.png
- A_sequences/seqs.fna.gz
- A_sequences/seqs.names.gz
- A_sequences/seqs.unique.fna.gz
- A_sequences/summary.txt
- B01_OTU/
- B01_OTU/otu_even_depth.xls
- B01_OTU/otu_modified.xls
- B01_OTU/otu_modified_group.xls
- B01_OTU/rep_set.tre
- B01_OTU/seqs_otus.txt
- B01_OTU/seqs_rep_set.fasta
- B01_OTU/venn/
- B01_OTU/venn/venn.A-B.pdf
- B05_index/
- B05_index/index.txt
- B07_taxa_summary/
- B07_taxa_summary/bar_class.pdf
- B07_taxa_summary/bar_family.pdf
- B07_taxa_summary/bar_genus.pdf
- B07_taxa_summary/bar_order.pdf
- B07_taxa_summary/bar_phylum.pdf
- B07_taxa_summary/class.png
- B07_taxa_summary/family.png
- B07_taxa_summary/genus.png
- B07_taxa_summary/order.png
- B07_taxa_summary/otu_table_L2.txt
- B07_taxa_summary/otu_table_L3.txt
- B07_taxa_summary/otu_table_L4.txt
- B07_taxa_summary/otu_table_L5.txt
- B07_taxa_summary/otu_table_L6.txt
- B07_taxa_summary/phylum.png
- B07_taxa_summary/taxa_summary_plots/
- B07_taxa_summary/taxa_summary_plots/area_charts.html
- B07_taxa_summary/taxa_summary_plots/bar_charts.html
- B07_taxa_summary/taxa_summary_plots/charts/
- B07_taxa_summary/taxa_summary_plots/charts/2Ld3ZTXKOeAbOZpKEfjX325yq64Eeg.png
- B07_taxa_summary/taxa_summary_plots/charts/2Ld3ZTXKOeAbOZpKEfjX325yq64Eeg_legend.pdf
- B07_taxa_summary/taxa_summary_plots/charts/2xIs2bZlZq3n5GRdrxD9Ang19b2C8z.png
- B07_taxa_summary/taxa_summary_plots/charts/2xIs2bZlZq3n5GRdrxD9Ang19b2C8z_legend.pdf
- B07_taxa_summary/taxa_summary_plots/charts/9SfHZD21CTCdwlg208KOL91EpHHqzh.png
- B07_taxa_summary/taxa_summary_plots/charts/9SfHZD21CTCdwlg208KOL91EpHHqzh_legend.pdf
- B07_taxa_summary/taxa_summary_plots/charts/Az3s0A1NsjUQ6XIqbxtqbGzp2S37PX.pdf
- B07_taxa_summary/taxa_summary_plots/charts/BYJRQbGjkZhqMrjwYaPPxnbpdTYgUS.pdf
- B07_taxa_summary/taxa_summary_plots/charts/cilImOHzxkSpYRixZ70pB3fcJwonNw.pdf
- B07_taxa_summary/taxa_summary_plots/charts/dKnKqMGRUUqKIqW0Ezr9OERoHflLZf.png
- B07_taxa_summary/taxa_summary_plots/charts/dKnKqMGRUUqKIqW0Ezr9OERoHflLZf_legend.pdf
- B07_taxa_summary/taxa_summary_plots/charts/Dzgl82smXIFDdwoMiu5Dq0TgLgW900.pdf
- B07_taxa_summary/taxa_summary_plots/charts/e8kPRMU5XedhQwLwNJD1s5h9Qyxikc.pdf
- B07_taxa_summary/taxa_summary_plots/charts/g8gANXRUteoQyLyAlU0pUCfhPBIlDJ.png
- B07_taxa_summary/taxa_summary_plots/charts/g8gANXRUteoQyLyAlU0pUCfhPBIlDJ_legend.pdf
- B07_taxa_summary/taxa_summary_plots/charts/gqlUZNK8yC1uJNtT6iZzJaQrgFtd4J.png
- B07_taxa_summary/taxa_summary_plots/charts/gqlUZNK8yC1uJNtT6iZzJaQrgFtd4J_legend.pdf
- B07_taxa_summary/taxa_summary_plots/charts/J0s9MZGggylQTkzAxzSOcduxQFgj3L.pdf
- B07_taxa_summary/taxa_summary_plots/charts/o3IfZ8n21IHMz7qy0baPAt2TAWtqOu.pdf
- B07_taxa_summary/taxa_summary_plots/charts/odRiOOQHo4ZasiscpXYTfHy30aWhuP.png
- B07_taxa_summary/taxa_summary_plots/charts/odRiOOQHo4ZasiscpXYTfHy30aWhuP_legend.pdf
- B07_taxa_summary/taxa_summary_plots/charts/P28hp76onYoAjsSiJPzkNcuPFKWOfK.pdf
- B07_taxa_summary/taxa_summary_plots/charts/pagn8H8lIPKLiJm0FYtbiqtBZu36wc.png
- B07_taxa_summary/taxa_summary_plots/charts/pagn8H8lIPKLiJm0FYtbiqtBZu36wc_legend.pdf
- B07_taxa_summary/taxa_summary_plots/charts/PRYx0wyUpcSUQZD5erf1CtJPis4IgQ.png
- B07_taxa_summary/taxa_summary_plots/charts/PRYx0wyUpcSUQZD5erf1CtJPis4IgQ_legend.pdf
- B07_taxa_summary/taxa_summary_plots/charts/r8QYGd0ZFXgZIQwM5ZgSQfZx4ZDaTJ.pdf
- B07_taxa_summary/taxa_summary_plots/charts/zkjgq4S6yDoOfzeAZBZXR9jFymuEn3.pdf
- B07_taxa_summary/taxa_summary_plots/charts/ZWaYZ0srLhNNB0YAOCWbiUbmAaJa0J.png
- B07_taxa_summary/taxa_summary_plots/charts/ZWaYZ0srLhNNB0YAOCWbiUbmAaJa0J_legend.pdf
- B07_taxa_summary/taxa_summary_plots/css/
- B07_taxa_summary/taxa_summary_plots/css/qiime_style.css
- B07_taxa_summary/taxa_summary_plots/js/
- B07_taxa_summary/taxa_summary_plots/js/overlib.js
- B07_taxa_summary/taxa_summary_plots/raw_data/
- B07_taxa_summary/taxa_summary_plots/raw_data/otu_table_L2.txt
- B07_taxa_summary/taxa_summary_plots/raw_data/otu_table_L3.txt
- B07_taxa_summary/taxa_summary_plots/raw_data/otu_table_L4.txt
- B07_taxa_summary/taxa_summary_plots/raw_data/otu_table_L5.txt
- B07_taxa_summary/taxa_summary_plots/raw_data/otu_table_L6.txt
- B07_taxa_summary_group/
- B07_taxa_summary_group/bar_class.pdf
- B07_taxa_summary_group/bar_family.pdf
- B07_taxa_summary_group/bar_genus.pdf
- B07_taxa_summary_group/bar_order.pdf
- B07_taxa_summary_group/bar_phylum.pdf
- B07_taxa_summary_group/otu_table_group_L2.txt
- B07_taxa_summary_group/otu_table_group_L3.txt
- B07_taxa_summary_group/otu_table_group_L4.txt
- B07_taxa_summary_group/otu_table_group_L5.txt
- B07_taxa_summary_group/otu_table_group_L6.txt
- B07_taxa_summary_group/taxa_summary_plots/
- B07_taxa_summary_group/taxa_summary_plots/area_charts.html
- B07_taxa_summary_group/taxa_summary_plots/bar_charts.html
- B07_taxa_summary_group/taxa_summary_plots/charts/
- B07_taxa_summary_group/taxa_summary_plots/charts/35bHF0yzzpdDYoPiInDiAkLPHkJwZx.pdf
- B07_taxa_summary_group/taxa_summary_plots/charts/4d7WP6MYmT0qqow01bbcHK0A8K4aj2.pdf
- B07_taxa_summary_group/taxa_summary_plots/charts/6AkQo32SzNlarbyDJPIB59036ReBO2.png
- B07_taxa_summary_group/taxa_summary_plots/charts/6AkQo32SzNlarbyDJPIB59036ReBO2_legend.pdf
- B07_taxa_summary_group/taxa_summary_plots/charts/7LKXY0N7DEuZA01fYeYcDPs1Jd1PEj.png
- B07_taxa_summary_group/taxa_summary_plots/charts/7LKXY0N7DEuZA01fYeYcDPs1Jd1PEj_legend.pdf
- B07_taxa_summary_group/taxa_summary_plots/charts/9FmWJuktRUaGHUHMczTfPXztZ6OczP.png
- B07_taxa_summary_group/taxa_summary_plots/charts/9FmWJuktRUaGHUHMczTfPXztZ6OczP_legend.pdf
- B07_taxa_summary_group/taxa_summary_plots/charts/aQa8fryzQLpmcj5mMXscq7H2qY1tqL.pdf
- B07_taxa_summary_group/taxa_summary_plots/charts/bZGFpSZ1LxScUXKfdiDIoFtdB0Sucp.pdf
- B07_taxa_summary_group/taxa_summary_plots/charts/C0ZR9XaaCT3UjTE27TxFd2mzSC3rTK.png
- B07_taxa_summary_group/taxa_summary_plots/charts/C0ZR9XaaCT3UjTE27TxFd2mzSC3rTK_legend.pdf
- B07_taxa_summary_group/taxa_summary_plots/charts/FwDucrxppyBempeifzMYgbzXXXl0qX.pdf
- B07_taxa_summary_group/taxa_summary_plots/charts/g88it2ZmYyWyp4ZglyLkqb2BungayJ.png
- B07_taxa_summary_group/taxa_summary_plots/charts/g88it2ZmYyWyp4ZglyLkqb2BungayJ_legend.pdf
- B07_taxa_summary_group/taxa_summary_plots/charts/I7mgiCrTTbLHZEbK3xc4fHXEjbaWek.pdf
- B07_taxa_summary_group/taxa_summary_plots/charts/i7SqO1gXp6rkH4OAADz75SjZya2E60.png
- B07_taxa_summary_group/taxa_summary_plots/charts/i7SqO1gXp6rkH4OAADz75SjZya2E60_legend.pdf
- B07_taxa_summary_group/taxa_summary_plots/charts/MCAcJ2bfX0Pnf3sRQFPOtSwk6nTgwe.pdf
- B07_taxa_summary_group/taxa_summary_plots/charts/P3iziCSKIe15Wz0NxqtwglzHzPdjXS.pdf
- B07_taxa_summary_group/taxa_summary_plots/charts/RQ0jY0WLf7lkUZX54U3hFajQ1MkqWt.pdf
- B07_taxa_summary_group/taxa_summary_plots/charts/ud7ZLFq9w9YyQ75ZS4QNMUbmZ3SbPR.png
- B07_taxa_summary_group/taxa_summary_plots/charts/ud7ZLFq9w9YyQ75ZS4QNMUbmZ3SbPR_legend.pdf
- B07_taxa_summary_group/taxa_summary_plots/charts/WU8ul6LliIj33hpB0z20ELpRIA0eCE.png
- B07_taxa_summary_group/taxa_summary_plots/charts/WU8ul6LliIj33hpB0z20ELpRIA0eCE_legend.pdf
- B07_taxa_summary_group/taxa_summary_plots/charts/Y33sJ42RYEpqrleAYQWlmZxTZ50bZd.png
- B07_taxa_summary_group/taxa_summary_plots/charts/Y33sJ42RYEpqrleAYQWlmZxTZ50bZd_legend.pdf
- B07_taxa_summary_group/taxa_summary_plots/charts/y4byPEMI0uQAe8wmmW8sXLZsZ6k0Nm.pdf
- B07_taxa_summary_group/taxa_summary_plots/charts/ysXNz6UQ54ObMzMFr3AhS8CPS4OEH2.png
- B07_taxa_summary_group/taxa_summary_plots/charts/ysXNz6UQ54ObMzMFr3AhS8CPS4OEH2_legend.pdf
- B07_taxa_summary_group/taxa_summary_plots/css/
- B07_taxa_summary_group/taxa_summary_plots/css/qiime_style.css
- B07_taxa_summary_group/taxa_summary_plots/js/
- B07_taxa_summary_group/taxa_summary_plots/js/overlib.js
- B07_taxa_summary_group/taxa_summary_plots/raw_data/
- B07_taxa_summary_group/taxa_summary_plots/raw_data/otu_table_group_L2.txt
- B07_taxa_summary_group/taxa_summary_plots/raw_data/otu_table_group_L3.txt
- B07_taxa_summary_group/taxa_summary_plots/raw_data/otu_table_group_L4.txt
- B07_taxa_summary_group/taxa_summary_plots/raw_data/otu_table_group_L5.txt
- B07_taxa_summary_group/taxa_summary_plots/raw_data/otu_table_group_L6.txt
- C01_diff/
- C01_diff/lefse/
- C01_diff/lefse/lefse.png
- C01_diff/lefse/lefse_cladogram.png
- C01_diff/lefse/lefse_diff_taxa/
- C01_diff/lefse/lefse_diff_taxa/1_Bacteria-Bacteroidetes-Bacteroidia-Bacteroidales.png
- C01_diff/lefse/lefse_diff_taxa/1_Bacteria-Bacteroidetes-Bacteroidia.png
- C01_diff/lefse/lefse_diff_taxa/1_Bacteria-Bacteroidetes.png
- C01_diff/lefse/lefse_diff_taxa/1_Bacteria-Firmicutes-Clostridia-Clostridiales-Lachnospiraceae-Dorea.png
- C01_diff/lefse/lefse_effect_size_rank.png
- C01_diff/lefse/lefse_results.txt
- C01_diff/metastats/
- C01_diff/metastats/diff_group_genus.pdf
- C01_diff/metastats/diff_group_genus.png
- C01_diff/metastats/diff_group_phylum.pdf
- C01_diff/metastats/diff_group_phylum.png
- C01_diff/metastats/genus/
- C01_diff/metastats/genus/genus.0.03.B-A.metastats
- C01_diff/metastats/genus/genus.0.03.B-A.sig.xls
- C01_diff/metastats/phylum/
- C01_diff/metastats/phylum/phylum.0.03.B-A.metastats
- C01_diff/metastats/phylum/phylum.0.03.B-A.sig.xls
- C01_diff/metastats/summary.txt
- C02_plsda/
- C02_plsda/plsda.vip.xls
