# Supplementary material for: Effects of changes on gut microbiota in children with acute Kawasaki disease
Source: PeerJ. 2020 Aug 6;8:e9698. doi: 10.7717/peerj.9698 (PMC7512135; doi:10.7717/peerj.9698)
Supplement: Supplemental Information 1 [file peerj-08-9698-s001.zip › A_sequences/length.xls]

length	count
177	3
191	1
192	10
211	1
240	68
241	4
243	1
259	1
260	23
261	4
262	5
263	61
264	5
283	1
317	1
324	1
336	5
357	2
386	1
398	2
402	4
403	46
404	2380
405	63235
406	4211
407	4208
408	7702
409	161
410	17679
411	767
412	23638
413	54
414	52
415	3915
416	30
417	23
418	245
419	152
420	17
421	7
422	145
423	182
424	1758
425	63410
426	203
427	205
428	144
429	9748
430	90133
431	27162
432	217
433	12
434	40
435	26
436	1
437	3
438	3
439	2
440	1
441	12
442	4
443	38
444	772
445	136
446	182
447	36
448	259
449	926
450	491
451	182
452	177
453	18
454	17
