# Supplementary material for: Effects of changes on gut microbiota in children with acute Kawasaki disease
Source: PeerJ. 2020 Aug 6;8:e9698. doi: 10.7717/peerj.9698 (PMC7512135; doi:10.7717/peerj.9698)
Supplement: Supplemental Information 1 [file peerj-08-9698-s001.zip › A_sequences/summary.txt]

A508296	34876
A611942	57924
A618553	41240
A623030	38844
A623163	45501
A657028	33041
A661741	60709
A662548	62294
total	374429
