# Supplementary material for: Effects of changes on gut microbiota in children with acute Kawasaki disease
Source: PeerJ. 2020 Aug 6;8:e9698. doi: 10.7717/peerj.9698 (PMC7512135; doi:10.7717/peerj.9698)
Supplement: Supplemental Information 1 [file peerj-08-9698-s001.zip › B01_OTU/rep_set.tre]

(((otu3558:0.02837,(otu7658:0.01687,otu6532:0.01957)0.746:0.00234)0.892:0.00014,(otu1553:0.02445,(otu3859:0.02979,otu513:0.01504)0.668:0.01079)0.325:0.00556)0.940:0.01378,(otu7021:0.02773,((((((otu1320:0.02512,otu2437:0.01382)0.842:0.00571,otu7292:0.02976)0.784:0.00247,((otu7772:0.03611,((((otu6433:0.01454,(otu7032:0.02556,((otu7540:0.01101,otu2554:0.04155)0.993:0.0348,otu3785:0.00541)0.923:0.01688)0.873:0.01013)0.746:0.01115,(otu1127:0.01658,(((otu368:0.01924,(otu7650:0.01664,(otu7673:0.01634,(otu6235:0.02218,otu1724:0.0138)0.869:0.0077)0.705:0.00011)0.917:0.0099)0.895:0.00963,otu5927:0.01391)0.869:0.00015,(((((otu7572:0.00556,((((((((otu341:0.03612,(otu5693:0.00717,(otu6243:0.01903,otu3160:0.03991)0.913:0.01537)0.784:0.01196)0.882:0.01219,(((otu1418:0.019,(otu6826:0.02215,otu7188:0.01919)0.822:0.00015)0.951:0.01123,(otu4326:0.05311,otu910:0.00856)0.775:0.00548)0.202:0.0026,(otu6239:0.01962,(otu7108:0.01977,(otu1778:0.00515,otu3251:0.03121)0.920:0.0113)0.868:0.0088)0.925:0.01386)0.754:0.00384)0.690:0.00557,(otu833:0.02255,(otu579:0.01469,(otu2774:0.02555,otu1884:0.0207)0.644:0.00488)0.816:0.0096)0.959:0.01939)0.670:0.01025,(((otu485:0.01539,otu3598:0.02477)0.749:0.0037,otu5949:0.03423)0.904:0.01056,(((((otu3071:0.01922,(otu2306:0.01645,(otu3894:0.01957,((otu5646:0.03279,otu6481:0.02449)0.861:0.0083,otu6073:0.01395)0.745:0.00259)0.721:0.00224)0.792:0.00255)0.859:0.00528,(otu1922:0.01267,(otu6380:0.01162,otu7581:0.02349)0.939:0.01335)0.950:0.01157)0.764:0.00015,(((otu2479:0.01099,otu3376:0.02454)0.979:0.01933,(otu1001:0.02212,(otu2069:0.02647,otu5682:0.01771)0.104:0.0143)0.847:0.01087)0.938:0.01112,(otu4125:0.01599,otu2107:0.03868)0.960:0.00016)0.900:0.00558)0.736:0.00219,(otu5889:0.01115,otu7383:0.03164)0.726:0.00218)0.855:0.00565,otu3805:0.0165)0.829:0.00829)0.897:0.01136)0.746:0.00297,otu2445:0.04117)0.404:0.00525,(otu1364:0.01668,otu5613:0.02563)0.889:0.00804)0.734:0.00014,((otu6570:0.00905,otu2316:0.03987)0.704:0.01123,(otu2064:0.0184,otu3311:0.02322)0.296:0.00576)0.831:0.00588)0.889:0.00735,((otu6095:0.02263,(otu928:0.02355,otu203:0.0148)0.927:0.01702)0.936:0.01441,(otu1392:0.01635,(otu4087:0.03028,(otu4652:0.01918,otu6661:0.04857)0.985:0.00015)0.608:0.00251)0.956:0.01457)0.847:0.00752)0.774:0.00015)0.955:0.01046,otu1184:0.03092)0.732:0.00232,otu1974:0.0164)0.949:0.01037,otu2846:0.01621)0.790:0.00014,otu1958:0.01903)0.976:0.01274)0.401:0.00523)0.684:0.00147)0.923:0.02371,((otu4785:0.01245,otu5306:0.03315)0.104:0.01319,(((((otu6849:0.01201,(otu5148:0.01806,otu5656:0.03055)0.892:0.01065)0.447:0.00015,(otu1278:0.01702,otu5275:0.03737)0.763:0.00672)0.915:0.01036,((otu1925:0.01857,otu3388:0.02832)0.797:0.00599,(otu7419:0.01142,(otu6919:0.0249,(otu1861:0.01496,(otu3155:0.00952,(otu2323:0.02219,(otu6642:0.00014,(otu586:0.0173,(otu3292:0.03654,((otu4713:0.02661,otu6315:0.04093)0.508:0.00811,otu1567:0.019)0.913:0.00015)0.787:0.00455)0.992:0.0235)0.976:0.02035)0.941:0.01602)0.624:0.01426)0.898:0.01329)0.685:0.00244)0.770:0.00306)0.707:0.00284)0.882:0.00843,((((otu5496:0.01626,((((otu3302:0.02167,((otu4708:0.01665,otu5378:0.01954)0.924:0.01108,otu4078:0.01112)0.469:0.00513)0.873:0.00015,(otu6864:0.01884,(otu4899:0.02444,((otu1268:0.02215,((((((otu5190:0.02539,otu3493:0.04176)0.987:0.03239,otu5050:0.04579)0.738:0.00285,otu3530:0.00015)0.998:0.02813,otu1145:0.01166)0.709:0.00187,(otu3515:0.01624,(otu89:0.02457,otu6684:0.02208)0.807:0.00015)0.858:0.00545)0.790:0.00416,(otu7756:0.01935,otu253:0.02062)0.663:0.0057)0.764:0.00259)0.797:0.00276,((otu6002:0.02202,(((otu5882:0.00014,otu5892:0.07127)0.817:0.01357,(otu5108:0.00015,(otu4947:0.00604,otu3763:0.06866)0.988:0.02967)0.908:0.03105)0.984:0.02372,otu1890:0.0136)0.311:0.00014)0.835:0.00015,(otu489:0.01516,otu5325:0.03084)0.908:0.01251)0.936:0.01004)0.665:0.00107)0.591:0.00016)0.193:0.00015)0.855:0.00014,(otu1571:0.00259,((((otu5959:0.02637,(otu6850:0.04355,(otu1757:0.01936,otu3330:0.02405)0.904:0.02342)0.806:0.0074)0.778:0.00491,otu6001:0.02022)0.645:0.00439,((otu187:0.0133,(otu6388:0.01901,(otu5735:0.01881,otu5459:0.02178)0.852:0.00015)0.767:0.00289)0.497:0.00517,((otu4822:0.02252,(otu4273:0.01425,otu143:0.02483)0.762:0.00261)0.239:0.00231,(otu7435:0.02333,(otu1250:0.02525,otu7544:0.01494)0.751:0.00485)0.732:0.00158)0.785:0.00308)0.209:0.00786)0.991:0.00014,(otu4307:0.01594,(otu5230:0.0168,otu749:0.01888)0.935:0.01105)0.764:0.00304)0.976:0.01363)0.984:0.01632)0.919:0.00521,(otu3103:0.01343,(otu2362:0.00755,otu2379:0.04081)0.977:0.01993)0.785:0.00014)0.916:0.00531)0.905:0.00014,otu2074:0.01083)0.798:0.00014,(otu4984:0.01665,(otu1898:0.01347,(otu6758:0.02208,otu3323:0.02481)0.912:0.00015)0.836:0.00508)0.487:0.00534)0.896:0.01557,((otu6529:0.01734,(otu7084:0.01376,((otu5077:0.02134,otu5220:0.01618)0.753:0.00471,(otu5394:0.02797,otu2612:0.00832)0.868:0.00731)0.928:0.01078)0.852:0.00726)0.728:0.00785,(otu4163:0.01219,((otu371:0.02505,((((otu5225:0.01892,otu1151:0.02183)0.692:0.00015,(otu1494:0.02221,(otu6616:0.02551,otu6838:0.01727)0.065:0.00462)0.859:0.00574)0.900:0.0053,otu5845:0.01349)0.597:0.00015,((otu5715:0.01582,(otu4631:0.02247,otu2919:0.02215)0.894:0.00014)0.906:0.01056,(otu7480:0.02791,otu275:0.01946)0.812:0.00498)0.753:0.00254)0.840:0.00516)0.727:0.0026,(otu4792:0.01652,otu6288:0.03775)0.732:0.00509)0.812:0.00855)0.921:0.01169)0.649:0.00328)0.795:0.00461)0.679:0.002,(((otu3724:0.02032,otu1149:0.06233)0.334:0.00824,((otu4230:0.02957,((otu6116:0.04372,otu854:0.01419)0.734:0.00888,(otu2538:0.01759,(otu3868:0.00818,(otu5036:0.0269,otu798:0.02023)0.908:0.0119)0.931:0.01133)0.948:0.01722)0.111:0.00745)0.813:0.00016,(otu4172:0.0273,otu6750:0.00951)0.760:0.00912)0.784:0.00352)0.775:0.00701,(((otu5591:0.02579,otu6675:0.0275)0.809:0.00522,((otu3891:0.03366,(otu2158:0.01734,otu6531:0.02664)0.462:0.00642)0.760:0.00471,((otu3098:0.01105,otu3357:0.02224)0.895:0.00965,(otu6541:0.00527,(otu1570:0.03403,otu7538:0.00813)0.987:0.02451)0.807:0.00752)0.309:0.00704)0.734:0.0047)0.876:0.00829,((otu6908:0.02649,otu7306:0.00937)0.782:0.0053,(((otu5173:0.01765,otu3091:0.03358)0.711:0.00268,otu5628:0.0216)0.766:0.00449,otu2733:0.0164)0.880:0.00717)0.976:0.01632)0.816:0.00551)0.817:0.0063)0.802:0.00878)0.806:0.00741)0.000:0.00301,((otu6283:0.01996,(otu5594:0.01815,(otu4067:0.04777,(otu6359:0.01427,otu6409:0.01931)0.856:0.00886)0.643:0.01103)0.895:0.01615)0.897:0.01344,(otu517:0.02306,(otu4560:0.02577,otu3018:0.03069)0.014:0.00284)0.757:0.00399)0.873:0.00803)0.631:0.00014)0.825:0.00531,((otu4816:0.02201,(otu5314:0.01592,otu1496:0.0304)0.912:0.01201)0.840:0.00852,((otu4982:0.01253,((otu6689:0.02878,(otu4108:0.0188,otu6777:0.01716)0.800:0.00843)0.994:0.03751,(((otu3093:0.00938,(otu3907:0.01628,(otu3198:0.01628,(otu5282:0.03776,otu5798:0.00488)0.965:0.02031)0.849:0.00789)0.890:0.01509)0.928:0.02038,((otu4029:0.02811,otu3062:0.01706)0.729:0.00913,((otu7749:0.00388,(otu4549:0.04151,otu3396:0.03899)0.779:0.00642)0.791:0.01398,(otu7125:0.01665,(otu1921:0.02114,otu2343:0.01816)0.976:0.01933)0.930:0.01798)0.861:0.01619)0.861:0.01095)0.951:0.01899,((otu375:0.01955,(otu4454:0.04176,otu7532:0.05197)0.301:0.00411)0.812:0.00823,otu6191:0.06086)0.475:0.0083)0.847:0.01302)0.472:0.01404)0.820:0.01095,otu7744:0.01873)0.837:0.0112)0.380:0.00289)0.771:0.00307)0.765:0.00323,(otu6387:0.01809,(otu7469:0.02507,(otu1269:0.04008,otu6141:0.05103)0.837:0.01807)0.504:0.00931)0.781:0.00462)0.853:0.00595,(((otu1215:0.00512,(otu6623:0.01426,((otu5095:0.00504,(otu2427:0.05319,(otu1500:0.05688,(otu4413:0.03697,otu6794:0.00694)0.726:0.01946)0.797:0.00875)0.946:0.02209)0.939:0.01132,(otu6065:0.01085,(otu4999:0.01941,otu5943:0.02437)0.971:0.01925)0.939:0.01148)0.784:0.00436)0.917:0.0175)0.997:0.03773,otu6096:0.01138)0.970:0.02822,((otu5606:0.02929,(otu2153:0.0145,((otu3451:0.0289,((otu571:0.00607,otu6982:0.03999)0.992:0.02991,(otu1800:0.01435,(otu6508:0.01921,otu180:0.01637)0.846:0.00538)0.832:0.01039)0.840:0.00822)0.973:0.02273,((otu420:0.03406,(otu6713:0.03426,otu3212:0.01387)0.768:0.00726)0.982:0.03045,otu6884:0.03546)0.132:0.00015)0.955:0.01818)0.918:0.0159)0.845:0.01135,((otu2019:0.03612,(otu6360:0.02111,otu7689:0.01911)0.365:0.00806)0.123:0.01472,((otu1357:0.02235,otu2639:0.01717)0.947:0.02133,(otu330:0.02287,((otu5199:0.10075,otu547:0.02191)0.882:0.01399,(otu4597:0.02007,otu3291:0.02576)0.811:0.00619)0.235:0.00312)0.840:0.00747)0.079:0.00754)0.875:0.01135)0.748:0.00424)0.624:0.00745)0.538:0.00014,(((otu515:0.01928,otu3783:0.0635)0.371:0.01002,otu7376:0.01215)0.780:0.00459,(otu252:0.019,(otu1404:0.01628,(otu5812:0.03094,(otu4686:0.03727,otu3818:0.0104)0.102:0.00457)0.850:0.00743)0.877:0.00977)0.939:0.01318)0.729:0.0081)0.931:0.00855)0.220:0.00014,((((((otu7239:0.01681,(otu1033:0.01909,((otu5376:0.0221,(((otu6878:0.01891,(otu1792:0.02785,otu791:0.01449)0.752:0.00394)0.830:0.00731,otu4242:0.03138)0.775:0.00744,otu1090:0.01451)0.547:0.00826)0.884:0.00912,(otu5484:0.01319,otu2192:0.02417)0.880:0.00797)0.868:0.00851)0.713:0.00238)0.933:0.01152,(((otu3611:0.01072,(otu1914:0.01644,otu2683:0.03408)0.000:0.01386)0.861:0.01771,otu3962:0.01246)0.875:0.01156,otu5787:0.02076)0.879:0.0091)0.952:0.01138,((((otu4729:0.01616,((otu7167:0.01624,((otu2520:0.02179,(otu5913:0.01911,(((otu6273:0.01082,(otu5128:0.02196,(otu5699:0.01966,otu6960:0.02544)0.748:0.00223)0.882:0.00546)0.885:0.00537,(otu2545:0.01093,(otu4243:0.02588,otu5482:0.02308)0.133:0.00475)0.915:0.01113)1.000:0.00016,(otu4525:0.02813,otu1140:0.01698)0.052:0.00769)0.750:0.00256)0.775:0.00264)0.086:0.00015,otu7138:0.01617)0.906:0.00534)0.785:0.00015,otu476:0.02177)0.765:0.00314)0.751:0.00594,otu151:0.01931)0.563:0.01024,otu807:0.0192)0.904:0.01562,otu7504:0.01363)0.821:0.00016)0.994:0.02182,((otu4660:0.01804,otu7628:0.01793)0.743:0.00264,((otu495:0.015,((otu4722:0.03338,otu3228:0.00852)0.825:0.01186,(otu7543:0.03113,otu2025:0.04498)0.054:0.02109)0.882:0.02207)0.037:0.00822,((otu3387:0.01683,(otu1758:0.01651,otu204:0.01661)0.853:0.00535)0.736:0.00246,((((otu6506:0.02183,(otu2381:0.01876,(otu877:0.01791,otu308:0.02188)0.455:0.00422)0.791:0.00312)0.829:0.00015,otu5068:0.01346)1.000:0.00014,(otu6580:0.01649,(otu1867:0.01918,(otu4290:0.02498,otu2533:0.01375)0.762:0.00247)0.867:0.00549)0.511:0.00812)0.799:0.0026,((otu6879:0.02223,otu2266:0.01917)0.897:0.00016,otu4716:0.01902)0.839:0.00514)0.924:0.00816)0.947:0.01495)0.827:0.00763)0.979:0.01674)0.731:0.00171,(otu480:0.01424,((otu4491:0.02897,otu6763:0.01437)0.649:0.00146,(otu7481:0.01835,otu1046:0.03498)0.720:0.00459)0.069:0.00534)0.742:0.00306)0.849:0.00533,((((((otu3190:0.02848,otu3120:0.02856)0.794:0.00564,(otu3068:0.00823,((otu1148:0.03328,((otu2860:0.02229,otu907:0.02246)0.767:0.00397,otu5196:0.02447)0.775:0.00411)0.870:0.0107,(((otu1228:0.00947,(otu5159:0.03045,otu1522:0.01482)0.949:0.01513)0.876:0.00824,((otu1160:0.02065,(otu6299:0.02389,((otu5862:0.01791,otu1012:0.03799)0.966:0.02131,otu712:0.0093)0.685:0.00332)0.751:0.00382)0.880:0.00598,((otu4800:0.02547,((otu6708:0.02388,otu2057:0.02178)0.900:0.0117,(otu7510:0.02769,otu2208:0.01573)0.758:0.00428)0.907:0.00976)0.380:0.00014,((otu7226:0.01249,(((otu5535:0.04181,otu2925:0.00528)0.943:0.01698,otu5764:0.03357)0.640:0.00447,(otu5339:0.01377,otu3829:0.02239)0.829:0.00015)0.956:0.01682)0.949:0.01621,((((otu4873:0.02221,otu7554:0.01648)0.837:0.00142,(otu6837:0.01097,otu1762:0.03713)0.899:0.00778)0.787:0.00127,(otu6206:0.01305,otu6972:0.0247)0.873:0.0067)0.824:0.00015,(otu4088:0.01174,otu7083:0.02719)0.721:0.01087)0.909:0.00955)0.761:0.00405)0.840:0.00574)0.761:0.00374)0.799:0.00462,(((((((otu7725:0.03055,(otu4655:0.03412,otu7712:0.01105)0.730:0.00257)0.881:0.01301,(otu1451:0.01743,(otu4614:0.02186,(otu4141:0.01645,otu3413:0.01915)0.836:0.00014)0.944:0.01432)0.589:0.00829)0.806:0.00741,otu908:0.01422)0.046:0.00265,(((otu4389:0.03059,(otu2651:0.01494,(otu956:0.01982,(otu4645:0.01339,((otu1520:0.03043,(((otu7074:0.01094,otu2347:0.03747)0.945:0.0135,((otu4798:0.01258,otu2405:0.04937)0.725:0.00218,(otu6693:0.04952,((otu4564:0.02372,otu3633:0.03583)0.385:0.01883,((otu676:0.01413,((otu6297:0.01423,(otu1632:0.03866,(otu3921:0.00016,((otu3892:0.00614,(otu4770:0.02121,otu832:0.01674)0.959:0.01366)0.912:0.0118,(otu3219:0.03915,(otu6457:0.02948,otu2391:0.00903)0.591:0.00711)0.460:0.01413)0.963:0.01831)0.934:0.01579)0.873:0.01257)0.887:0.01345,otu3203:0.02331)0.865:0.01523)0.931:0.01523,(otu4603:0.07087,otu3814:0.04944)0.384:0.00832)0.914:0.01585)0.874:0.01788)0.855:0.00968)0.924:0.01127)0.801:0.00745,(((((otu4358:0.03212,(otu753:0.05612,otu3207:0.02016)0.980:0.03496)0.851:0.019,otu6026:0.0315)0.700:0.006,((otu6626:0.06175,otu7785:0.02886)0.736:0.00752,otu1186:0.06808)0.929:0.02114)0.941:0.02504,(((((otu3886:0.02914,otu4765:0.02335)0.980:0.03546,((((otu2797:0.02855,(otu2344:0.02132,otu3149:0.0267)0.949:0.02843)0.432:0.0091,(otu7328:0.01816,otu6195:0.05048)0.810:0.00866)0.959:0.02333,(((otu6988:0.01655,otu7264:0.03062)0.955:0.01801,((otu6737:0.02243,(otu5685:0.02526,(otu5855:0.03257,otu828:0.01957)0.944:0.01913)0.837:0.0138)0.897:0.01487,(otu1351:0.00233,otu6595:0.03983)0.963:0.0159)0.896:0.01195)0.855:0.00859,(otu2666:0.01769,(otu778:0.03236,(otu1289:0.06652,otu1892:0.01081)0.756:0.00275)0.989:0.03352)0.704:0.00676)0.943:0.02501)0.945:0.0236,(otu724:0.02526,otu1695:0.03039)0.877:0.0171)0.197:0.01117)0.914:0.01808,(((otu6352:0.02769,otu1131:0.03898)0.870:0.01391,((((otu1000:0.00263,(((otu4212:0.02176,((otu3719:0.03028,(otu5868:0.00745,(otu6560:0.01484,otu1210:0.03615)0.968:0.01992)0.776:0.00639)0.827:0.00631,otu12:0.01605)0.750:0.00266)0.920:0.00015,(otu5997:0.01866,otu3588:0.01858)0.871:0.00016)0.909:0.00016,(otu6546:0.01906,otu2568:0.01622)0.849:0.00516)0.985:0.01334)0.751:0.0036,((otu3712:0.06453,(otu5400:0.02575,otu3197:0.04662)0.527:0.01025)0.923:0.0186,(otu448:0.03498,otu3746:0.04977)0.705:0.01634)0.867:0.0129)0.815:0.00571,(otu714:0.00014,otu3233:0.0545)0.999:0.03229)0.842:0.023,(otu4595:0.02591,otu1812:0.01969)1.000:0.06806)0.822:0.014)0.983:0.0329,((otu6677:0.01789,(otu1694:0.04215,otu3085:0.00014)0.998:0.04853)0.927:0.04102,(otu2840:0.06967,(otu3494:0.0241,(otu4442:0.17926,(otu1110:0.04325,otu3639:0.0325)0.903:0.04995)0.998:0.13898)0.993:0.09827)0.427:0.03426)0.000:0.02192)0.704:0.00592)0.831:0.02158,(((((((otu3431:0.04014,((otu1400:0.02855,((otu4096:0.03612,otu6177:0.00325)0.974:0.02674,(otu4477:0.01358,otu6855:0.02736)0.972:0.02495)0.357:0.00015)0.997:0.05953,(otu318:0.01082,(otu5857:0.01813,otu627:0.03336)0.762:0.00817)0.881:0.01561)0.927:0.02844)0.891:0.02253,(((otu6994:0.03081,(otu2280:0.01852,(otu2597:0.07691,((otu1348:0.02261,((otu1563:0.0186,((otu2799:0.05444,(otu148:0.02215,otu7146:0.02154)0.732:0.00244)0.859:0.00661,(otu4314:0.02304,(otu2572:0.00552,(otu2291:0.03141,(otu5167:0.02061,otu33:0.02253)0.990:0.032)0.866:0.00924)0.909:0.01041)0.144:0.00215)0.733:0.00321)0.901:0.01069,(otu498:0.00781,((otu7164:0.01256,otu3610:0.02246)0.939:0.01534,otu5970:0.02326)0.393:0.00723)0.882:0.00014)0.882:0.0123)0.263:0.01069,otu79:0.00954)0.847:0.02088)0.767:0.00808)0.911:0.01964)0.836:0.01636,otu2526:0.01185)0.917:0.02928,((otu4634:0.06257,(otu2866:0.02069,(((otu6146:0.01521,(otu5210:0.0161,otu2186:0.03011)0.762:0.00808)0.903:0.01038,(otu5503:0.01872,((otu6368:0.01591,otu1368:0.02042)0.059:0.00015,(otu7358:0.01869,otu386:0.02159)0.806:0.00014)0.438:0.00014)0.900:0.00015)0.840:0.01143,otu4565:0.00951)0.843:0.01606)0.871:0.02362)0.827:0.01106,((otu6131:0.00369,otu7385:0.03583)0.840:0.01002,((otu6578:0.08987,(otu962:0.02607,otu7483:0.05787)0.958:0.03194)0.676:0.0109,((otu130:0.0092,otu1660:0.02782)0.943:0.01602,((((otu4198:0.01896,otu209:0.03643)0.754:0.00471,(otu3923:0.01962,((otu838:0.02425,(otu1937:0.01551,otu4111:0.09255)0.741:0.00898)0.810:0.00753,otu1452:0.00871)0.903:0.01191)0.986:0.02442)0.859:0.00589,otu6956:0.01446)0.908:0.01047,((((((otu5344:0.00251,otu3628:0.03923)0.996:0.02747,(otu7352:0.02804,otu1098:0.01652)0.882:0.0099)0.524:0.00364,otu857:0.02172)0.990:0.00015,((((otu1006:0.03846,(otu2414:0.03083,((((otu3230:0.03723,otu3744:0.00976)0.994:0.03195,(otu1552:0.01653,otu2264:0.02485)0.926:0.01629)0.275:0.00447,otu3735:0.03297)0.852:0.00722,(otu836:0.02108,otu78:0.02241)0.831:0.00919)0.511:0.00115)0.841:0.00821)0.755:0.00263,otu4893:0.00263)0.980:0.01637,otu3096:0.0163)0.847:0.0052,otu2104:0.02714)0.854:0.00246)0.895:0.01191,(otu2844:0.04561,(otu581:0.03261,otu2468:0.00882)0.739:0.0045)0.987:0.02487)0.596:0.01125,otu5015:0.01193)0.850:0.0071)0.798:0.00697)0.827:0.00986)0.702:0.00438)0.994:0.03571)0.785:0.00871)0.909:0.0199)0.404:0.00639,(otu4350:0.03395,(otu1696:0.00388,(otu3563:0.05727,otu5912:0.03719)0.893:0.01822)0.576:0.00963)0.984:0.03781)0.883:0.02469,otu894:0.10756)0.876:0.02922,((otu4541:0.00014,otu2041:0.04525)0.993:0.07926,((otu3029:0.04166,(otu647:0.03985,otu2970:0.00422)0.871:0.02002)0.998:0.10066,((otu4232:0.06383,otu5283:0.00857)0.723:0.04192,(((((((otu919:0.17585,(otu7451:0.05933,otu2200:0.01416)0.999:0.09665)0.342:0.01021,((otu1219:0.02949,(otu1987:0.04052,otu3052:0.00872)0.328:0.00014)0.981:0.04169,(((otu549:0.03826,otu603:0.00014)0.998:0.0377,(((otu3417:0.02109,otu1656:0.03619)0.734:0.00258,((otu2820:0.02652,((otu6978:0.0129,otu7742:0.02213)0.857:0.01431,(otu1654:0.03043,otu7758:0.02546)1.000:0.06893)0.521:0.00079)0.626:0.00854,(otu6569:0.00264,(otu2585:0.00675,(otu440:0.02031,(otu5418:0.01573,otu6053:0.01616)0.862:0.01482)0.971:0.02222)0.998:0.03671)0.927:0.01297)0.846:0.00587)0.863:0.00736,otu6298:0.00903)0.889:0.00711)0.089:0.00634,otu4061:0.07611)0.056:0.01384)0.998:0.08483)0.837:0.01602,(otu595:0.21985,(otu7047:0.13646,((otu7406:0.02189,otu2140:0.04134)0.953:0.04376,((otu927:0.01371,(otu5004:0.0161,otu7172:0.01611)0.941:0.00014)0.977:0.02537,(otu5784:0.04698,otu1204:0.01681)0.559:0.00418)0.956:0.04013)0.889:0.02593)0.957:0.06005)0.985:0.08312)0.786:0.00948,(((otu1533:0.13007,otu819:0.05892)0.570:0.05215,(otu7046:0.08061,(otu5138:0.10659,(otu6807:0.02483,otu3597:0.0268)0.989:0.05407)0.854:0.04315)0.768:0.0259)0.899:0.05277,(otu5398:0.14922,((((otu6815:0.00929,otu1753:0.07049)0.994:0.04312,(otu959:0.02815,(otu5043:0.04659,otu3445:0.05389)0.778:0.00887)0.975:0.02805)0.740:0.01076,(otu539:0.07617,(otu6447:0.03314,otu3614:0.01071)1.000:0.08728)0.773:0.01591)0.915:0.02387,otu5373:0.05312)0.740:0.01451)0.990:0.07358)0.859:0.01886)0.856:0.02085,(otu504:0.03046,(otu6840:0.0594,otu839:0.04755)0.081:0.01295)1.000:0.14167)0.999:0.09264,(otu1239:0.10186,(otu5645:0.14475,otu7771:0.0104)0.993:0.06332)0.950:0.03895)0.668:0.00522,((((otu7731:0.03861,otu3899:0.06623)0.674:0.01681,(((otu4940:0.03102,otu7467:0.00222)0.985:0.02834,(otu5669:0.03112,((otu4647:0.0119,otu5390:0.0209)0.997:0.03581,(otu3981:0.00219,otu4136:0.03134)0.925:0.01325)0.876:0.01173)0.850:0.00853)0.942:0.02108,otu7159:0.06779)0.847:0.01541)0.874:0.0154,(otu2605:0.09733,(otu2805:0.01671,((otu545:0.01381,otu6703:0.01774)0.981:0.02871,(otu1589:0.00906,otu1807:0.09167)0.000:0.00465)0.958:0.02537)0.958:0.03318)0.985:0.04278)0.844:0.01704,((((otu1305:0.01647,otu4223:0.01644)0.726:0.00474,(((((otu1917:0.01469,(((otu1542:0.01555,otu6817:0.01572)0.851:0.00521,(((otu5234:0.0163,otu6631:0.01452)0.837:0.00428,(otu638:0.01515,(otu6970:0.01754,otu4514:0.04189)0.377:0.00297)0.768:0.00308)0.941:0.0069,otu6890:0.00947)0.952:0.00015)0.884:0.00478,(otu128:0.01589,((otu6643:0.02803,otu3343:0.00783)0.939:0.01616,otu4180:0.07208)0.944:0.02194)0.752:0.00231)0.873:0.00459)0.735:0.00166,otu4885:0.01598)0.867:0.00597,(otu3137:0.01543,(otu551:0.02693,(otu5247:0.01798,((((otu6958:0.00981,otu2845:0.02367)0.812:0.00469,(((((otu3349:0.01632,(otu5136:0.01087,(otu5441:0.01807,(otu493:0.02218,(otu235:0.0299,otu3684:0.00818)0.890:0.0097)0.351:0.00252)0.951:0.01854)0.954:0.015)0.839:0.00481,otu768:0.00898)0.959:0.01168,otu2365:0.03136)0.755:0.00234,(otu6012:0.01842,((otu1286:0.01302,((otu3088:0.01096,(otu2817:0.01113,otu3676:0.02504)0.882:0.01039)0.779:0.00604,(otu6437:0.00237,otu6733:0.03607)0.870:0.01457)0.879:0.01342)0.943:0.01475,otu2611:0.00735)0.571:0.00463)0.743:0.00247)0.771:0.00677,otu3595:0.00967)0.971:0.01456)0.659:0.0015,(otu1048:0.01454,otu1957:0.02125)0.974:0.02159)1.000:0.00014,(otu4128:0.01403,otu6793:0.01877)0.621:0.00245)0.897:0.01163)0.628:0.01193)0.967:0.02305)0.878:0.01017)0.880:0.00727,((((((otu5045:0.02374,otu2892:0.02752)0.884:0.00911,(otu2883:0.01057,otu1431:0.05334)0.955:0.01666)0.958:0.01252,otu1956:0.01106)0.748:0.00279,(otu1600:0.01386,(otu1928:0.01651,otu3123:0.01415)0.919:0.0092)0.868:0.00461)0.760:0.00255,(otu2609:0.01103,otu5792:0.02543)0.752:0.00557)0.953:0.01219,otu492:0.00898)0.199:0.00366)0.870:0.00624,(otu1124:0.08176,(((((otu5302:0.02825,(otu7468:0.01847,otu6179:0.01563)0.294:0.00522)0.768:0.00255,(otu3927:0.0138,(otu4482:0.01601,(otu4047:0.01376,otu2850:0.01606)0.486:0.00016)0.836:0.00225)0.826:0.00016)0.907:0.00513,((otu4017:0.00536,((otu4673:0.02813,otu60:0.00853)0.835:0.00953,((otu5264:0.01899,otu1183:0.01416)0.848:0.00578,(otu6404:0.00963,otu4670:0.02124)0.619:0.00554)0.094:0.00241)0.897:0.00934)0.681:0.00924,(((((otu2938:0.01894,((otu1789:0.01943,otu2997:0.01562)0.266:0.0044,otu409:0.01314)0.833:0.00492)0.918:0.00729,otu356:0.00452)0.837:0.00458,((otu3833:0.04871,(((((((otu3772:0.01621,(otu186:0.02109,otu3698:0.01172)0.742:0.00196)0.793:0.00224,(otu6319:0.01607,(otu7107:0.01384,otu6939:0.0161)0.099:0.00014)0.903:0.00453)1.000:0.00015,((otu3361:0.01667,(otu3889:0.01133,otu3508:0.02204)0.891:0.00876)0.819:0.00507,(otu4836:0.013,((otu6770:0.00776,otu1095:0.02273)0.965:0.01171,otu5391:0.02023)0.665:0.00223)0.662:0.00083)1.000:0.00015)0.924:0.00225,((otu7318:0.016,otu1850:0.01844)0.942:0.00016,((((((otu2009:0.01389,otu5607:0.01624)0.398:0.00218,otu3483:0.01609)0.691:0.00016,((otu3848:0.01603,otu5137:0.01725)0.206:0.00014,otu3916:0.01601)0.338:0.00014)0.474:0.00014,(otu3976:0.01389,otu610:0.01626)0.759:0.00213)0.000:0.00014,(otu482:0.01602,otu7615:0.01601)0.828:0.00015)0.392:0.00015,otu4333:0.0137)0.469:0.0001)0.000:0.00015)0.135:0.00015,(otu1369:0.01628,otu3329:0.01624)0.764:0.0021)0.406:0.00015,(otu5296:0.01911,otu1907:0.01431)0.908:0.009)0.888:0.00242,otu5067:0.01379)0.668:0.00015)0.793:0.00261,(otu5999:0.02345,(((otu3238:0.01607,(((otu6070:0.01163,otu3041:0.01878)0.067:0.00444,otu1434:0.01604)0.688:0.00014,(otu2660:0.01371,(((otu1579:0.02338,(otu6256:0.01378,(otu7476:0.01377,otu4643:0.01615)0.754:0.00226)0.993:0.00014)0.632:0.00225,(((((((otu6526:0.0163,((otu5641:0.01406,otu3769:0.01605)0.715:0.00651,otu1980:0.01605)0.602:0.00047)0.757:0.00215,otu2027:0.01613)0.774:0.00226,((otu6821:0.01622,otu3703:0.0162)0.751:0.0022,otu6812:0.01145)0.402:0.00016)0.287:0.00016,((otu4889:0.01613,otu582:0.01626)0.738:0.00225,(otu3659:0.01848,otu2789:0.01611)0.862:0.00015)0.862:0.00225)0.792:0.00225,otu4648:0.01626)0.771:0.00228,(((otu4091:0.01603,otu2921:0.01603)0.733:0.00014,((otu620:0.01602,(otu4100:0.01867,otu2271:0.01382)0.747:0.00249)0.294:0.00014,(otu2973:0.01608,otu687:0.01614)0.735:0.00016)0.335:0.00014)0.460:0.00015,otu4978:0.01375)0.296:0.00014)0.383:0.00016,(((((((otu7186:0.0142,otu168:0.02555)0.769:0.00604,(otu6326:0.00735,otu3644:0.02487)0.880:0.01291)0.390:0.00341,otu2532:0.0157)0.234:0.01373,((otu2741:0.00477,(((otu4334:0.01167,otu2399:0.0188)0.830:0.00473,((otu3259:0.01919,otu3589:0.01202)0.721:0.00145,otu4918:0.01657)0.784:0.00231)0.913:0.00868,((otu3172:0.02136,otu7403:0.01145)0.741:0.0025,(otu6778:0.01859,otu7207:0.02458)0.703:0.00016)0.950:0.00967)0.862:0.0051)0.793:0.00519,otu7019:0.02097)0.863:0.00978)0.770:0.00701,otu346:0.0197)0.774:0.0038,otu2667:0.01316)0.835:0.00565,otu3750:0.01178)0.981:0.01731)0.974:0.01219)0.094:0.00014,otu1220:0.01603)0.393:0.00015)0.316:0.00014)0.403:0.00015)0.542:0.00016,((otu2662:0.01389,(otu5233:0.0165,otu6718:0.01412)0.815:0.00433)0.915:0.00138,otu2782:0.01851)0.949:0.00087)0.765:0.00239,otu5905:0.01391)0.778:0.00247)0.761:0.00212)0.901:0.00662)0.745:0.00228,((otu4937:0.02368,otu5192:0.0095)0.821:0.00435,(otu4540:0.01176,(otu5918:0.01875,(otu4373:0.01387,otu4767:0.01627)0.584:0.00014)0.326:0.00463)0.899:0.00905)0.962:0.01186)0.885:0.00617,(otu5560:0.01289,otu5670:0.02566)0.774:0.00907)0.916:0.00677)0.332:0.00014)0.854:0.0047,otu7043:0.0166)0.905:0.00991,otu899:0.02987)0.593:0.00149)0.497:0.00326)0.922:0.01179)0.052:0.00014,(((otu1678:0.01609,(otu6829:0.04444,otu3762:0.00871)0.926:0.01463)0.122:0.00566,(((otu2331:0.01417,((otu5285:0.00717,otu325:0.03338)0.906:0.00926,otu4081:0.031)0.906:0.00957)0.903:0.00933,(otu5286:0.0167,otu7223:0.01944)0.774:0.00345)0.749:0.00283,otu5658:0.01938)0.936:0.01358)0.908:0.01256,(otu453:0.01629,(((((((otu3622:0.01856,(otu2171:0.01607,(otu6122:0.01539,((otu3948:0.0116,((otu5:0.0164,otu580:0.0142)0.762:0.00314,otu5085:0.01848)0.773:0.00366)0.884:0.00016,(otu4846:0.01881,otu166:0.02306)0.191:0.00219)0.856:0.00436)0.766:0.0025)0.839:0.00015)0.862:0.0077,otu3171:0.0238)0.824:0.00478,(otu2494:0.01854,((otu529:0.01637,((((otu6185:0.02073,(otu1109:0.01391,otu3452:0.01629)0.881:0.00014)0.888:0.00424,(otu2311:0.01443,otu5476:0.01885)0.512:0.00014)0.905:0.00677,(otu3918:0.01409,(otu3863:0.01842,(otu2404:0.02358,otu3204:0.01146)0.761:0.0037)0.772:0.00353)0.741:0.0018)0.914:0.00702,(((((((((((otu4991:0.01606,otu2298:0.01842)0.855:0.00011,otu196:0.01601)0.985:0.00014,((otu7179:0.016,(otu1314:0.01375,otu889:0.01614)0.889:0.00123)0.912:0.0011,(otu6068:0.01603,otu2358:0.01834)0.859:0.00014)0.591:0.00015)0.257:0.00014,(otu4455:0.01621,otu3193:0.01617)0.752:0.00215)0.409:0.00012,otu243:0.01605)0.922:0.0015,((((otu5668:0.01374,otu2719:0.01609)0.734:0.00224,((otu4130:0.01141,((otu5206:0.01805,otu3660:0.01314)0.890:0.00802,(otu1619:0.01583,otu4776:0.01586)0.739:0.00284)0.734:0.00015)0.793:0.00224,(otu5781:0.01839,((otu3920:0.016,(otu3914:0.01598,otu2839:0.01839)0.014:0.00014)0.876:0.00014,(otu524:0.01836,otu321:0.01371)0.984:0.00014)0.988:0.00015)0.899:0.00455)0.782:0.00228)0.898:0.00014,(otu6407:0.01837,otu206:0.0137)0.992:0.00015)0.902:0.00015,(otu4121:0.01606,otu5681:0.01377)0.765:0.00228)0.922:0.0015)0.922:0.00151,(otu5922:0.01842,otu245:0.01844)0.556:0.00014)0.530:0.00015,(otu4812:0.01603,otu4157:0.01612)0.995:0.00015)0.876:0.00014,otu3773:0.01603)1.000:0.00014,(otu5033:0.02331,otu7568:0.00841)0.560:0.00811)0.767:0.00217,otu2696:0.01148)0.897:0.00672)0.888:0.00016)0.951:0.01357,(otu2613:0.00643,(otu4749:0.01655,otu1482:0.0146)0.986:0.02532)0.586:0.01113)0.709:0.00287)0.750:0.00229)0.767:0.00406,otu451:0.01363)0.763:0.00359,otu4353:0.01668)0.921:0.01064,((((otu4012:0.0156,(((((otu4715:0.02478,otu548:0.01858)0.907:0.01599,(otu1293:0.01235,((otu5763:0.02415,otu1843:0.00903)0.984:0.01953,((otu5536:0.00925,otu6822:0.02355)0.992:0.02108,otu4347:0.00489)0.731:0.00194)0.749:0.01146)0.875:0.01164)0.990:0.03234,(((otu5619:0.02542,otu3917:0.01873)0.827:0.00526,otu6475:0.02088)0.731:0.00261,otu3716:0.0186)0.968:0.02241)0.834:0.00855,otu5256:0.00695)1.000:0.03531,otu1713:0.01164)0.751:0.00347)0.789:0.00366,(otu3613:0.0208,otu6860:0.01146)0.319:0.00014)0.892:0.00443,(((((otu6776:0.01846,((((otu3524:0.01616,otu3726:0.01372)0.748:0.00225,otu3334:0.0137)0.771:0.00226,(otu1385:0.01613,(otu6093:0.0142,otu4263:0.01664)0.758:0.00186)0.914:0.00014)0.069:0.00014,(((otu779:0.01612,otu4761:0.01611)0.917:0.00129,otu3675:0.01833)0.940:0.00104,otu3583:0.01605)0.755:0.00011)0.739:0.00016)0.984:0.00014,(otu7762:0.01809,otu5260:0.01348)0.413:0.00289)0.843:0.00138,((((((otu7542:0.00719,(otu2248:0.01814,otu897:0.03813)0.975:0.01863)0.915:0.01097,(((otu5412:0.01857,(otu6379:0.01379,(otu4636:0.01847,otu3643:0.01603)0.872:0.00014)0.999:0.00015)0.726:0.01646,otu3369:0.00941)0.950:0.014,otu7548:0.01177)0.841:0.01893)0.993:0.00015,otu7236:0.01858)0.807:0.00226,otu809:0.01843)0.288:0.00015,((otu7152:0.01607,(otu6384:0.01618,otu7195:0.0162)0.790:0.00015)0.784:0.00224,(otu5776:0.01674,otu1082:0.01665)0.733:0.00179)0.985:0.00014)0.495:0.00014,otu1635:0.01141)0.835:0.00088)0.974:0.01358,(otu4698:0.01146,otu1814:0.01851)0.901:0.00015)0.997:0.02617,(otu1852:0.00581,otu1911:0.02547)0.866:0.00587)0.849:0.00458)0.755:0.0021,((otu6178:0.01381,(((otu3671:0.04582,otu3074:0.00058)0.975:0.01317,((otu5733:0.00339,otu662:0.04194)0.935:0.01183,otu7177:0.02252)0.667:0.0018)0.783:0.0037,otu2376:0.01392)0.778:0.00233)0.854:0.00014,otu3272:0.02072)0.409:0.00228)0.942:0.01118)0.770:0.00445,otu7703:0.01367)0.831:0.00014)0.938:0.01246)0.989:0.02099)0.748:0.00393,(((((otu6853:0.04367,otu3000:0.03765)0.253:0.01084,((otu3384:0.00751,(otu795:0.01194,((otu5954:0.01213,otu2015:0.02366)1.000:0.07935,(otu1564:0.01642,(otu5131:0.00233,(otu2454:0.00014,otu1042:0.06069)0.999:0.02846)0.889:0.01629)0.807:0.00772)0.660:0.00407)0.991:0.02595)0.902:0.01842,((otu1032:0.01405,(otu5620:0.00921,otu24:0.02124)0.922:0.00912)0.860:0.00962,(otu559:0.00807,otu240:0.02384)0.851:0.01061)0.850:0.01029)0.895:0.01843)0.955:0.03485,(((otu1968:0.02569,(otu7077:0.03212,otu3510:0.0284)0.997:0.05027)0.705:0.01345,(otu3946:0.04791,otu7117:0.10308)0.565:0.01096)0.422:0.0083,(otu5430:0.01442,(otu3822:0.04646,(otu1008:0.02144,otu2763:0.00924)0.944:0.01688)0.749:0.00487)0.946:0.0184)0.977:0.04235)0.973:0.04358,otu6276:0.13226)0.920:0.0313,((otu5360:0.13367,(otu6446:0.10426,(otu4671:0.02148,otu2670:0.06247)0.849:0.04775)0.452:0.03425)0.000:0.00015,(otu7766:0.15293,((otu7295:0.0027,otu2865:0.03044)0.997:0.06312,((((((otu7420:0.01387,((otu921:0.0041,otu2125:0.17147)1.000:0.09693,(otu4251:0.02382,(otu1062:0.02844,otu526:0.00549)0.912:0.01117)0.443:0.00036)0.981:0.02629)0.976:0.02415,(otu4159:0.04507,otu6756:0.01101)0.538:0.01055)0.155:0.00015,(((otu4796:0.03875,(otu5506:0.00859,otu3517:0.06778)0.992:0.05026)1.000:0.0817,((((otu1930:0.0506,(otu1666:0.09364,otu5364:0.018)0.989:0.03929)0.695:0.00386,otu7030:0.06304)0.847:0.0155,((otu4415:0.03817,(otu3847:0.0323,otu5898:0.03797)0.594:0.00839)0.850:0.01387,(otu4440:0.05061,otu6202:0.02555)0.979:0.03887)0.988:0.03271)0.730:0.00538,(otu613:0.00982,otu536:0.03695)0.942:0.01694)0.629:0.0126)0.598:0.01402,otu7474:0.0088)0.958:0.03585)0.985:0.02918,((((otu5228:0.05129,(otu4617:0.0243,otu3569:0.02193)0.930:0.02794)0.835:0.01361,(((otu7121:0.04292,((otu6118:0.00015,otu3375:0.06018)0.994:0.03357,otu3617:0.01338)0.959:0.01848)0.700:0.00655,otu1639:0.02858)0.947:0.0192,((otu1574:0.01159,(otu5948:0.05791,otu2690:0.00014)0.994:0.02806)0.959:0.01687,(otu560:0.04135,otu2328:0.04858)0.644:0.00287)0.374:0.0114)0.928:0.01259)0.906:0.01276,(otu3540:0.03874,(otu7529:0.00363,otu6291:0.06741)0.916:0.01978)0.942:0.01916)0.824:0.00774,otu2754:0.04261)0.893:0.01032)0.927:0.01435,((otu4613:0.0626,otu6530:0.01316)0.969:0.03136,((((otu4958:0.02271,(((otu6813:0.0193,otu3838:0.0386)0.797:0.00671,((otu558:0.02801,(otu2735:0.00452,(otu5653:0.01826,otu3059:0.01291)0.968:0.01319)0.781:0.00237)0.840:0.00013,otu6656:0.062)0.319:0.00235)0.858:0.00842,((otu5539:0.0188,(otu6237:0.07575,otu5985:0.02037)0.794:0.01444)0.720:0.01508,otu1227:0.0298)0.920:0.01548)0.826:0.00941)0.883:0.01033,(otu6784:0.06818,(otu3405:0.02274,otu3565:0.00792)0.971:0.02798)0.849:0.01223)0.594:0.01149,(otu1428:0.02971,otu2515:0.05652)0.743:0.01504)0.872:0.01717,((otu5153:0.03479,otu3352:0.03864)0.664:0.00219,((otu3263:0.04657,otu6845:0.05787)0.880:0.01698,(otu5847:0.00725,otu2060:0.0309)0.936:0.01419)0.889:0.01021)0.684:0.00836)0.587:0.00955)0.643:0.00248)0.895:0.02025,((otu2403:0.06081,otu4808:0.19526)0.932:0.03769,otu6691:0.10643)0.857:0.02321)0.830:0.02449)0.958:0.04523)0.825:0.0393)0.886:0.0343)0.988:0.04938)0.790:0.00784)0.897:0.01578)0.914:0.03917)0.982:0.07074)0.185:0.00834)1.000:0.19145)0.668:0.00456,(((otu622:0.04361,(otu7567:0.08751,(otu6746:0.05717,otu682:0.00014)0.953:0.05415)0.999:0.08403)0.981:0.05376,((((otu4727:0.14879,otu5578:0.11223)0.834:0.04961,(otu4240:0.21604,otu2916:0.09554)0.874:0.03972)0.837:0.02912,(((((otu6170:0.01698,(otu1822:0.0114,otu1236:0.0427)0.951:0.04163)1.000:0.14028,(otu6271:0.1814,otu2924:0.11194)0.428:0.02538)0.966:0.06804,(((otu5132:0.16796,((((otu1853:0.13648,(otu5967:0.15868,(otu5312:0.02614,(otu7342:0.03172,otu862:0.03109)0.825:0.03472)0.531:0.05744)0.997:0.15547)0.931:0.09767,(((otu6148:0.21466,otu223:0.15819)0.999:0.26236,otu340:0.35564)0.843:0.06075,((otu1312:0.03236,otu2986:0.03703)1.000:0.16287,(otu5835:0.08918,(otu4401:0.04736,(otu4757:0.03065,otu3147:0.04428)0.919:0.03641)0.996:0.08604)0.946:0.07136)0.646:0.03099)0.835:0.02162)0.941:0.06253,(((otu5654:0.2467,((otu2004:0.27468,otu1913:0.13916)0.711:0.04406,((((otu2870:0.08132,(((otu4863:0.22548,otu6399:0.18705)0.771:0.02805,(otu5499:0.11285,otu5201:0.04633)0.809:0.03483)0.491:0.03065,otu4802:0.0667)0.971:0.05266)0.530:0.04055,otu5603:0.18055)0.527:0.01776,otu6336:0.15161)0.806:0.01513,(otu2715:0.19096,otu3100:0.14633)0.870:0.05142)0.243:0.01567)0.940:0.04595)0.805:0.0333,(((((otu4447:0.00605,(otu4975:0.04098,otu5450:0.05383)0.274:0.002)0.681:0.00615,otu7247:0.08641)0.640:0.03468,otu5863:0.09594)0.951:0.03688,(otu6252:0.12867,(otu1307:0.13446,otu2128:0.06113)0.929:0.04757)0.910:0.03016)0.920:0.03128,otu4830:0.11027)0.821:0.0203)0.766:0.00744,(((otu3331:0.10454,(otu1384:0.1259,otu2935:0.11532)0.999:0.15277)0.938:0.04847,(otu4479:0.04363,otu5614:0.05493)0.997:0.10382)0.948:0.05153,otu3760:0.15587)0.672:0.02728)0.825:0.01739)0.925:0.0277,((((otu3129:0.01554,(otu6128:0.02692,otu4527:0.02193)0.752:0.00276)0.896:0.01671,(((otu5748:0.02793,((otu4990:0.00539,(otu2807:0.01947,(otu5739:0.01918,otu6953:0.01465)0.816:0.00821)0.915:0.01776)0.760:0.02067,otu5915:0.03637)0.858:0.01256)0.946:0.02065,otu4566:0.02896)0.943:0.02233,otu5489:0.02591)0.000:0.00015)1.000:0.14948,((otu6040:0.03065,otu7580:0.00877)1.000:0.09711,otu3520:0.09233)0.858:0.03794)0.526:0.03537,((otu7485:0.09182,otu2335:0.12427)0.670:0.01868,(((otu7621:0.08621,(otu1648:0.01265,(otu5365:0.02342,otu2157:0.03026)0.711:0.00919)0.918:0.02904)0.991:0.12368,(otu840:0.02788,(otu4497:0.00015,(otu5538:0.04784,otu6785:0.02446)0.920:0.01333)0.991:0.06181)1.000:0.18956)0.907:0.04516,(otu1863:0.10528,(otu6539:0.0582,((otu565:0.0491,otu3561:0.0644)0.966:0.04173,(otu7432:0.02277,otu3690:0.02957)0.982:0.04845)0.478:0.0241)0.897:0.04651)0.914:0.03706)0.470:0.01009)0.926:0.03745)0.470:0.01725)0.666:0.00882)0.000:0.00249,(((otu4601:0.03348,(otu6082:0.06796,otu3430:0.03324)0.999:0.10905)1.000:0.16598,(((((((otu6760:0.17436,otu7000:0.37908)0.256:0.02008,(otu5267:0.0515,otu291:0.03679)0.998:0.11492)0.563:0.05326,otu2217:0.09201)0.874:0.03146,((((otu6617:0.08101,otu1986:0.12121)0.778:0.01967,(otu4220:0.03909,(otu4842:0.08013,(otu4629:0.02824,otu297:0.01451)0.788:0.02471)0.991:0.06484)0.906:0.03274)0.082:0.00622,(otu4815:0.02325,(otu2257:0.00973,(otu4563:0.03356,otu5252:0.06926)0.673:0.02252)0.924:0.03535)0.810:0.01385)0.717:0.00879,(otu1420:0.05817,otu156:0.08719)0.889:0.03367)0.927:0.02415)0.802:0.01197,((((otu6975:0.09954,((otu1532:0.00567,((otu3169:0.03368,(otu3745:0.01388,(otu2139:0.02202,otu6394:0.02587)0.919:0.01608)0.902:0.01592)0.907:0.01377,otu4986:0.03233)0.105:0.00219)0.835:0.00676,otu3730:0.02437)0.944:0.01477)0.433:0.00297,((((((otu6660:0.03676,(otu1273:0.01299,(otu4365:0.02438,otu6454:0.01215)0.962:0.01944)0.633:0.01256)0.883:0.01694,otu139:0.00957)0.867:0.00015,(otu7577:0.02829,(otu73:0.02206,otu7696:0.01381)0.878:0.00832)0.899:0.01381)0.966:0.03133,(otu4274:0.03127,otu7502:0.03808)0.948:0.03172)0.997:0.05326,((otu3994:0.02347,otu1325:0.03362)0.973:0.02932,(otu4788:0.0741,otu2927:0.02168)0.905:0.0159)0.981:0.02833)0.745:0.00272,otu6304:0.02031)0.938:0.02073)0.000:0.001,(((((otu2124:0.03437,(otu191:0.01682,(otu7570:0.02485,(((otu426:0.02035,otu2259:0.02007)0.851:0.01128,otu7755:0.01808)0.898:0.0112,(otu656:0.05469,otu384:0.00544)0.997:0.03787)0.769:0.00015)0.933:0.01607)0.941:0.0258)0.998:0.04853,((otu4299:0.0344,otu1864:0.011)0.931:0.01054,otu3470:0.04866)0.000:0.00015)0.169:0.00701,((otu2758:0.02552,(otu6080:0.01551,otu6335:0.01523)0.955:0.01971)0.976:0.02652,(otu2123:0.05431,otu3078:0.04058)0.915:0.02152)0.000:0.00015)0.925:0.01468,otu7110:0.03414)0.954:0.01968,(otu4939:0.05047,(otu4924:0.0197,otu533:0.02682)0.924:0.01903)0.953:0.02449)0.919:0.02142)0.842:0.01132,(otu3968:0.0475,((((((otu1294:0.02537,otu4039:0.01971)0.799:0.00513,otu2795:0.01943)0.834:0.00551,otu3342:0.02228)0.751:0.0026,otu2681:0.01094)0.917:0.00869,(otu1279:0.0163,otu4178:0.02837)0.720:0.00253)0.906:0.01292,((otu2219:0.01966,((otu173:0.02197,(otu1583:0.02208,(otu5432:0.01898,(otu2876:0.0138,otu1290:0.02751)0.771:0.00539)0.772:0.0027)0.873:0.00542)0.872:0.0054,(otu3934:0.0336,otu1611:0.01365)0.834:0.00535)0.952:0.01395)0.472:0.00829,(otu193:0.02611,otu3574:0.01466)0.961:0.02386)0.780:0.01056)0.975:0.0304)0.939:0.03076)0.975:0.04727)0.873:0.02394,otu326:0.16928)0.982:0.04965,((otu3223:0.08974,((otu4834:0.18398,otu7426:0.0549)0.709:0.02086,(((otu1951:0.08968,((otu7120:0.06378,(((otu7620:0.00203,((otu6575:0.02657,(otu7428:0.02132,otu1232:0.01517)0.474:0.00526)0.867:0.01219,(otu7285:0.01147,((otu1343:0.03998,otu4658:0.002)0.966:0.01431,(otu1202:0.03047,otu2108:0.01363)0.872:0.0067)0.818:0.00921)0.759:0.00674)0.979:0.01652)0.990:0.02839,otu1501:0.02877)0.708:0.0054,(otu4738:0.0017,(otu3953:0.03766,otu4213:0.00467)1.000:0.04331)0.973:0.03123)0.976:0.03408)0.962:0.0307,((otu7617:0.01823,((otu797:0.01368,otu5527:0.0253)0.855:0.00543,(((otu1230:0.01397,(otu5652:0.01831,(otu4438:0.00991,otu311:0.0201)0.356:0.00643)0.454:0.0061)0.958:0.01405,otu2771:0.01128)0.750:0.00226,otu6818:0.0228)0.672:0.00071)0.789:0.01306)0.988:0.03484,(otu2737:0.02957,(otu5304:0.01265,(otu4164:0.02561,(otu7208:0.00794,(otu5257:0.01532,otu7449:0.01516)0.854:0.00631)0.553:0.00677)0.783:0.00599)0.957:0.02065)0.594:0.00753)0.990:0.04717)0.880:0.01994)0.563:0.02245,otu7015:0.08148)0.721:0.01353,(((otu6411:0.17971,(otu6566:0.03723,((((((otu6161:0.10865,(((((otu1933:0.00219,((otu3840:0.00794,(otu2442:0.01192,otu282:0.06627)0.832:0.01073)0.994:0.02976,otu3117:0.00876)0.979:0.00015)0.924:0.00794,otu6345:0.02246)0.909:0.00801,otu2877:0.01112)0.744:0.00267,(otu6942:0.05548,otu6931:0.01113)0.883:0.00629)0.740:0.00364,((otu600:0.01911,otu1636:0.01969)0.250:0.00016,(otu419:0.00015,otu4208:0.04144)1.000:0.03593)0.947:0.01311)0.805:0.03358)0.827:0.02318,otu1857:0.07848)0.902:0.02161,otu1699:0.06644)0.663:0.01058,otu5203:0.04856)0.876:0.01719,((otu4410:0.02467,otu6946:0.01756)0.946:0.01883,(otu713:0.04992,otu5759:0.07157)0.922:0.02305)0.933:0.01442)0.930:0.01986,(((((otu4436:0.01702,otu5356:0.0125)1.000:0.08745,((((otu6006:0.02581,otu2345:0.00838)0.988:0.0293,(otu3678:0.00995,((otu4428:0.01524,otu3381:0.01496)0.976:0.02127,(otu3156:0.02093,(((otu4771:0.00898,otu5017:0.02074)0.936:0.01147,otu732:0.01375)0.901:0.00985,(otu1607:0.01125,otu4599:0.0297)0.904:0.00015)0.950:0.01584)0.104:0.00557)0.880:0.00856)0.768:0.00691)0.834:0.01286,((otu5073:0.025,((otu783:0.02177,(otu4487:0.02256,otu1637:0.00697)0.979:0.02186)0.916:0.01664,otu5844:0.00016)0.837:0.00608)0.889:0.01119,(otu4101:0.00439,otu7001:0.02547)0.973:0.01738)0.833:0.00907)0.978:0.03787,(otu6989:0.0603,(otu1860:0.06688,(otu5780:0.02525,otu7010:0.08666)0.831:0.01114)0.814:0.01243)0.504:0.01523)0.901:0.02116)0.740:0.00524,((otu4055:0.02952,otu2324:0.11142)0.963:0.05491,otu5182:0.03449)0.817:0.0211)0.957:0.02501,((otu2791:0.01843,otu3717:0.02141)0.970:0.02273,((otu1848:0.00494,otu2726:0.02461)0.871:0.01467,(otu3733:0.01113,otu5024:0.0288)0.914:0.01606)0.922:0.02306)0.754:0.00658)0.951:0.02529,(((otu6668:0.00228,otu3541:0.02965)0.998:0.02561,otu673:0.00416)0.955:0.01835,(otu1711:0.10013,otu564:0.00015)0.136:0.00856)0.831:0.01206)0.038:0.01281)0.985:0.04748)0.976:0.03342)0.866:0.01905,((((((otu891:0.03577,otu5062:0.0067)0.984:0.02035,otu4638:0.00307)0.767:0.00304,((((otu2231:0.01115,(otu1386:0.02047,(otu6250:0.00717,(otu5890:0.01478,((otu873:0.00121,(((otu250:0.01203,((((otu383:0.04009,otu4575:0.00015)0.992:0.02481,(otu5305:0.01597,(otu226:0.0202,(otu261:0.02055,otu154:0.01124)0.269:0.00016)0.835:0.00395)0.775:0.00671)0.933:0.00014,(otu5986:0.01339,otu82:0.01566)0.930:0.00014)0.751:0.00221,otu2881:0.01344)0.982:0.01403)0.723:0.0023,otu3289:0.01843)0.746:0.0027,((otu3216:0.01883,otu6538:0.01121)0.925:0.00897,((otu1919:0.02149,(otu4399:0.00538,otu2465:0.02718)0.574:0.00678)0.871:0.0073,((otu2355:0.01774,(otu4488:0.02365,otu7722:0.01095)0.980:0.0315)0.444:0.01125,otu4408:0.00824)0.932:0.01166)0.213:0.00014)0.842:0.00487)1.000:0.05218)0.972:0.02292,otu2225:0.02357)0.916:0.01247)0.163:0.01353)0.861:0.00634)0.843:0.00428)0.952:0.00896,otu2764:0.00889)0.870:0.00442,(otu1150:0.01789,(((otu2300:0.01552,(otu950:0.01783,((otu4888:0.01364,otu5702:0.01589)0.740:0.00194,otu2378:0.02524)0.219:0.00015)0.249:0.00015)0.000:0.00016,otu1688:0.01552)0.886:0.00014,((((((otu5006:0.01548,(otu5211:0.01326,otu5270:0.01553)0.150:0.00015)0.614:0.00014,otu6748:0.0156)0.949:0.00656,(otu4115:0.01435,(otu4250:0.01546,(otu1035:0.01869,otu5189:0.0162)0.531:0.01071)0.567:0.00645)0.838:0.01315)0.784:0.00016,otu3183:0.00888)0.840:0.00452,((((((otu2942:0.01561,otu10:0.01556)0.626:0.00015,(otu4135:0.01564,otu1298:0.01548)0.888:0.00014)0.710:0.00012,((otu1514:0.01999,(otu3489:0.01339,otu1588:0.01574)0.951:0.00109)0.946:0.00101,((otu4892:0.0155,otu5545:0.01777)0.758:0.00252,(otu3940:0.01554,otu454:0.01333)0.427:0.00217)0.853:0.00015)0.827:0.00015)0.734:0.00014,(otu1628:0.0178,otu4238:0.01327)0.860:0.00016)0.891:0.00015,(otu1691:0.02012,otu2695:0.01304)0.630:0.00519)0.858:0.00016,(((otu6576:0.01461,(otu7076:0.01419,otu7684:0.01988)0.627:0.00504)0.345:0.00664,((otu5581:0.01327,otu6232:0.02248)0.741:0.00648,otu7123:0.01949)0.780:0.00465)0.800:0.00421,otu5139:0.01592)0.466:0.0065)0.937:0.0042)0.935:0.00013,(otu2038:0.01337,otu929:0.01797)0.425:0.00221)0.109:0.00014)0.751:0.00244)0.454:0.00482)0.868:0.00019,otu4337:0.02963)0.917:0.01074)0.921:0.01196,((otu4646:0.01144,(otu4107:0.01525,otu5434:0.01748)0.967:0.01532)0.896:0.00829,(otu7746:0.03548,otu2622:0.00426)0.887:0.00759)0.635:0.00085)0.759:0.00908,((((otu2555:0.01785,(otu2101:0.01794,((((otu7136:0.01276,(otu1881:0.01522,(otu53:0.01473,(otu5290:0.01196,otu1714:0.01942)0.865:0.0086)0.755:0.00516)0.800:0.00517)0.855:0.00559,(((otu535:0.01567,otu2143:0.01789)0.779:0.00223,((((otu2723:0.01558,(otu6774:0.01559,otu2390:0.01331)0.691:0.00221)0.856:0.00014,otu1728:0.01562)0.812:0.00219,((otu1459:0.01786,(otu2452:0.01549,otu5640:0.01777)0.861:0.00015)0.814:0.00218,(otu201:0.01104,((otu3488:0.0202,(otu1367:0.02046,otu5521:0.01571)0.764:0.00143)0.911:0.00127,otu7555:0.01776)0.062:0.00014)0.395:0.00014)0.000:0.00016)0.000:0.00015,(otu5612:0.01557,(otu628:0.01581,otu6413:0.01358)0.741:0.00188)0.788:0.00223)0.054:0.00016)0.000:0.00014,(otu7470:0.01622,((otu2375:0.01269,(otu1209:0.0183,((((otu5422:0.00298,otu1942:0.02679)0.993:0.0274,(otu4110:0.0109,otu2062:0.02022)0.718:0.00318)0.855:0.00635,((otu6762:0.02319,(otu6734:0.0118,otu2179:0.02526)0.860:0.00871)0.713:0.00223,otu7491:0.00895)0.746:0.00258)0.853:0.0093,otu3977:0.01325)0.906:0.0083)0.841:0.00581)0.826:0.00623,otu3080:0.01315)0.865:0.00566)0.761:0.00158)0.000:0.00016)0.456:0.00015,((otu2806:0.01791,(otu5700:0.01051,otu6216:0.01995)0.928:0.01028)0.743:0.00233,(otu7782:0.01547,otu2917:0.01548)0.855:0.00014)0.861:0.00218)0.382:0.00015,((otu4361:0.01563,otu5369:0.01789)0.336:0.00015,(otu2742:0.01331,otu5643:0.01788)0.748:0.00214)0.850:0.00218)0.336:0.00014)0.180:0.00016)0.696:0.00013,(((otu5258:0.01788,otu7669:0.01248)0.833:0.00485,otu329:0.01787)0.146:0.00016,(otu2246:0.01559,otu6806:0.02014)0.734:0.00015)0.798:0.00245)0.775:0.00217,otu7175:0.01562)0.753:0.00292,otu5129:0.02209)0.357:0.01226)0.954:0.02612,otu7373:0.11719)0.088:0.00785)0.823:0.01092,(otu7671:0.00014,otu935:0.08075)1.000:0.11301)0.671:0.00349)0.836:0.01619)0.776:0.02102)0.933:0.01972,(((otu4073:0.04994,otu2903:0.05944)0.337:0.02287,(otu4160:0.0987,(otu4165:0.04724,(otu4529:0.05268,(otu6698:0.02753,(otu5166:0.01003,otu5178:0.02164)0.829:0.00714)0.781:0.01468)0.925:0.03206)0.000:0.00989)0.913:0.04148)0.995:0.06405,(((otu4790:0.1455,(otu401:0.13455,((otu4782:0.02443,otu5052:0.04362)0.992:0.0508,(otu2476:0.02533,(((otu6171:0.02803,(otu4275:0.02749,otu7753:0.00452)0.934:0.01198)0.946:0.01213,((((otu7145:0.02238,(otu1977:0.01828,otu2100:0.06418)0.973:0.02292)0.881:0.01497,otu7262:0.00678)0.859:0.00668,otu7243:0.01827)0.880:0.00545,(otu2933:0.01471,otu6941:0.01558)0.474:0.00014)0.867:0.00896)0.953:0.01022,(otu6109:0.03742,otu6242:0.00015)0.717:0.00232)0.882:0.01266)0.909:0.0218)0.928:0.02606)0.932:0.03146)0.897:0.02069,otu1742:0.07155)0.000:0.01377,(otu2071:0.04677,(otu2988:0.06198,(otu3756:0.06894,(otu1780:0.07714,otu1774:0.10383)0.194:0.01945)0.507:0.03059)0.901:0.03652)0.000:0.00968)0.382:0.01269)0.028:0.01074)0.950:0.02844)0.960:0.03282)0.532:0.00646,(((((otu428:0.03581,otu2221:0.02068)0.982:0.05568,(otu5448:0.07267,(otu852:0.0428,(otu6205:0.01413,otu2523:0.03715)0.873:0.01492)0.636:0.01491)0.791:0.03395)0.995:0.07165,otu5786:0.10843)0.895:0.02475,((otu4569:0.17704,otu7086:0.09343)0.343:0.0331,(otu3942:0.13256,(otu3850:0.0181,otu796:0.01629)0.978:0.0642)0.970:0.05493)0.927:0.0276)0.192:0.00354,(otu4062:0.20547,(otu7259:0.04054,(otu0:0.04411,otu4372:0.02812)0.981:0.05904)0.992:0.10714)0.959:0.06457)0.783:0.01013)0.987:0.04606)0.717:0.01813,((otu4753:0.02718,(otu1883:0.38144,(otu793:0.04987,otu7648:0.05285)0.000:0.00016)0.443:0.03505)1.000:0.12891,((otu4153:0.13615,(((((((otu1027:0.04021,((otu5086:0.02115,(otu5475:0.04526,otu6462:0.01837)0.785:0.00703)0.857:0.01497,otu382:0.09384)0.630:0.01088)0.812:0.00981,(((((((otu5005:0.00895,(otu2900:0.02292,otu3736:0.01223)0.880:0.01257)0.968:0.04636,(otu2787:0.01406,otu3162:0.02446)0.937:0.02644)0.267:0.02516,(((((otu3648:0.02685,(otu239:0.03002,otu2537:0.02452)0.132:0.00015)0.953:0.00783,((otu5371:0.03527,(otu4626:0.02854,(otu5088:0.01515,otu1248:0.02628)0.657:0.01118)0.381:0.01224)0.974:0.00016,otu2370:0.0026)0.921:0.00014)0.905:0.01272,((otu1938:0.05981,(otu1626:0.01274,(otu4676:0.01879,otu3808:0.03896)0.997:0.04711)0.485:0.0139)0.814:0.00956,otu996:0.03706)0.972:0.02929)0.794:0.00868,((otu4129:0.08775,otu43:0.07894)0.702:0.02294,((((otu499:0.03106,(otu3300:0.05295,otu3832:0.00272)0.734:0.0048)0.081:0.00256,otu6017:0.05036)0.938:0.0133,otu3161:0.04388)0.942:0.01427,otu6768:0.00629)0.805:0.01366)0.902:0.01908)0.957:0.03242,otu6692:0.06029)0.998:0.08488)0.937:0.03037,otu7557:0.04445)0.442:0.00918,otu1356:0.04747)0.977:0.03304,(otu1070:0.09396,(otu1193:0.05321,((((otu5554:0.02284,otu219:0.01381)0.984:0.02922,((((otu4020:0.02679,(((otu2686:0.01342,otu184:0.02387)0.757:0.00783,(otu1703:0.02398,otu85:0.01865)0.960:0.00015)0.789:0.00231,(otu6464:0.01316,(otu3519:0.01072,(otu3316:0.00999,otu2563:0.04383)0.951:0.0177)0.992:0.02779)0.765:0.00251)0.942:0.01635)0.222:0.0161,otu734:0.01845)0.927:0.01479,(otu4998:0.02079,otu7034:0.02627)0.957:0.01777)0.042:0.00295,otu7514:0.01877)0.863:0.01192)0.894:0.01302,((otu4444:0.06635,otu6590:0.05486)0.822:0.01495,otu4457:0.02846)0.690:0.0022)0.726:0.00782,((((otu112:0.01342,(otu6686:0.02154,(otu21:0.01612,otu1176:0.01891)0.734:0.00251)0.755:0.00236)0.903:0.00817,otu2934:0.01888)0.965:0.01344,(otu6189:0.01609,(otu505:0.03057,otu3201:0.01052)0.951:0.01366)0.758:0.0024)0.900:0.00934,otu4866:0.02367)0.926:0.0113)0.782:0.00815)0.792:0.00619)0.868:0.00944)0.757:0.01185,((((otu5867:0.04608,otu7253:0.01129)0.099:0.00363,(otu1991:0.02959,otu3250:0.03466)0.655:0.01822)0.997:0.04693,(((otu5756:0.02194,otu5989:0.01312)0.994:0.02572,((otu6841:0.00841,otu2216:0.04763)0.988:0.02925,otu1188:0.02368)0.900:0.01543)0.233:0.00252,otu7266:0.03469)0.553:0.01208)0.960:0.02941,(otu4742:0.11037,otu2573:0.08111)0.941:0.04967)0.672:0.0047)0.089:0.00471)0.052:0.01203,otu1137:0.03546)0.918:0.02347,(otu1319:0.02821,otu7006:0.012)0.983:0.05107)0.981:0.05156,((((otu2076:0.05401,otu2093:0.06951)0.794:0.01679,otu7011:0.18839)0.472:0.01514,(((otu4070:0.05684,otu5627:0.06552)0.384:0.00654,otu1079:0.06317)0.334:0.01226,otu5177:0.03324)0.898:0.02403)0.950:0.04114,otu1335:0.09285)0.792:0.01096)0.702:0.01222,((((otu5902:0.02002,otu327:0.02816)1.000:0.13844,(((otu4681:0.007,otu3781:0.06714)0.937:0.01994,(otu6916:0.01578,((otu937:0.05293,(otu3163:0.01704,(otu1655:0.02285,((otu4902:0.00349,otu1801:0.07355)0.900:0.01476,otu7393:0.06282)0.937:0.0222)0.954:0.02902)0.038:0.0157)0.984:0.04286,otu7493:0.02147)0.629:0.03027)0.806:0.0215)0.081:0.02047,((otu6389:0.03931,otu7729:0.05728)0.867:0.0159,(otu6685:0.08156,((otu6401:0.00315,(otu4396:0.03923,otu1906:0.02626)0.955:0.0189)0.450:0.00483,(otu542:0.05467,otu7070:0.00507)0.997:0.03197)0.966:0.02544)0.136:0.00014)0.871:0.0205)0.851:0.01937)0.965:0.06223,(otu7156:0.04817,(otu3954:0.05162,((otu4803:0.02534,otu1613:0.01334)1.000:0.06251,otu147:0.01812)0.997:0.05381)0.939:0.03878)0.082:0.01544)0.972:0.05435,(otu5956:0.05181,otu2120:0.07707)0.970:0.04215)0.959:0.03885)0.611:0.01467,(otu4654:0.06406,otu3685:0.09704)0.968:0.03835)0.881:0.02855)0.295:0.01603,((otu6449:0.01499,(otu3084:0.04135,(otu3839:0.00616,(otu4147:0.02056,otu5097:0.02885)0.686:0.0135)0.826:0.01293)0.245:0.02549)0.987:0.10192,(otu4539:0.10741,(otu7279:0.10205,((otu6842:0.03023,otu3444:0.01056)0.909:0.01458,(otu7037:0.01879,(otu1125:0.01592,(otu4720:0.02152,otu5170:0.02145)0.855:0.00015)0.773:0.00268)0.805:0.00736)0.999:0.12132)0.981:0.07539)0.999:0.13447)0.964:0.06343)0.829:0.02385)0.743:0.01017)0.801:0.02446)0.920:0.05251,(((((otu1761:0.02968,(otu3456:0.08288,(otu16:0.01812,(otu1458:0.02046,otu965:0.02459)0.871:0.00851)0.865:0.00977)0.907:0.01609)0.993:0.05149,((((otu4306:0.01765,otu5885:0.02231)0.664:0.00855,(((otu2172:0.01008,(otu2321:0.01756,otu3490:0.01867)0.833:0.01124)0.983:0.02054,(otu5567:0.03678,otu6321:0.00811)0.883:0.00558)0.994:0.00013,(((((otu3083:0.0168,(otu2995:0.01401,(otu4983:0.01246,otu6695:0.02758)0.925:0.01555)0.909:0.00818)0.895:0.00809,(otu1107:0.02678,(otu7536:0.01316,otu1673:0.02334)0.741:0.00538)0.800:0.00676)0.778:0.00248,(otu3566:0.01921,otu3594:0.01663)0.762:0.00272)0.920:0.00865,((otu7062:0.00271,otu2420:0.04585)0.775:0.0044,(otu4475:0.04165,otu2862:0.01429)0.925:0.02164)0.673:0.00356)0.938:0.01414,otu1602:0.02579)0.914:0.0141)0.760:0.0023)0.905:0.00919,((((otu5803:0.02597,((otu3371:0.07253,(otu5197:0.03286,(otu4083:0.07698,otu5727:0.01981)0.981:0.03632)0.749:0.01284)0.190:0.00845,(otu5719:0.07207,otu5925:0.04329)0.933:0.03345)0.854:0.01812)0.665:0.01379,otu6954:0.03381)0.848:0.01945,(otu7242:0.04115,otu2744:0.011)0.998:0.09109)0.994:0.06337,otu4756:0.08328)0.925:0.0326)0.412:0.00022,((otu4185:0.02033,otu7695:0.02767)0.997:0.03489,(otu911:0.05723,(otu5717:0.01912,((((otu5734:0.02085,(otu6910:0.02043,(otu902:0.0136,otu3229:0.02063)0.765:0.00231)0.849:0.00748)0.851:0.01298,((((otu1240:0.08769,((((otu5886:0.0131,otu2513:0.02511)0.848:0.00862,otu5392:0.04205)0.888:0.00849,(((((otu5268:0.03895,(otu4524:0.05302,otu5760:0.04806)0.514:0.00799)0.734:0.00342,(otu2964:0.03135,otu304:0.03274)0.965:0.02186)0.879:0.0116,otu2030:0.02208)0.883:0.01107,otu7395:0.01846)0.881:0.00886,otu4721:0.02786)0.751:0.00321)0.979:0.03184,(otu4568:0.02162,otu6302:0.028)0.991:0.02741)0.840:0.01272)0.568:0.01147,otu6729:0.10904)0.810:0.01828,((((((otu3039:0.02591,otu3758:0.02312)0.985:0.02734,otu23:0.00552)0.227:0.00286,((otu1114:0.01346,(otu6659:0.01359,((otu3167:0.01821,otu5755:0.01548)0.938:0.00902,otu6307:0.01104)0.920:0.00645)0.740:0.00219)0.821:0.00402,(((otu4965:0.02788,otu5456:0.02175)0.538:0.00804,((otu7333:0.01514,otu2506:0.02189)0.265:0.01132,otu1043:0.05647)0.273:0.00696)0.968:0.01916,(((otu2400:0.03181,otu2366:0.00276)0.937:0.00919,(((((otu6881:0.01338,(((((otu61:0.00941,(otu3993:0.08339,otu207:0.02378)0.975:0.04577)0.993:0.06336,(otu6266:0.03842,otu2943:0.05407)0.996:0.05621)0.889:0.0189,((otu1685:0.03245,(otu5100:0.02728,otu1383:0.01162)0.912:0.00929)0.722:0.00177,((otu2516:0.02276,otu7652:0.02251)0.730:0.00015,((otu6293:0.01788,(otu6308:0.00467,((otu1078:0.01562,otu5610:0.01775)0.000:0.00015,((otu7288:0.02251,otu1161:0.01323)0.869:0.00015,(otu692:0.01783,otu6210:0.01563)0.771:0.00015)0.668:0.00015)0.985:0.01554)0.923:0.00901)0.866:0.00768,otu2571:0.02215)0.737:0.00671)0.833:0.00014)0.529:0.00629)0.016:0.00474,otu1697:0.02655)0.953:0.02062,((otu1245:0.00442,((otu3841:0.02289,(otu2955:0.01494,(otu5431:0.02234,otu984:0.04844)0.296:0.00946)0.986:0.02587)0.861:0.00744,(((otu3312:0.02801,otu7109:0.01305)0.635:0.00265,((otu7450:0.01777,(otu1440:0.02006,otu998:0.01143)0.797:0.00417)0.820:0.00594,otu63:0.01848)0.573:0.004)0.872:0.00504,(otu7683:0.01591,otu2809:0.01834)0.836:0.00434)0.447:0.00014)0.943:0.00666)0.879:0.00492,(((otu467:0.01546,(otu6000:0.03595,((((otu5883:0.01294,((otu7060:0.0151,(otu7300:0.01629,(otu7283:0.011,otu2112:0.02188)0.931:0.01031)0.921:0.00016)0.866:0.00646,otu1963:0.01567)0.839:0.0059)0.966:0.01504,(otu6115:0.01491,(otu4109:0.00313,otu1049:0.03887)0.858:0.016)0.787:0.00518)0.537:0.00789,(((otu6898:0.02045,(otu2262:0.02231,otu271:0.01421)0.862:0.00817)0.900:0.00792,((otu1549:0.00909,(otu5848:0.03009,(otu4640:0.02181,(otu3136:0.0171,(((otu49:0.02099,otu5094:0.01147)0.939:0.01123,otu3618:0.0251)0.113:0.00014,otu5655:0.00662)0.901:0.00772)0.898:0.01154)0.808:0.01124)0.244:0.00016)0.674:0.0076,otu2798:0.04356)0.816:0.00625)0.866:0.00728,otu5446:0.00852)0.857:0.00522)0.973:0.01817,otu4011:0.00973)0.756:0.00288)0.966:0.01417)0.859:0.00016,otu6230:0.01343)0.883:0.00504,(otu1859:0.01143,otu2474:0.01954)0.289:0.00284)0.897:0.00787)0.887:0.01663)0.990:0.03675)0.874:0.00964,otu2843:0.01399)0.978:0.0153,(otu3843:0.01339,(otu38:0.02005,((otu3562:0.0181,otu2033:0.01342)0.763:0.00215,(((((otu5273:0.02767,(otu1323:0.0503,otu179:0.01421)0.849:0.00639)0.831:0.00722,otu2966:0.04441)0.793:0.00562,(otu6690:0.02147,otu1213:0.01485)0.449:0.00429)0.253:0.0032,otu4064:0.02026)0.519:0.00015,((((otu4210:0.01911,(otu904:0.0149,otu952:0.01737)0.543:0.00175)0.788:0.00015,(otu6952:0.0194,otu5463:0.01221)0.941:0.00893)0.873:0.00742,otu4858:0.01821)0.870:0.00701,otu415:0.00747)0.420:0.00587)0.738:0.00016)0.791:0.00355)0.919:0.01009)0.131:0.00014)0.981:0.01602,otu1519:0.01418)0.741:0.00229,((((((((otu7681:0.01047,(otu7307:0.02002,(otu3631:0.0329,otu3759:0.01662)0.983:0.0242)0.686:0.01412)0.384:0.00864,(otu3575:0.04,otu3625:0.00497)0.969:0.02094)0.944:0.01291,otu5466:0.00944)0.880:0.00638,((otu1199:0.00688,otu2582:0.03252)0.617:0.00464,(otu7206:0.03262,otu6681:0.02508)0.804:0.00474)0.770:0.00243)0.778:0.00215,otu4481:0.0179)0.680:0.00912,otu7418:0.0205)0.789:0.00431,(otu6262:0.00659,(otu5271:0.00286,(otu1308:0.01922,otu3553:0.01386)0.983:0.02712)0.979:0.02008)0.739:0.00098)0.833:0.00148,((otu1194:0.02008,(otu6357:0.01583,otu3320:0.01356)0.181:0.00015)0.940:0.01102,(otu5168:0.02266,(otu7545:0.01118,(otu5819:0.01582,otu3534:0.01813)0.925:0.00897)0.872:0.00446)0.901:0.00016)0.844:0.00429)0.871:0.00585)0.778:0.00376)0.805:0.00476,(otu1962:0.05672,otu1499:0.01489)0.809:0.00582)0.841:0.00489)0.938:0.00921)0.996:0.02764)0.873:0.0157,(((otu6101:0.03338,otu6311:0.04977)0.925:0.03391,otu6990:0.16824)0.853:0.02637,((otu6067:0.01017,otu1692:0.01989)1.000:0.09509,(otu5054:0.0258,otu5222:0.00653)0.658:0.00565)0.999:0.08068)0.872:0.02804)0.893:0.01328,((((otu5383:0.01656,(((otu6891:0.01111,(otu1299:0.01888,otu6504:0.03616)0.937:0.01573)0.878:0.01245,((otu6751:0.02061,((otu6662:0.0271,otu2619:0.00558)0.934:0.01181,(otu2022:0.01172,(otu6249:0.00015,((otu5417:0.01806,(otu4265:0.01787,otu4023:0.01547)0.743:0.00271)0.894:0.00675,otu3496:0.01583)0.974:0.01344)0.992:0.02059)0.796:0.00539)0.627:0.00168)0.922:0.01248,(otu528:0.01207,(otu6402:0.01645,(((otu5375:0.03068,otu999:0.0184)0.840:0.00399,otu1427:0.01599)0.725:0.0021,otu1725:0.01614)0.889:0.01072)0.910:0.01098)0.909:0.00877)0.240:0.00473)0.978:0.01853,((otu658:0.01643,otu3501:0.01291)0.899:0.0088,(((otu4606:0.01718,(otu4150:0.03383,otu932:0.01413)0.402:0.00512)0.864:0.00696,otu792:0.01297)0.321:0.0021,otu5059:0.01631)0.828:0.00011)0.829:0.00896)0.745:0.00496)0.867:0.00788,otu3884:0.02004)0.914:0.01384,otu6246:0.02658)0.502:0.01141,((otu6221:0.02638,(otu39:0.02119,(otu6548:0.00726,otu91:0.02735)0.109:0.00634)0.995:0.0493)0.987:0.04097,(otu7390:0.01875,(((((otu1547:0.02669,((((((otu770:0.01348,otu110:0.01577)0.946:0.00888,((otu6673:0.01566,otu7308:0.01562)0.878:0.00441,(otu4445:0.02246,otu4259:0.00877)0.654:0.00016)0.722:0.00014)0.746:0.00219,otu4980:0.01795)0.836:0.00517,(otu7392:0.02664,(otu4748:0.02082,otu2177:0.01118)0.656:0.00488)0.277:0.00759)0.920:0.01217,(otu7659:0.00112,otu992:0.04351)0.952:0.01409)0.925:0.01013,((((otu1471:0.01395,otu759:0.02231)0.713:0.00356,(otu6322:0.01934,otu1075:0.0156)0.783:0.0047)0.523:0.0106,otu7370:0.03074)0.541:0.00648,otu2991:0.00694)0.683:0.00014)0.789:0.00503)0.112:0.0064,otu5686:0.02152)0.980:0.03311,otu7622:0.00886)0.550:0.01404,otu7158:0.01864)0.991:0.03607,otu3194:0.06598)0.690:0.00388)0.963:0.02809)0.986:0.02849)0.673:0.00321)0.870:0.01009,(((otu652:0.01009,(otu4139:0.0343,(otu1889:0.00015,((otu5816:0.00847,(otu4944:0.01765,otu2227:0.0349)0.998:0.03601)0.968:0.02749,otu2680:0.02638)0.913:0.01374)0.928:0.02399)0.806:0.01788)0.970:0.02565,(otu4935:0.00295,otu7180:0.03678)0.973:0.02688)0.267:0.00545,((((((otu437:0.01818,(otu3116:0.00653,(otu1276:0.02291,otu6513:0.0207)0.850:0.00435)0.841:0.0044)0.807:0.0069,otu3552:0.01584)0.881:0.00647,otu731:0.01822)0.944:0.00888,(((otu4092:0.00645,(otu2269:0.02412,otu2279:0.02498)0.980:0.01906)0.965:0.01369,((otu6341:0.01492,otu933:0.02471)0.978:0.01528,((otu4045:0.0157,(otu3682:0.01045,otu5888:0.02268)0.911:0.01018)0.639:0.00016,otu1401:0.01561)0.942:0.0067)0.779:0.00204)0.756:0.00255,(((((otu5194:0.01282,(otu782:0.01201,(otu6711:0.01122,(((otu4214:0.00014,otu7187:0.04204)0.997:0.02486,((otu1686:0.03215,otu3191:0.00209)0.972:0.01373,otu3873:0.02799)0.842:0.00437)0.848:0.00424,otu7422:0.00448)0.992:0.01807)0.916:0.01019)0.876:0.00689)0.901:0.00777,(otu6614:0.0251,((otu5427:0.02385,(otu7099:0.00691,otu1877:0.02294)0.824:0.00614)0.821:0.00549,(otu567:0.01377,otu262:0.01852)0.954:0.01145)0.903:0.01171)0.727:0.00375)0.809:0.0042,((otu6765:0.01583,otu2278:0.01364)0.750:0.00191,(otu7201:0.01583,otu3505:0.02325)0.707:0.00203)0.915:0.00708)0.721:0.00304,((otu7225:0.01304,otu2368:0.01311)0.808:0.00571,otu6364:0.01099)0.758:0.00673)0.783:0.00375,otu4570:0.0185)0.826:0.00421)0.994:0.00087)0.170:0.0001,otu7081:0.03964)0.969:0.00104,(otu748:0.00443,(otu2042:0.03804,otu2653:0.03105)0.840:0.01023)0.736:0.00216)0.801:0.00499)0.945:0.01674)0.743:0.01192)0.953:0.02658,(((otu2823:0.01873,(otu3407:0.02051,otu3691:0.0149)0.700:0.00406)0.996:0.08737,((otu1262:0.08759,(otu6029:0.22643,(otu335:0.1409,otu3663:0.09275)0.240:0.02562)0.406:0.01524)0.691:0.02892,(otu3636:0.02915,(((((otu1172:0.06403,(otu6218:0.00227,otu871:0.03731)0.966:0.01189)0.777:0.00375,(otu333:0.01343,((otu4000:0.01964,otu5633:0.01482)0.877:0.00635,(otu7320:0.01368,otu2767:0.01596)0.759:0.00203)0.770:0.00016)0.000:0.00015)0.935:0.009,(((otu1893:0.00696,otu3987:0.02291)0.878:0.00786,otu369:0.03307)0.865:0.00748,otu2599:0.00844)0.871:0.00652)0.001:0.00014,otu2142:0.03432)0.946:0.0391,((((otu1147:0.0025,(otu3996:0.08016,otu2608:0.0207)0.892:0.0113)0.763:0.01489,(otu1448:0.05023,otu7139:0.09994)0.948:0.03185)0.995:0.05768,(otu6992:0.06588,((otu4219:0.00372,otu81:0.02616)0.975:0.02752,(otu5467:0.01555,((otu1872:0.00512,(otu644:0.02991,otu1020:0.01533)0.976:0.02122)0.988:0.04635,otu2254:0.00538)0.956:0.03074)0.597:0.01523)0.889:0.02402)0.881:0.02202)0.737:0.01905,otu7747:0.07739)1.000:0.09401)0.955:0.04902)0.875:0.02886)0.988:0.07205)0.916:0.04091,(((otu3798:0.14759,((((((otu4678:0.01406,otu2245:0.02279)0.955:0.01596,(((otu5583:0.00425,(otu4789:0.02063,otu3237:0.00881)0.998:0.03297)0.900:0.00692,(otu2640:0.01617,(otu133:0.01362,(otu6398:0.00918,otu2601:0.02554)0.877:0.0066)0.742:0.00222)0.768:0.00218)0.749:0.00303,(otu3780:0.01336,(otu4972:0.01381,(otu6929:0.01842,(otu7205:0.01813,(otu6781:0.01352,otu4340:0.01586)0.734:0.00215)0.944:0.0116)0.383:0.00576)0.757:0.00526)0.941:0.01337)0.857:0.00546)0.716:0.00015,otu2694:0.01235)0.996:0.02059,otu6130:0.04739)0.639:0.00016,(otu5092:0.0275,otu5426:0.00434)0.899:0.00015)1.000:0.00014,(((((otu3885:0.02593,otu3542:0.04669)0.964:0.03519,(otu6887:0.02256,(otu3148:0.03218,otu2170:0.01496)0.988:0.03808)0.967:0.03659)0.858:0.01561,(otu4927:0.02512,otu765:0.00537)0.861:0.01196)0.909:0.0196,otu7414:0.05123)0.945:0.02066,(otu6247:0.02498,(otu715:0.00497,(otu3143:0.01083,(otu2709:0.00224,(otu6255:0.02202,otu286:0.00787)0.994:0.03844)0.917:0.01726)0.990:0.03018)0.971:0.01562)0.891:0.00717)0.756:0.0015)0.354:0.01988)1.000:0.09426,otu228:0.0016)0.996:0.03597,otu7197:0.00729)0.964:0.04397)0.280:0.01076)0.993:0.0443)0.928:0.01863,otu6123:0.02643)0.689:0.00471,otu4175:0.04889)1.000:0.09536)0.997:0.06465)0.914:0.018)0.880:0.01528)1.000:0.07451)0.825:0.01657,(otu4034:0.09864,(otu590:0.07956,(otu4149:0.04635,otu6295:0.03465)0.056:0.02251)0.914:0.0241)0.974:0.04086)0.836:0.01572,(((((otu6444:0.16455,otu2387:0.09294)0.891:0.03304,otu1388:0.06301)0.510:0.0277,otu1524:0.13436)0.562:0.02153,otu5908:0.067)0.728:0.01038,((otu4089:0.07808,otu663:0.13725)0.796:0.03627,otu6851:0.09715)0.656:0.00485)0.978:0.04354)0.747:0.00802,((((otu4890:0.01113,((otu30:0.03063,otu3687:0.0148)0.676:0.00983,otu292:0.01079)0.845:0.00739)0.999:0.08666,(((otu7518:0.0139,(otu352:0.03495,otu3532:0.0023)0.738:0.00182)0.966:0.01594,((((otu2746:0.02988,(otu6834:0.00891,(otu3854:0.0193,otu4826:0.02728)0.726:0.00401)0.801:0.00884)0.536:0.00014,otu7434:0.01547)0.835:0.00015,(otu5187:0.01352,(otu5122:0.02086,otu6951:0.01144)0.949:0.01121)0.754:0.00216)0.882:0.00447,otu6651:0.01125)0.753:0.00253)0.949:0.041,(otu1118:0.0578,(otu7298:0.03828,(otu3973:0.0137,otu4952:0.01759)0.989:0.04099)0.973:0.03377)0.463:0.01166)0.996:0.0744)0.935:0.03584,(otu3800:0.03774,((otu6485:0.04527,otu7148:0.00893)0.981:0.02546,(otu6187:0.01879,((otu6979:0.01235,(otu3206:0.01602,(otu1182:0.02089,otu360:0.01227)0.656:0.00654)0.974:0.01501)0.655:0.00062,((otu7338:0.01725,(otu496:0.00501,((otu2527:0.02283,(((otu1885:0.02531,((otu577:0.02143,otu1661:0.01341)0.856:0.01231,(otu7773:0.01551,(otu2471:0.01333,(otu691:0.02404,(otu1108:0.01917,(otu1879:0.00874,otu2184:0.0207)0.270:0.0119)0.588:0.0048)0.973:0.01287)0.855:0.00802)0.822:0.00629)0.515:0.00664)0.711:0.00215,otu1550:0.0161)0.894:0.00853,(otu4009:0.0195,otu3313:0.01695)0.757:0.0041)0.576:0.00319)0.740:0.00227,(otu5994:0.00663,(otu5621:0.02052,(otu3995:0.01551,otu2346:0.01559)0.757:0.00252)0.861:0.00452)0.866:0.00428)0.974:0.01318)0.950:0.01649)0.957:0.0204,otu1060:0.00741)0.988:0.02154)1.000:0.03738)0.751:0.00432)0.888:0.01602)0.998:0.06441)0.499:0.02207,(otu6018:0.03712,otu3420:0.09524)1.000:0.12506)0.912:0.03172)0.652:0.01448)0.802:0.03454,((otu756:0.05885,((otu6272:0.02353,((otu4910:0.00436,((otu1454:0.02604,otu1829:0.0208)0.973:0.02602,otu5204:0.0266)0.975:0.02445)0.899:0.02297,(otu3680:0.02264,(otu5968:0.03105,otu7119:0.01927)0.946:0.02447)0.993:0.04277)0.114:0.01565)0.988:0.04204,(otu1009:0.08254,(otu6008:0.04168,(otu5593:0.0496,otu2671:0.05175)0.049:0.02301)0.936:0.03717)0.973:0.0425)0.129:0.01036)0.968:0.03217,(((otu4010:0.07372,(otu5728:0.03429,otu310:0.02905)0.909:0.02363)0.939:0.02644,((((otu118:0.0607,otu365:0.02655)0.585:0.00787,(otu7680:0.02103,otu2549:0.04062)0.999:0.07839)0.715:0.01516,((otu6031:0.047,(otu4547:0.00967,((otu4082:0.02007,((otu6016:0.00827,(otu4848:0.03253,otu2054:0.0177)0.931:0.01736)0.886:0.01341,otu3031:0.02818)0.112:0.00457)0.840:0.01003,otu5221:0.03124)0.278:0.00014)0.859:0.02041)0.952:0.01989,otu6559:0.0525)0.616:0.01109)0.940:0.02377,(otu4828:0.00905,((otu5155:0.0142,otu2241:0.04445)0.931:0.01598,(otu2842:0.07205,otu1267:0.02025)0.737:0.00405)0.870:0.01145)0.988:0.02691)0.740:0.00533)0.961:0.04567,otu3380:0.06575)0.990:0.05509)0.000:0.00014)0.443:0.02272)0.000:0.00377,(otu6316:0.24322,otu6355:0.15734)0.877:0.06973)0.515:0.01389)0.919:0.0236,((otu7228:0.0717,(otu892:0.06365,(otu6564:0.05477,otu6824:0.09996)0.771:0.02487)0.469:0.01782)0.997:0.06195,(otu7508:0.05502,(((((otu5487:0.00911,otu2434:0.03408)0.997:0.05117,((otu5384:0.01878,(otu5347:0.04169,otu106:0.00717)0.883:0.01286)0.999:0.06171,(otu3301:0.02979,(otu5109:0.03015,otu3248:0.00698)0.931:0.01602)0.760:0.00015)0.780:0.03396)0.773:0.01817,(((otu6586:0.00263,otu3321:0.03888)0.872:0.01087,(otu917:0.04682,otu3467:0.07294)0.909:0.02616)0.483:0.01368,(otu7780:0.0306,((otu5853:0.03864,otu3476:0.02271)0.862:0.01153,(otu1497:0.003,(otu4099:0.06529,(otu946:0.01879,otu2055:0.03584)0.755:0.00973)0.773:0.00609)0.999:0.04945)0.992:0.03418)0.490:0.00468)0.981:0.02847)0.752:0.00393,((otu5712:0.02647,otu7272:0.04969)0.718:0.0209,((otu2957:0.06532,(otu4506:0.00015,otu7003:0.04634)1.000:0.08352)0.922:0.02913,((((otu116:0.03077,otu3514:0.03956)0.752:0.00845,(otu3218:0.03433,otu3304:0.0523)0.979:0.03682)0.937:0.01917,(otu7118:0.04069,(otu6317:0.04513,(otu4867:0.05484,otu2857:0.0393)0.972:0.03435)0.680:0.01577)0.734:0.0063)0.799:0.01763,((otu1910:0.03052,((otu3790:0.06702,otu2482:0.0055)0.957:0.02099,otu5870:0.00899)0.941:0.02034)0.958:0.02245,otu1548:0.02067)0.938:0.02783)0.936:0.02224)0.847:0.01194)0.936:0.01923)0.848:0.00947,(otu2915:0.02169,(((otu6712:0.0299,otu2596:0.03784)0.984:0.04862,(otu4316:0.04301,(((otu4884:0.00846,otu4437:0.02803)0.975:0.02196,otu5042:0.00282)0.744:0.00258,otu982:0.03678)0.826:0.00865)0.799:0.02036)0.731:0.02231,(otu134:0.05457,otu5716:0.06317)0.729:0.00615)0.975:0.03758)0.929:0.02626)0.998:0.0586)0.090:0.01155)0.928:0.02099)0.876:0.01274)0.950:0.01948,(((otu939:0.06178,(otu4900:0.08437,otu378:0.02508)0.969:0.03709)0.924:0.02604,((otu722:0.03202,((((otu2561:0.00824,otu305:0.03026)0.994:0.03053,(otu443:0.03314,otu5057:0.03018)0.827:0.00921)0.336:0.00014,otu1808:0.0106)0.744:0.00349,otu947:0.02337)0.983:0.03117)0.996:0.05882,otu5829:0.04437)0.796:0.01079)0.859:0.01169,(otu6587:0.05326,(otu6585:0.04371,(otu1593:0.02921,(((otu672:0.01862,(otu4093:0.02611,otu3509:0.01946)0.977:0.02616)0.868:0.01006,otu1247:0.02254)0.837:0.00802,otu2160:0.00866)0.196:0.01142)0.946:0.03059)0.993:0.06003)0.598:0.01855)0.846:0.01655)0.954:0.02718)0.840:0.01258,(((otu6808:0.04174,otu997:0.02307)0.915:0.0186,(((otu4331:0.01242,otu2579:0.03224)0.838:0.00818,(otu7038:0.0344,(otu432:0.00256,otu5433:0.06894)0.634:0.01496)0.974:0.03008)0.846:0.00957,((otu4369:0.00326,otu7256:0.05792)0.986:0.03059,(otu525:0.05389,(otu5337:0.01458,((otu1869:0.00016,(((otu4382:0.01917,(otu4964:0.02174,(otu4262:0.04103,(otu6383:0.0133,otu2501:0.04592)0.105:0.00016)0.898:0.01322)0.731:0.00251)0.764:0.00255,otu7728:0.02207)0.943:0.01345,otu3705:0.00314)1.000:0.05152)0.998:0.03513,otu5517:0.04106)0.843:0.01443)0.788:0.00791)0.961:0.02016)0.744:0.01341)0.960:0.0286)0.927:0.02254,(((otu6717:0.02657,otu1612:0.04536)0.986:0.03815,(otu6149:0.02058,(otu269:0.03129,(otu1375:0.05945,((otu2868:0.04455,((((otu3951:0.01235,((otu3932:0.06066,(otu945:0.01476,otu2295:0.02909)0.569:0.00796)0.946:0.01627,(otu3437:0.02645,((((otu7429:0.02336,((otu316:0.02014,otu3681:0.03519)0.850:0.00921,(otu6702:0.01962,otu3397:0.01691)0.747:0.0035)0.926:0.00016)0.857:0.00963,otu3189:0.01887)0.794:0.01577,((otu6442:0.02506,(otu2751:0.01654,otu7314:0.02268)0.809:0.00826)0.942:0.00015,(otu634:0.00014,otu390:0.04222)0.960:0.01371)0.950:0.02068)0.952:0.02408,otu2641:0.02699)0.829:0.00732)0.848:0.01046)0.131:0.00122)0.910:0.01469,(otu1430:0.01493,otu149:0.03508)0.853:0.01204)0.942:0.0157,otu465:0.02766)0.817:0.00896,((otu5746:0.05707,(otu3779:0.01134,otu4463:0.03092)1.000:0.0001)0.543:0.00251,(otu2408:0.01415,(otu6220:0.02012,(((otu6917:0.04139,otu1200:0.0256)0.741:0.01514,otu2065:0.00508)0.836:0.00848,(otu2808:0.01975,otu3473:0.02542)0.768:0.00377)0.736:0.00362)0.902:0.01087)0.894:0.00782)0.739:0.00472)0.540:0.05436)0.998:0.09162,otu733:0.03707)0.954:0.03545)0.942:0.0308)0.969:0.03916)0.783:0.01355)0.963:0.02353,((otu7396:0.05285,((((otu4252:0.0026,otu1222:0.03392)0.992:0.0354,(otu1509:0.01436,(otu410:0.07426,otu2228:0.00423)0.971:0.03467)0.985:0.0417)0.876:0.0226,otu2674:0.00399)0.821:0.01529,otu5018:0.03758)0.958:0.03882)0.840:0.01912,((otu850:0.05247,otu115:0.00521)0.950:0.03181,(otu5028:0.03998,otu1854:0.03473)0.682:0.00924)0.994:0.0462)0.881:0.00013)0.718:0.01567)0.763:0.00559)0.896:0.01242)0.708:0.01238,(otu1031:0.06611,(otu4102:0.0643,(otu1040:0.08863,otu7399:0.01844)0.990:0.04426)0.123:0.01194)0.731:0.00539)0.634:0.01377)0.830:0.01033)0.936:0.02229,otu738:0.02929)0.817:0.01765)0.759:0.00541)0.863:0.00958)0.083:0.00014)0.202:0.00489,otu1141:0.02815)0.739:0.00757,(otu4113:0.01689,(otu5553:0.03047,otu5800:0.00847)0.911:0.01289)0.930:0.01901)0.779:0.00573)0.741:0.0034,((((otu2232:0.02838,otu521:0.02094)0.744:0.01036,otu3668:0.0143)0.761:0.00216,(otu283:0.03274,(otu5151:0.02708,otu671:0.01241)0.831:0.00834)0.955:0.01524)0.749:0.00266,((otu5937:0.02113,(otu974:0.02563,otu3834:0.01704)0.932:0.01509)0.226:0.00016,(otu1554:0.00702,(otu4759:0.0236,otu677:0.04406)0.966:0.02468)0.930:0.01718)0.931:0.01178)0.876:0.00594)0.764:0.00576,otu5107:0.01897)0.856:0.01027,otu2035:0.01665)0.852:0.00575)0.263:0.00442)0.772:0.00379)0.847:0.00526)0.850:0.00533,(otu7379:0.01371,((otu497:0.02507,otu2132:0.00839)0.905:0.01021,(otu1316:0.02626,(otu659:0.03542,otu1836:0.01207)0.088:0.01287)0.843:0.00819)0.739:0.00351)0.914:0.00807)0.877:0.00992,otu7056:0.01621)0.986:0.00014,((otu4839:0.03527,otu1585:0.0447)0.974:0.03283,((otu6680:0.04968,(otu5381:0.08299,otu3817:0.05221)0.934:0.04524)0.955:0.04287,otu6450:0.01227)0.209:0.01775)0.841:0.0112)0.781:0.00354,(((otu5561:0.00798,((((otu388:0.03205,otu5852:0.01565)0.973:0.01987,(((otu5218:0.02706,otu7512:0.01177)0.859:0.0081,((otu246:0.01085,otu3158:0.02496)0.941:0.01103,otu4406:0.01922)0.766:0.00253)0.883:0.00574,(otu1281:0.02529,otu6933:0.02494)0.763:0.00242)0.585:0.00014)0.903:0.0081,(((((otu5406:0.01717,(((otu6199:0.01984,otu3755:0.02289)0.975:0.02364,(otu7380:0.02138,((otu514:0.0338,otu3831:0.00267)0.990:0.02357,otu7316:0.02806)0.269:0.00589)0.861:0.0098)0.927:0.01308,((otu3938:0.02439,otu944:0.02538)0.920:0.01567,otu726:0.0124)0.681:0.0017)0.885:0.00918)0.071:0.004,otu108:0.02466)0.761:0.00635,((((((otu4279:0.01848,otu1984:0.02164)0.063:0.01842,(otu5979:0.01089,(((otu105:0.0369,(otu6610:0.02504,otu6906:0.011)0.834:0.00515)0.826:0.00555,otu1371:0.01646)0.973:0.01958,(otu853:0.02369,((otu5340:0.03082,(otu7271:0.01024,otu1750:0.03803)0.311:0.0076)0.172:0.01806,(((otu7251:0.00493,((otu7448:0.02095,otu3482:0.01811)0.551:0.00257,(otu1944:0.01282,otu3806:0.04444)0.770:0.01079)0.931:0.01323)0.899:0.01222,otu2753:0.06893)0.275:0.00288,otu6618:0.04135)0.920:0.0217)0.233:0.01149)0.867:0.01229)0.745:0.00271)0.315:0.00014)0.819:0.01509,otu6084:0.01127)0.945:0.01816,otu7667:0.0064)0.913:0.01679,otu5871:0.01419)0.842:0.00665,((otu4669:0.01974,otu2906:0.01972)0.829:0.00778,otu6669:0.01474)0.598:0.00897)0.802:0.00471)0.465:0.00016,(otu4946:0.03883,(otu5568:0.02465,otu2111:0.01276)0.807:0.00906)0.766:0.00655)0.712:0.00016,otu7294:0.02189)0.753:0.00291)0.840:0.00737,(((otu7275:0.01937,otu7386:0.01653)0.048:0.00014,((otu1164:0.02037,otu280:0.02019)0.439:0.00538,(otu5602:0.02053,(otu4865:0.00855,otu7222:0.04046)0.929:0.01561)0.831:0.01057)0.923:0.01566)0.951:0.01322,((((otu5550:0.01061,(otu4035:0.01912,otu136:0.03363)0.866:0.00554)0.925:0.01065,((otu5409:0.02428,(otu7040:0.05031,otu7257:0.01769)0.226:0.00423)0.911:0.00014,otu637:0.01344)0.942:0.00791)0.894:0.00015,otu2875:0.01907)0.824:0.00264,(((((otu3925:0.03593,otu5428:0.01908)0.861:0.00634,otu6641:0.0225)0.719:0.00207,(otu648:0.03362,otu2505:0.01096)0.990:0.02485)1.000:0.00015,((otu4416:0.02169,(otu2793:0.01655,(otu7219:0.01932,otu3063:0.02215)0.818:0.00486)0.140:0.00539)0.939:0.00015,(otu7417:0.02179,otu960:0.02171)0.875:0.00014)0.935:0.00015)1.000:0.00016,(((otu4835:0.02489,otu447:0.01926)0.810:0.00159,(otu4465:0.01911,otu3258:0.01918)0.823:0.00161)0.932:0.00174,(otu6550:0.01923,otu2882:0.01914)0.748:0.00252)1.000:0.00014)0.899:0.00014)0.756:0.00255)0.775:0.00277)0.891:0.00014)0.370:0.0042,((otu4896:0.0116,((otu421:0.01693,otu5573:0.02603)0.944:0.01545,(otu2591:0.01492,otu3173:0.02213)0.767:0.00015)0.772:0.0101)0.317:0.00645,(otu1495:0.01638,(otu5916:0.0294,(otu3955:0.01745,otu2890:0.04206)0.550:0.00245)0.952:0.01778)0.863:0.00849)0.863:0.00893)0.390:0.00948,((((((((otu1005:0.00314,(otu51:0.02774,otu5081:0.03467)0.689:0.00732)0.922:0.02232,(otu3027:0.02891,(((otu2263:0.06805,((otu1253:0.02892,((((otu7096:0.01538,otu3045:0.04317)0.967:0.02955,(otu2182:0.03594,(otu1387:0.00538,(otu4270:0.02252,otu2636:0.03546)0.938:0.01848)0.765:0.00551)0.669:0.00423)0.852:0.01072,otu6290:0.04367)0.966:0.02655,otu5014:0.00514)0.921:0.01598)0.472:0.01448,((otu6062:0.03397,(otu4311:0.01667,otu2150:0.05973)0.426:0.01318)0.977:0.0329,(otu2598:0.0402,(otu7515:0.02977,otu3105:0.07128)0.000:0.02165)0.910:0.02417)0.779:0.00015)0.578:0.02892)0.964:0.03757,(otu427:0.00094,((((otu784:0.01975,otu124:0.06115)0.577:0.01378,otu3006:0.09648)0.917:0.01841,(otu4689:0.03709,otu7357:0.00014)0.940:0.0114)0.736:0.00442,((otu5589:0.02692,(otu6637:0.05964,(((((otu5113:0.01161,((otu4351:0.0442,otu3810:0.0183)0.992:0.03235,otu5687:0.02313)0.731:0.00301)0.475:0.0034,otu7735:0.02861)0.935:0.01322,(otu4532:0.02128,(otu3465:0.00969,otu1235:0.02668)0.805:0.01419)0.559:0.00937)0.897:0.00015,otu2037:0.01344)0.981:0.00014,otu3904:0.04303)0.800:0.0105)0.914:0.01382)0.485:0.00856,(((otu6253:0.01678,(otu4971:0.03157,otu5396:0.00754)0.943:0.01774)0.956:0.02529,(otu1038:0.03949,otu5931:0.02142)0.907:0.01905)0.264:0.00499,(((((otu4723:0.05765,otu5419:0.04517)0.975:0.03743,otu3795:0.01921)0.729:0.00548,(otu7409:0.01906,(otu3702:0.01341,(otu7525:0.02176,(otu5056:0.04328,otu6615:0.01945)0.723:0.00233)0.666:0.00015)0.816:0.00265)0.243:0.00015)0.916:0.00016,(((otu2500:0.00792,(((otu6605:0.03674,otu2152:0.01802)0.837:0.01037,(otu3255:0.0232,(otu2175:0.04372,(otu4735:0.00984,otu19:0.02728)0.842:0.00838)0.019:0.0053)0.778:0.00409)0.942:0.00014,(otu6796:0.02726,otu125:0.05396)0.675:0.00014)0.881:0.00016)1.000:0.04091,((otu4703:0.03271,(otu5557:0.01793,(otu6344:0.02907,(otu6557:0.01643,otu3725:0.02834)0.843:0.00717)0.119:0.00818)0.923:0.01624)0.248:0.00776,((((((otu7616:0.01107,otu1086:0.03392)0.867:0.01079,((otu4874:0.02767,otu171:0.01671)0.987:0.02472,(otu7516:0.025,(otu3399:0.01377,otu4829:0.02224)0.765:0.00258)0.853:0.00542)0.264:0.00015)0.832:0.00264,otu3757:0.01367)0.743:0.00254,(otu6527:0.02234,otu3:0.02514)0.885:0.00821)0.735:0.00398,otu2256:0.03054)0.416:0.01036,(((otu4085:0.02464,otu5783:0.0246)0.881:0.0103,(otu4211:0.01944,otu5677:0.01658)0.768:0.00465)0.559:0.01069,otu1918:0.01576)0.699:0.00317)0.881:0.00595)0.927:0.00016)0.579:0.00543,(otu5439:0.02451,(otu5402:0.02046,otu6226:0.02521)0.878:0.01274)0.828:0.00702)0.909:0.01088)0.890:0.01807,(((otu446:0.02813,otu2759:0.01056)0.975:0.02852,(otu5016:0.04326,otu5729:0.03868)0.762:0.00931)0.779:0.02065,(otu6410:0.0267,(otu4329:0.07,otu2470:0.06234)0.953:0.04094)0.163:0.00926)0.977:0.03427)0.972:0.02692)0.959:0.02221)0.880:0.01329)0.999:0.04519)0.998:0.06742)0.612:0.00179,otu2020:0.03941)0.009:0.00081)0.995:0.03668)0.471:0.00521,otu6771:0.03239)0.992:0.03568,(otu4310:0.05828,((otu4256:0.02952,otu623:0.00793)0.666:0.00374,(otu5596:0.01633,((((otu5141:0.00014,otu1828:0.05786)0.936:0.01727,((otu6754:0.01189,otu6980:0.03777)0.993:0.02838,(otu6783:0.03887,(otu2423:0.00533,((otu1347:0.02357,(otu5478:0.03345,otu1162:0.04526)0.911:0.01241)0.854:0.00623,((otu625:0.01392,otu1529:0.01899)0.770:0.00221,otu4977:0.01941)0.888:0.00805)0.860:0.00813)0.738:0.00254)0.224:0.00015)1.000:0.05262)0.808:0.01552,(otu3865:0.02827,otu7777:0.01439)0.917:0.01874)0.314:0.01195,otu1166:0.03958)0.980:0.03193)0.912:0.01046)0.998:0.04916)0.929:0.01889)0.196:0.00016,(otu1285:0.02585,otu247:0.06085)0.961:0.02191)0.933:0.01616,((((otu1841:0.0079,(otu4144:0.05154,((otu5332:0.02291,(otu761:0.04699,((otu5895:0.0161,(otu1606:0.02131,(((otu7630:0.01909,otu3127:0.03727)0.946:0.01629,otu2642:0.00015)0.963:0.01317,(otu5208:0.02155,otu1231:0.02422)0.601:0.00014)0.826:0.00014)0.873:0.00791)0.917:0.01368,otu5030:0.01032)0.909:0.02463)0.930:0.0223)0.615:0.01284,otu6340:0.04374)0.892:0.01801)0.929:0.02003)0.928:0.02567,otu4850:0.09279)0.753:0.01652,(otu2012:0.00328,(otu7739:0.05066,otu3572:0.04379)0.963:0.02729)0.977:0.03491)0.917:0.01672,(otu7563:0.02066,(otu5782:0.02387,(otu5403:0.02147,(((otu4005:0.02248,otu4380:0.0326)0.850:0.00894,(otu2626:0.03468,otu3378:0.0318)0.934:0.01896)0.975:0.02515,otu5513:0.00871)0.687:0.00733)0.589:0.00712)0.809:0.00915)0.999:0.06773)0.836:0.00959)0.885:0.01962,otu3634:0.06832)0.892:0.02499,((otu361:0.0035,(otu5713:0.02825,otu6203:0.01096)0.998:0.0546)0.843:0.05368,(otu4513:0.05025,otu6150:0.00801)0.141:0.00534)0.982:0.03587)0.301:0.01607)0.874:0.01299)0.820:0.01417)0.454:0.00205);
