# Supplementary material for: Effects of changes on gut microbiota in children with acute Kawasaki disease
Source: PeerJ. 2020 Aug 6;8:e9698. doi: 10.7717/peerj.9698 (PMC7512135; doi:10.7717/peerj.9698)
Supplement: Supplemental Information 1 [file peerj-08-9698-s001.zip › B01_OTU/seqs_otus.txt]

otu0	A662548_305165	A662548_244988	A662548_273086	A662548_345078
otu1	A611942_84942
otu2	A618553_160152
otu3	A618553_160151	A611942_121181	A611942_131101	A611942_162303	A611942_113153	A611942_128595	A611942_126290
otu4	A623163_65249
otu5	A623163_19112	A623163_66419	A623163_6148	A623163_65571	A623163_26516	A623163_8002	A623163_21596	A623163_19142	A623163_31836	A623163_34815	A623163_37787	A623163_43231	A623163_44859	A623163_50876	A623163_57841	A623163_20366	A623163_75218	A623163_74170	A623163_21916	A623163_58261	A623163_31030	A623163_64850	A623163_33476	A623163_49095	A623163_4694	A623163_6623	A623163_23015	A623163_27024	A623163_60060	A623163_65462	A623163_45916	A623163_44204	A623163_45835	A623163_7059	A623163_15328	A623163_21028	A623163_21355	A623163_47734	A623163_54415	A623163_59273	A623163_67185	A623163_72207	A623163_77673	A618553_104341	A623163_1929	A623163_7689	A623163_7900	A623163_9502	A623163_15966	A623163_17253	A623163_28402	A623163_34636	A623163_52906	A623163_59517	A623163_65294	A623163_74756	A623163_35593	A618553_119993	A623163_2317	A623163_66135	A623163_19850	A508296_181169	A508296_215526	A618553_153222	A623163_37434	A623163_26420	A623163_32975	A623163_41131	A623163_42230	A623163_44718	A623163_45064	A618553_165970	A618553_171992	A623163_45579	A618553_121628	A618553_119205	A618553_167703	A618553_133405	A623163_41078	A623163_11516	A623163_10613	A623163_76280
otu6	A508296_192717
otu7	A508296_210945	A508296_185152
otu8	A618553_155329	A618553_156462
otu9	A661741_337429
otu10	A623030_10617	A623030_56577	A623030_8828	A623030_49607	A623030_78451	A623030_77122	A623030_37506	A623030_61085	A623030_18333	A623030_48726	A623030_81059	A623030_33366	A623030_63376	A623030_50985	A623030_53838	A623030_978	A623030_65160	A623030_27589	A623030_63512	A623030_68400	A623030_81829	A623030_46050	A623030_64206	A623030_52056	A623030_23862	A623030_36401	A623030_74705	A623030_78285	A623030_60375	A623030_81577	A623030_38836	A623030_76400
otu11	A618553_120391	A618553_175232
otu12	A618553_124433	A618553_161570	A618553_105911	A618553_85832	A618553_87946	A618553_165061	A618553_170481	A618553_168027	A618553_143874	A618553_104445	A618553_107102	A618553_97611	A618553_162195	A618553_95200	A618553_151236	A618553_106835	A618553_137544	A618553_87332	A618553_155476	A618553_83879	A618553_85897	A618553_86264	A618553_87010	A618553_87664	A618553_87735	A618553_88585	A618553_89257	A618553_89703	A618553_91590	A618553_92784	A618553_93372	A618553_93489	A618553_94334	A618553_95226	A618553_95752	A618553_101528	A618553_102596	A618553_102979	A618553_103200	A618553_105019	A618553_105230	A618553_105289	A618553_107176	A618553_107199	A618553_107226	A618553_108389	A618553_109206	A618553_109893	A618553_110276	A618553_110417	A618553_112764	A618553_114570	A618553_114860	A618553_117714	A618553_117960	A618553_119351	A618553_119902	A618553_119994	A618553_120086	A618553_123960	A618553_124792	A618553_124891	A618553_127097	A618553_128795	A618553_129459	A618553_131527	A618553_135249	A618553_136968	A618553_137413	A618553_137749	A618553_138851	A618553_138984	A618553_139451	A618553_141115	A618553_141812	A618553_143982	A618553_145314	A618553_147105	A618553_148788	A618553_149095	A618553_149530	A618553_149618	A618553_150432	A618553_153417	A618553_153622	A618553_154559	A618553_156610	A618553_156618	A618553_157933	A618553_158204	A618553_158331	A618553_159793	A618553_168237	A618553_168530	A618553_169192	A618553_169555	A618553_169627	A618553_169989	A618553_170485	A618553_170599	A618553_170950	A618553_172304	A618553_173247	A618553_173601	A618553_175162	A618553_175288	A618553_128266	A618553_110240	A618553_137069	A618553_133387	A618553_163712	A618553_166099	A618553_83365	A618553_134178	A618553_101413	A618553_105622	A618553_94558	A618553_106799	A618553_155131	A618553_101669	A618553_123130	A618553_108185	A618553_146561	A618553_151908	A618553_138621	A618553_147364	A618553_167375	A618553_97485	A618553_125320	A618553_125923	A618553_145937	A618553_150190	A618553_112909	A618553_100383	A618553_103566	A618553_166813	A618553_111291
otu13	A661741_242289	A661741_285008
otu14	A618553_134881
otu15	A618553_124438
otu16	A618553_163355	A661741_288972	A661741_307664	A661741_313630	A661741_334535	A661741_346825
otu17	A508296_224852
otu18	A623163_81418
otu19	A623030_44323	A623030_3796	A623030_45230	A623030_50246	A623030_78119	A623030_79178	A623030_69265	A623030_7515	A623030_17963	A623030_35624	A623030_46816	A623030_48063	A623030_50914	A611942_102404	A611942_121650	A623030_13793
otu20	A611942_160308
otu21	A662548_317789	A662548_351360	A662548_239583	A662548_329503	A661741_316536	A662548_337770	A662548_293873	A662548_276501	A662548_240255	A661741_238429	A662548_252567	A662548_279935	A662548_289492	A662548_293048	A662548_335580	A662548_344336	A662548_353218	A662548_290606	A662548_342557	A661741_243529	A662548_349919	A662548_337196	A662548_255198	A662548_236007	A662548_237749	A662548_293928	A661741_352899	A661741_292286	A662548_255388	A661741_290403	A662548_251720	A662548_272993	A662548_254005	A661741_275329	A662548_306918	A662548_355160	A662548_242172	A662548_264204	A662548_342353	A662548_270863	A661741_287422
otu22	A611942_165969
otu23	A661741_332348	A661741_355504	A661741_240648	A661741_249079	A661741_250559	A662548_235031	A661741_345562	A661741_283053	A661741_289433	A661741_344852	A661741_250099	A661741_305543	A661741_324902	A661741_332652
otu24	A661741_234603	A661741_246764	A661741_304229	A661741_309048	A661741_336240	A661741_354825	A661741_322917	A661741_258111	A661741_235662	A661741_245728	A661741_286648	A661741_287463	A661741_299979	A661741_305101	A661741_315435	A661741_324283	A661741_348094	A661741_349217
otu25	A623030_20666	A623030_64406	A623030_10804
otu26	A623163_55985	A623163_23232
otu27	A661741_283725	A661741_308661
otu28	A618553_166414
otu29	A618553_143567
otu30	A618553_143569	A618553_135776	A618553_140941	A618553_130715	A618553_99178	A618553_161089	A618553_108975	A618553_138019	A618553_169577	A618553_91948	A618553_117913	A618553_154258	A618553_174351	A618553_120835	A618553_170550	A618553_87527	A661741_244989	A618553_166828	A618553_109685	A618553_93980	A618553_130113	A618553_120196	A618553_106872	A618553_107292	A618553_108476	A618553_106942	A618553_107195	A618553_107254	A618553_107600	A618553_107975	A618553_108008	A618553_108345	A618553_108585	A618553_108830	A618553_107220	A618553_108477	A618553_144952	A618553_87633	A618553_126497	A618553_163495	A618553_105701	A618553_121029	A618553_93717	A618553_114589	A618553_152923	A618553_140427	A618553_123722	A618553_154364	A618553_145041	A618553_148359	A618553_129822	A618553_98934	A618553_162878	A618553_174621	A618553_133950	A618553_115960	A618553_105981	A618553_94266	A618553_148561	A618553_164551	A618553_133277	A618553_95469	A618553_147424	A618553_154443	A618553_96934	A618553_119221	A618553_120414	A618553_113618	A618553_119372	A618553_129977	A618553_155352	A618553_163095	A618553_169654	A618553_171972	A618553_129407	A618553_115387	A618553_104009	A618553_92159	A618553_170924	A618553_97127	A618553_159039	A618553_94102	A618553_102770	A662548_297945	A618553_128334	A618553_150939	A618553_144477	A618553_144441	A618553_125410	A618553_103435	A618553_130830	A618553_170998	A618553_173832	A618553_97465	A618553_91139	A618553_118848	A618553_98952	A618553_84289	A618553_135080	A618553_136452	A618553_82878	A618553_85426	A618553_85974	A618553_86906	A618553_88245	A618553_89285	A618553_89443	A618553_89768	A618553_91358	A618553_92785	A618553_93859	A618553_94100	A618553_94722	A618553_95069	A618553_97824	A618553_99049	A618553_102077	A618553_104155	A618553_104746	A618553_105265	A618553_105928	A618553_109629	A618553_110261	A618553_111431	A618553_114299	A618553_115281	A618553_118412	A618553_119367	A618553_119984	A618553_120070	A618553_121544	A618553_121712	A618553_122458	A618553_123111	A618553_124332	A618553_124633	A618553_125474	A618553_126818	A618553_127037	A618553_127919	A618553_131073	A618553_131630	A618553_132351	A618553_134915	A618553_136648	A618553_137130	A618553_137854	A618553_137970	A618553_138116	A618553_138135	A618553_139902	A618553_140717	A618553_143876	A618553_144556	A618553_145031	A618553_145241	A618553_145301	A618553_146059	A618553_146922	A618553_150481	A618553_150654	A618553_150754	A618553_150925	A618553_152778	A618553_153773	A618553_154102	A618553_154256	A618553_155122	A618553_157160	A618553_157310	A618553_159327	A618553_161925	A618553_162329	A618553_163947	A618553_164596	A618553_164739	A618553_165666	A618553_167293	A618553_168361	A618553_170396	A618553_172432	A618553_173279	A618553_173817	A618553_174146	A618553_174407	A618553_174931	A618553_122096	A618553_160869	A618553_160991	A618553_147566	A618553_86103	A618553_102778	A618553_117776	A618553_109501	A618553_110620	A618553_123605	A618553_105108	A618553_149170	A623163_24734	A623163_34836	A623163_42396	A623163_66572	A618553_82742	A618553_83064	A618553_83188	A618553_83584	A618553_83865	A618553_84078	A618553_84535	A618553_84812	A618553_84890	A618553_85166	A618553_85510	A618553_85836	A618553_86306	A618553_86420	A618553_86486	A618553_86491	A618553_86778	A618553_86958	A618553_87378	A618553_87464	A618553_87510	A618553_87544	A618553_87555	A618553_87788	A618553_87925	A618553_88410	A618553_88916	A618553_88944	A618553_89522	A618553_89565	A618553_89582	A618553_89606	A618553_90161	A618553_90295	A618553_90566	A618553_90771	A618553_90820	A618553_91066	A618553_91184	A618553_91314	A618553_91423	A618553_91531	A618553_91904	A618553_91987	A618553_92038	A618553_92113	A618553_92184	A618553_92537	A618553_92579	A618553_92836	A618553_92861	A618553_92878	A618553_92906	A618553_93083	A618553_93384	A618553_93434	A618553_93484	A618553_93777	A618553_93801	A618553_93880	A618553_94104	A618553_94430	A618553_94554	A618553_94622	A618553_95006	A618553_95029	A618553_95689	A618553_95738	A618553_96126	A618553_96309	A618553_96425	A618553_96467	A618553_97204	A618553_97566	A618553_97894	A618553_98009	A618553_98096	A618553_98438	A618553_99352	A618553_99476	A618553_99589	A618553_99773	A618553_100167	A618553_100200	A618553_100670	A618553_100884	A618553_101051	A618553_101246	A618553_101326	A618553_101920	A618553_101975	A618553_102473	A618553_102732	A618553_102744	A618553_102825	A618553_102860	A618553_102998	A618553_103106	A618553_104348	A618553_104444	A618553_105371	A618553_105453	A618553_105627	A618553_105759	A618553_105879	A618553_105982	A618553_106103	A618553_109054	A618553_109194	A618553_109220	A618553_109312	A618553_109682	A618553_109705	A618553_110078	A618553_110161	A618553_110428	A618553_110641	A618553_110692	A618553_110761	A618553_111592	A618553_111859	A618553_111958	A618553_112344	A618553_112379	A618553_112505	A618553_112763	A618553_113501	A618553_113953	A618553_114234	A618553_114275	A618553_114564	A618553_114756	A618553_114884	A618553_115357	A618553_115808	A618553_116371	A618553_116583	A618553_116942	A618553_117012	A618553_117072	A618553_117235	A618553_117702	A618553_117919	A618553_118059	A618553_118539	A618553_118940	A618553_119211	A618553_119422	A618553_119425	A618553_119551	A618553_119798	A618553_119837	A618553_120913	A618553_121540	A618553_122456	A618553_122564	A618553_122923	A618553_123203	A618553_123222	A618553_123284	A618553_123845	A618553_124048	A618553_124105	A618553_124406	A618553_124532	A618553_124670	A618553_125105	A618553_125319	A618553_125470	A618553_125922	A618553_126391	A618553_126908	A618553_127121	A618553_127226	A618553_127508	A618553_127657	A618553_127910	A618553_128297	A618553_129165	A618553_129464	A618553_129672	A618553_129773	A618553_129955	A618553_130050	A618553_130353	A618553_130531	A618553_130613	A618553_130865	A618553_130968	A618553_131049	A618553_131167	A618553_131364	A618553_132257	A618553_132280	A618553_132639	A618553_132862	A618553_132998	A618553_133400	A618553_133712	A618553_133853	A618553_134119	A611942_134433	A618553_134719	A618553_135415	A618553_135430	A618553_135647	A618553_137045	A618553_137070	A618553_137255	A618553_137489	A618553_137719	A618553_137771	A618553_137898	A618553_138336	A618553_138716	A618553_138774	A618553_138981	A618553_139792	A618553_140154	A618553_140199	A618553_140438	A618553_140798	A618553_141125	A618553_142052	A618553_142282	A618553_142572	A618553_142590	A618553_142838	A618553_143442	A618553_143482	A618553_143659	A618553_143737	A618553_143828	A618553_145341	A618553_145468	A618553_145712	A618553_146369	A618553_146439	A618553_146619	A618553_147079	A618553_147145	A618553_147252	A618553_148173	A618553_148569	A618553_148958	A618553_149201	A618553_149296	A618553_149582	A618553_149770	A618553_149887	A618553_149937	A618553_150154	A618553_150178	A618553_150891	A618553_150975	A618553_151371	A618553_151424	A618553_151608	A618553_151800	A618553_151804	A618553_152218	A618553_152401	A618553_152437	A618553_152536	A618553_152679	A618553_152784	A618553_152809	A618553_153123	A618553_153541	A618553_153637	A618553_153725	A618553_154131	A618553_154986	A618553_155462	A618553_155673	A618553_155801	A618553_155871	A618553_155915	A618553_156134	A618553_156564	A618553_157275	A618553_157580	A618553_157589	A618553_157609	A618553_157820	A618553_158282	A618553_158345	A618553_158365	A618553_158570	A618553_158863	A618553_158923	A618553_159554	A618553_159555	A618553_159567	A618553_159725	A618553_159859	A618553_160223	A618553_160230	A618553_160649	A618553_161151	A618553_161326	A618553_162187	A618553_162249	A618553_162379	A618553_162639	A618553_163098	A618553_164576	A618553_164629	A618553_164664	A618553_164673	A618553_164736	A618553_165166	A618553_166180	A618553_166245	A618553_166317	A618553_166421	A618553_166510	A618553_166545	A618553_166844	A618553_166950	A618553_167029	A618553_167188	A618553_167642	A618553_167721	A618553_168112	A618553_168141	A618553_168200	A618553_168224	A618553_168487	A618553_168645	A618553_168732	A618553_169040	A618553_169149	A618553_169158	A618553_169290	A618553_169866	A618553_171401	A618553_171844	A618553_172014	A618553_173928	A618553_174525	A618553_174780	A662548_249454	A662548_251962	A661741_252463	A662548_258999	A662548_278416	A662548_281109	A662548_282589	A661741_288579	A662548_311007	A662548_316283	A662548_319496	A662548_334369	A661741_335079	A662548_340059	A661741_341346	A662548_344547	A662548_350531	A662548_353088	A618553_141096	A618553_135270	A618553_142744	A618553_100569	A618553_113240	A618553_144929	A618553_121428	A618553_91224	A618553_111527	A618553_114388	A618553_111452	A618553_82767	A618553_92932	A618553_104200	A618553_145770	A623163_69965	A618553_91830	A618553_98510	A618553_165456	A618553_85080	A618553_83754	A618553_113391	A618553_131748	A618553_158883	A618553_89283	A618553_139056	A618553_167639	A618553_162844	A618553_134350	A618553_135463	A618553_133536	A618553_86858	A618553_90160	A618553_119139	A618553_149027	A618553_148254	A618553_92685	A662548_242023	A618553_88625	A618553_147436	A618553_83372	A618553_113973	A618553_149249	A618553_146718	A618553_151149	A618553_145772	A618553_84559	A618553_165433	A618553_113557	A618553_87163	A618553_102353	A618553_104778	A618553_167974	A618553_138421	A618553_144225	A618553_100190	A618553_141678	A618553_168341	A662548_336306	A618553_86444	A618553_114224	A618553_117784	A662548_310268	A618553_130833	A618553_108962	A618553_138475	A618553_131039	A618553_95879	A618553_106334	A618553_161098	A618553_171679	A618553_90968	A618553_174113	A618553_104096	A618553_88147	A618553_99839	A618553_113014	A618553_128023	A618553_97289	A618553_124312	A618553_161481	A618553_117297	A618553_143545	A618553_94579	A618553_132050	A618553_142776	A662548_347537	A618553_131245	A618553_135103	A618553_166419	A618553_103622	A618553_123633	A618553_145595	A618553_159012	A618553_108190	A618553_162574	A618553_137604	A618553_115765	A618553_116279	A618553_139143	A618553_97977	A618553_149401	A618553_110826	A618553_128943	A618553_111240	A618553_111926	A618553_99183	A618553_162299	A618553_135465
otu31	A661741_294034
otu32	A623030_6888	A623030_16173	A623030_60151
otu33	A661741_266459	A661741_270635	A661741_274582	A661741_355027	A661741_353197	A661741_352325
otu34	A623163_51868
otu35	A661741_314004
otu36	A661741_234463	A661741_334734	A661741_295233
otu37	A661741_238766	A661741_287652	A661741_328014
otu38	A661741_289606	A661741_249806	A661741_258486	A661741_322468	A661741_324974	A661741_337798	A661741_339449	A661741_354605	A661741_265966	A661741_236762	A661741_240275	A661741_258041	A661741_299872
otu39	A662548_306127	A662548_275032	A662548_285920	A662548_306314	A662548_298478	A662548_286810	A662548_244993	A662548_284942	A662548_280036	A662548_303144	A662548_335802	A662548_242210	A662548_280889	A662548_330223	A662548_252110	A662548_283692	A662548_283734	A662548_286521	A662548_239204	A662548_333427	A662548_337445	A662548_247888	A662548_322489	A662548_289978	A662548_234276	A662548_339143	A662548_273328	A662548_288747	A662548_254450	A662548_291682	A662548_336150	A662548_300615	A662548_249693	A662548_246020	A662548_354746	A662548_265148	A662548_335289	A662548_254768	A662548_350961	A662548_349778	A662548_288544	A662548_318998	A662548_274621	A662548_273418	A662548_297817	A662548_292952	A662548_320686	A662548_241886	A662548_276992	A662548_270271	A662548_262609	A662548_258257	A662548_330191	A662548_340176	A662548_291727	A662548_234685	A662548_251892	A662548_342249	A662548_307531	A662548_317851	A662548_281871	A662548_262715	A662548_281051	A662548_330573	A662548_353572	A662548_353337	A662548_256104	A662548_250442	A662548_354205	A662548_309264	A662548_278689	A662548_288608	A662548_256543	A662548_299690	A662548_256394	A662548_328477	A662548_250842	A662548_317572	A662548_282964	A662548_329500	A662548_274371	A662548_280077	A662548_326405	A662548_302762	A662548_306913	A662548_294282	A662548_245176	A662548_304720	A662548_331078	A662548_297111	A662548_304045	A662548_355756	A662548_246488	A662548_303882	A662548_332703	A662548_349474	A662548_256045	A662548_354333	A662548_261436	A662548_303551	A662548_238186	A662548_280382	A662548_286577	A662548_277824	A662548_260410	A662548_295095	A662548_268659	A662548_281819	A662548_262912	A662548_307275	A662548_333583	A662548_349309	A662548_309905	A662548_241575	A662548_249801	A662548_256788	A662548_347556	A662548_266790	A662548_283757	A662548_262443	A662548_339548	A662548_287000	A662548_308646	A662548_290260	A662548_241725	A662548_271823	A662548_255634	A662548_284385	A662548_292373	A662548_345655	A662548_299827	A662548_333233	A662548_291221	A662548_275298	A662548_347649	A662548_234867	A662548_284279	A662548_340418	A662548_288978	A662548_326838	A662548_320852	A662548_294766	A662548_309747	A662548_290907	A662548_276736	A662548_335976	A662548_312782	A662548_277440	A662548_332738	A662548_345802	A662548_331236	A662548_290959	A662548_272786	A662548_333647	A662548_252564	A662548_258520	A662548_304294	A662548_321023	A662548_317842	A662548_270190	A662548_278691	A662548_268054	A662548_292525	A662548_252133	A662548_270176	A662548_302345	A657028_219167	A662548_242929	A662548_284972	A662548_328238	A662548_238383	A662548_245885	A662548_306387	A662548_262483	A662548_298814	A662548_249116	A662548_341423	A661741_302766	A662548_239744	A662548_242530	A662548_244487	A662548_284705	A662548_311405	A662548_277842	A662548_324272	A662548_346228	A662548_267941	A662548_272119	A662548_302535	A662548_252511	A662548_343294	A662548_340892	A662548_286968	A662548_309689	A623030_44364	A662548_306400	A657028_198634	A657028_207664	A662548_234068	A662548_234332	A662548_234443	A662548_234498	A662548_234513	A662548_234922	A662548_235243	A662548_235475	A662548_235531	A662548_235681	A662548_235706	A662548_235834	A662548_235883	A662548_235890	A662548_236184	A662548_236322	A662548_236600	A662548_236629	A662548_236632	A662548_236740	A662548_236819	A662548_236853	A662548_237039	A662548_237058	A662548_237105	A662548_237121	A662548_237260	A662548_237409	A662548_237463	A662548_237656	A662548_237701	A662548_237830	A662548_238015	A662548_238088	A662548_238106	A662548_238306	A662548_238553	A662548_238583	A662548_238646	A662548_238656	A662548_238663	A662548_238772	A662548_238995	A662548_239065	A662548_239130	A662548_239190	A662548_239386	A662548_239421	A662548_239462	A662548_239477	A662548_239521	A662548_239642	A662548_240096	A662548_240226	A662548_240337	A662548_240356	A662548_240596	A662548_240629	A662548_240638	A662548_240778	A662548_241014	A662548_241063	A662548_241291	A662548_241323	A662548_241609	A662548_241614	A662548_241641	A662548_241661	A662548_241737	A662548_241742	A662548_241823	A662548_241871	A662548_242013	A662548_242029	A662548_242082	A662548_242086	A662548_242092	A662548_242096	A662548_242141	A662548_242175	A662548_242246	A662548_242341	A662548_242485	A662548_242498	A662548_242980	A662548_243031	A662548_243175	A662548_243180	A662548_243520	A662548_243535	A662548_243617	A662548_243887	A662548_243911	A662548_244050	A662548_244263	A661741_244281	A662548_244557	A662548_244699	A662548_244711	A662548_245003	A662548_245052	A662548_245277	A662548_245347	A662548_245361	A662548_245450	A662548_245745	A662548_245762	A662548_245858	A662548_245926	A662548_246038	A662548_246350	A662548_246471	A662548_246715	A662548_246923	A662548_247005	A662548_247152	A662548_247316	A662548_247343	A662548_247445	A662548_247469	A662548_247979	A662548_248117	A662548_248194	A662548_248436	A662548_248441	A662548_248465	A662548_248789	A662548_248913	A662548_249141	A662548_249161	A662548_249163	A662548_249305	A662548_249314	A662548_249534	A662548_249924	A662548_250163	A662548_250169	A662548_250295	A662548_250452	A662548_250578	A662548_250642	A662548_250659	A662548_250900	A662548_250951	A662548_250990	A662548_251034	A662548_251356	A662548_251458	A662548_251733	A662548_252000	A662548_252106	A662548_252140	A662548_252144	A662548_252148	A662548_252168	A662548_252350	A662548_252575	A662548_252691	A661741_252713	A662548_252846	A662548_252930	A662548_253358	A662548_253438	A662548_253470	A662548_253659	A662548_253665	A662548_253691	A662548_253870	A662548_253884	A662548_253971	A662548_253979	A662548_254058	A662548_254104	A662548_254221	A662548_254295	A662548_254418	A662548_254427	A662548_254463	A662548_254483	A662548_254550	A662548_254910	A662548_254958	A662548_255234	A662548_255303	A662548_255385	A662548_255430	A662548_255925	A662548_256209	A662548_256217	A662548_256384	A662548_256722	A662548_256797	A662548_256914	A662548_256971	A662548_257092	A662548_257147	A662548_257270	A662548_257330	A662548_257356	A662548_257493	A662548_257519	A662548_257610	A662548_257615	A662548_257710	A662548_257770	A662548_257872	A662548_258255	A662548_258259	A662548_258345	A662548_258352	A662548_258478	A662548_258646	A662548_258876	A662548_258890	A662548_258894	A662548_259036	A662548_259210	A662548_259217	A662548_259256	A662548_259266	A662548_259667	A662548_259770	A662548_259782	A662548_259841	A662548_260305	A662548_260392	A662548_260402	A662548_260414	A662548_260517	A662548_260569	A662548_260770	A662548_260805	A662548_260841	A662548_261241	A662548_261266	A662548_261281	A662548_261326	A662548_261349	A662548_261373	A662548_261781	A662548_262024	A662548_262307	A662548_262707	A662548_262818	A662548_262974	A662548_263007	A662548_263104	A662548_263150	A662548_263519	A662548_263653	A662548_263850	A662548_263863	A662548_263940	A662548_263972	A662548_263988	A662548_264140	A662548_264290	A662548_264521	A662548_264586	A662548_264602	A662548_264841	A662548_264960	A662548_265039	A662548_265054	A662548_265107	A662548_265218	A662548_265229	A662548_265734	A662548_266110	A662548_266222	A662548_266226	A662548_266411	A662548_266481	A662548_266604	A662548_266777	A662548_266982	A662548_267073	A662548_267162	A662548_267176	A662548_267304	A662548_267308	A662548_267382	A662548_267431	A662548_267615	A662548_267641	A662548_267785	A662548_268169	A662548_268380	A662548_268562	A662548_268618	A662548_269106	A662548_269285	A662548_269346	A662548_269492	A662548_269559	A662548_269619	A662548_269734	A662548_269784	A662548_269941	A662548_269944	A662548_270072	A662548_270204	A662548_270251	A662548_270274	A662548_270380	A662548_270510	A662548_270564	A662548_270731	A662548_270769	A662548_271134	A662548_271302	A662548_271569	A662548_271744	A662548_272088	A662548_272173	A662548_272202	A662548_272265	A662548_272277	A662548_272338	A662548_272404	A662548_272771	A662548_272783	A662548_272819	A662548_273100	A662548_273106	A662548_273144	A662548_273151	A662548_273154	A662548_273195	A662548_273261	A662548_273533	A662548_273610	A662548_273854	A662548_273917	A662548_274164	A662548_274232	A662548_274258	A662548_274304	A662548_274405	A662548_274497	A662548_274729	A662548_274977	A662548_275326	A662548_275491	A662548_275556	A662548_275606	A662548_275758	A662548_275864	A662548_275907	A662548_275947	A662548_275964	A662548_275969	A662548_276080	A662548_276122	A662548_276182	A662548_276243	A662548_276468	A662548_276572	A662548_276830	A662548_276839	A662548_276856	A662548_276920	A662548_277084	A662548_277156	A662548_277159	A662548_277476	A662548_277517	A662548_277555	A662548_277674	A662548_277989	A662548_277996	A662548_278022	A662548_278109	A662548_278165	A662548_278595	A662548_278627	A662548_278656	A662548_278823	A662548_278938	A662548_279111	A662548_279228	A662548_279254	A662548_279323	A662548_279379	A662548_279575	A662548_279730	A662548_279732	A662548_279895	A662548_279902	A662548_280041	A662548_280054	A662548_280068	A662548_280324	A662548_280635	A662548_280711	A662548_280815	A662548_280888	A662548_281013	A662548_281015	A662548_281476	A662548_281494	A662548_281726	A662548_282163	A662548_282384	A662548_282498	A662548_282652	A662548_282684	A662548_282837	A662548_282852	A662548_282866	A662548_282867	A662548_282876	A662548_283128	A662548_283268	A662548_283380	A662548_283402	A662548_283417	A662548_283467	A662548_283776	A662548_283957	A662548_283978	A662548_284000	A662548_284029	A662548_284299	A662548_284338	A662548_284758	A662548_284765	A662548_284823	A662548_285175	A662548_285414	A662548_285476	A662548_285522	A662548_285529	A662548_285720	A662548_285853	A662548_285909	A662548_285968	A662548_286070	A662548_286150	A662548_286470	A662548_286600	A662548_286653	A662548_286693	A662548_286993	A662548_287027	A662548_287037	A662548_287092	A662548_287174	A662548_287248	A662548_287308	A662548_287538	A662548_287902	A662548_288081	A662548_288139	A662548_288495	A662548_288517	A662548_289105	A662548_289149	A662548_289163	A662548_289427	A662548_289523	A662548_289585	A662548_289717	A662548_289852	A662548_289924	A662548_290072	A662548_290516	A662548_290530	A662548_290545	A662548_290937	A662548_291075	A662548_291098	A662548_291270	A662548_291330	A662548_291600	A662548_291724	A662548_291833	A662548_292047	A662548_292054	A662548_292081	A662548_292145	A662548_292210	A662548_292267	A662548_292342	A662548_292401	A662548_292497	A662548_292535	A662548_292934	A662548_292987	A662548_293098	A662548_293269	A662548_293595	A662548_293901	A662548_294113	A662548_294238	A662548_294313	A662548_294520	A662548_294679	A662548_294790	A662548_294794	A662548_295174	A662548_295249	A662548_295253	A662548_295458	A662548_295497	A662548_296230	A662548_296244	A662548_296340	A662548_296420	A662548_296538	A662548_296632	A662548_296781	A662548_296925	A662548_297082	A662548_297219	A662548_297327	A662548_297340	A662548_297365	A662548_297603	A662548_297729	A662548_297838	A662548_297971	A662548_298141	A662548_298176	A662548_298286	A662548_298380	A662548_298392	A662548_298526	A662548_298684	A662548_298863	A662548_298901	A662548_298933	A662548_299340	A662548_299695	A662548_299760	A662548_299853	A662548_299972	A662548_300141	A662548_300444	A662548_300685	A662548_300740	A662548_301088	A662548_301134	A662548_301337	A662548_301340	A662548_301415	A662548_301959	A662548_302089	A662548_302179	A662548_302262	A662548_302331	A662548_302343	A662548_302632	A662548_302664	A662548_302719	A662548_302872	A662548_302881	A661741_303251	A662548_303258	A662548_303444	A662548_303852	A662548_303885	A662548_304088	A662548_304107	A662548_304257	A662548_304375	A662548_304421	A662548_304517	A662548_304526	A662548_304556	A662548_304560	A662548_304612	A662548_304638	A662548_304678	A662548_304679	A662548_304727	A662548_304866	A662548_304922	A662548_305128	A662548_305159	A662548_305240	A662548_305255	A662548_305266	A662548_305290	A662548_305297	A662548_305304	A662548_305443	A662548_305545	A662548_305554	A662548_305577	A662548_305610	A662548_305636	A662548_305708	A662548_305747	A662548_305806	A662548_305834	A662548_305914	A662548_305934	A662548_306057	A662548_306125	A661741_306287	A662548_306395	A662548_306540	A662548_306545	A662548_306803	A662548_307276	A662548_307426	A662548_307925	A662548_307927	A662548_308002	A662548_308042	A662548_308199	A662548_308240	A662548_308351	A662548_308500	A662548_308546	A662548_308549	A662548_308675	A662548_308776	A662548_308936	A662548_309077	A662548_309118	A662548_309121	A662548_309235	A662548_309296	A662548_309386	A662548_309460	A662548_309593	A662548_309602	A662548_309720	A662548_309757	A662548_309988	A662548_310139	A662548_310365	A662548_310744	A662548_310776	A662548_310991	A662548_311111	A662548_311115	A662548_311194	A662548_311231	A662548_311267	A662548_311397	A662548_311659	A662548_311861	A662548_311933	A662548_312156	A662548_312205	A662548_312278	A662548_312374	A662548_312392	A662548_313017	A662548_313222	A662548_313301	A662548_313566	A662548_314080	A662548_314208	A662548_314312	A662548_314397	A662548_314421	A662548_314446	A662548_314530	A662548_314580	A662548_314638	A662548_314652	A662548_315215	A662548_315229	A662548_315321	A662548_315745	A662548_316090	A662548_316207	A662548_316267	A662548_316394	A662548_316476	A662548_316518	A662548_316531	A662548_316563	A662548_316984	A662548_317021	A662548_317227	A662548_317284	A662548_317407	A662548_317445	A662548_318297	A662548_318878	A662548_319009	A662548_319132	A662548_319161	A662548_319227	A662548_319234	A662548_319358	A662548_319749	A662548_319881	A662548_319933	A662548_320096	A662548_320135	A662548_320402	A662548_320408	A662548_320415	A662548_320492	A662548_320606	A662548_320762	A662548_320810	A662548_320820	A662548_320963	A662548_321438	A662548_321844	A662548_321857	A662548_321877	A662548_321935	A662548_322013	A662548_322037	A662548_322155	A662548_322356	A662548_322499	A662548_322554	A662548_322644	A662548_322678	A662548_322685	A662548_322858	A662548_323014	A662548_323129	A662548_323151	A662548_323581	A662548_323615	A662548_323617	A662548_323636	A662548_323735	A662548_324046	A662548_324061	A662548_324073	A662548_324085	A662548_324189	A662548_324191	A662548_324211	A662548_324215	A662548_324250	A662548_324422	A662548_324491	A662548_324590	A662548_325155	A662548_325522	A662548_325528	A662548_325623	A662548_326138	A662548_326238	A662548_326285	A662548_326315	A662548_326403	A662548_326779	A662548_326989	A662548_327070	A662548_327316	A662548_327386	A662548_327632	A662548_327641	A662548_327745	A662548_327827	A662548_327945	A662548_328063	A662548_328182	A662548_328503	A662548_328558	A662548_328685	A662548_328980	A662548_329210	A662548_329212	A662548_329563	A662548_330054	A662548_330202	A662548_330481	A662548_330491	A662548_330537	A662548_330540	A662548_330583	A662548_330745	A662548_330826	A662548_330910	A662548_331134	A662548_331276	A662548_331395	A662548_331578	A662548_331653	A662548_331839	A662548_331989	A662548_332431	A662548_332511	A662548_332545	A662548_332546	A662548_332576	A662548_332648	A662548_332711	A662548_332843	A662548_332916	A662548_333025	A662548_333032	A662548_333136	A662548_333258	A662548_333396	A662548_333698	A662548_333739	A662548_333761	A662548_333924	A662548_333958	A662548_333971	A662548_334101	A662548_334374	A662548_334401	A662548_334469	A662548_334587	A662548_334685	A662548_334691	A662548_334804	A662548_334955	A662548_335134	A662548_335164	A662548_335339	A662548_335460	A662548_335515	A662548_335559	A662548_335659	A662548_336118	A662548_336183	A662548_336297	A662548_336307	A662548_336529	A662548_336962	A662548_337032	A662548_337060	A662548_337094	A662548_337269	A662548_337325	A662548_337397	A662548_337494	A662548_337535	A662548_337678	A662548_337689	A662548_337707	A662548_337832	A662548_337984	A662548_338008	A662548_338061	A662548_338068	A662548_338219	A662548_338268	A662548_338353	A662548_338373	A662548_338385	A662548_338611	A662548_338630	A662548_338697	A662548_338711	A662548_339132	A662548_339239	A662548_339365	A662548_339389	A662548_339995	A662548_340034	A662548_340235	A662548_340289	A662548_340357	A662548_340362	A662548_340445	A662548_340495	A662548_340498	A662548_340506	A662548_340515	A662548_340526	A662548_340628	A662548_340887	A661741_341102	A662548_341448	A662548_341703	A662548_341722	A662548_341750	A662548_342025	A662548_342182	A662548_342221	A662548_342492	A662548_342555	A662548_342669	A662548_342712	A662548_342876	A662548_342999	A662548_343149	A662548_343158	A662548_343205	A662548_343435	A662548_343559	A662548_343630	A662548_343669	A662548_343804	A662548_343874	A662548_343923	A662548_343992	A662548_344041	A662548_344101	A662548_344119	A662548_344137	A662548_344209	A662548_344531	A662548_344539	A662548_344614	A662548_344648	A662548_344657	A662548_344703	A662548_344810	A662548_345106	A661741_345119	A662548_345346	A662548_345473	A662548_345590	A662548_345729	A662548_345743	A662548_345752	A662548_346069	A662548_346128	A662548_346207	A662548_346223	A662548_346291	A662548_346294	A662548_346326	A662548_346338	A662548_346389	A662548_346410	A662548_347641	A662548_347854	A662548_347971	A662548_348105	A662548_348189	A662548_348250	A662548_348266	A662548_348374	A662548_348635	A662548_348751	A662548_348836	A662548_349242	A662548_349481	A662548_349636	A662548_349691	A662548_349721	A662548_349871	A662548_349872	A662548_349892	A662548_350043	A662548_350121	A662548_350277	A662548_350408	A662548_350413	A662548_350633	A662548_350705	A662548_350736	A662548_350805	A662548_350907	A662548_350996	A662548_351107	A662548_351308	A662548_351550	A662548_351603	A662548_351655	A662548_351853	A662548_352108	A662548_352150	A662548_352170	A662548_352198	A662548_352548	A662548_352587	A662548_353084	A662548_353144	A662548_353253	A662548_353325	A662548_353333	A662548_353339	A662548_353382	A662548_353389	A662548_353455	A662548_353758	A662548_353843	A662548_353902	A662548_353921	A662548_353985	A662548_354019	A662548_354447	A662548_354487	A662548_354713	A662548_354782	A661741_354854	A662548_354903	A662548_355050	A662548_355227	A662548_355240	A662548_355307	A662548_355377	A662548_355518	A662548_327165	A662548_340536	A662548_353805	A662548_300843	A662548_353899	A662548_276239	A662548_353122	A662548_314240	A662548_321671	A662548_263929	A662548_282438	A662548_338027	A662548_288070	A662548_298359	A662548_249184	A662548_292051	A662548_283748	A662548_341308	A662548_258807	A662548_354212	A662548_245446	A662548_275498	A662548_298799	A662548_262563	A662548_339955	A662548_236517	A662548_268298	A662548_296722	A662548_305931	A662548_337090	A662548_268955	A662548_335913	A662548_262389	A662548_322814	A662548_252466	A662548_278432	A662548_278831	A662548_311553	A662548_321198	A662548_321968	A662548_345280	A662548_348408	A662548_350338	A662548_249390	A662548_279021	A662548_293856	A662548_303313	A662548_322251	A662548_337200	A611942_134031	A662548_249778	A662548_258379	A662548_280864	A662548_303307	A662548_296429	A662548_349071	A662548_257873	A662548_248706	A662548_249029	A662548_299508	A662548_244665	A662548_270087	A662548_291168	A662548_294775	A662548_303547	A662548_269074	A662548_285052	A662548_348832	A662548_261122	A662548_269742	A662548_347703	A662548_284936	A662548_259443	A662548_271825	A662548_271799	A662548_262600	A662548_265636	A662548_275128	A662548_293812	A662548_311986	A662548_321629	A662548_247928	A662548_236074	A662548_251565	A662548_257549	A662548_274011	A662548_315006	A662548_336279	A662548_280874	A662548_294209	A662548_266913	A662548_330165	A662548_347810	A661741_295742	A662548_304029	A662548_313367	A662548_340017	A662548_311453	A662548_263745	A662548_238244	A662548_239914	A662548_293330	A662548_288854	A662548_319739	A662548_278827	A662548_338705	A662548_255428	A662548_336197	A662548_266592	A662548_292482	A662548_268410	A662548_350295	A662548_349876	A662548_300136	A662548_340545	A662548_345069	A662548_249333	A662548_301618	A662548_340396	A662548_326635	A662548_287083	A662548_253189	A662548_299114	A662548_298424	A662548_297324	A662548_346907	A661741_240197	A662548_314691	A662548_295790	A662548_347487	A662548_243504	A662548_327350	A662548_300239	A662548_298283	A662548_300645	A662548_239253	A662548_239913	A662548_263450	A662548_290670	A662548_276166	A662548_313507	A662548_310514	A662548_332377	A662548_354373	A662548_289865	A662548_303066	A662548_249879	A662548_303511	A662548_342003	A662548_336507	A662548_275774	A662548_285549	A662548_313574	A662548_346003	A662548_261547	A662548_246353	A662548_276365	A662548_308298	A662548_282484	A662548_246088	A662548_326088	A662548_343085	A662548_300488	A662548_249097	A662548_278172	A662548_265499	A662548_313861	A662548_246082	A662548_273177	A662548_316882	A662548_283529	A662548_252484	A662548_288388	A662548_274706	A662548_309589	A662548_235061	A662548_255999	A662548_249401	A662548_298687	A662548_272774	A662548_346505	A662548_323277	A662548_283927	A662548_265425	A662548_354147	A662548_314637	A662548_315739	A662548_267158	A662548_249450	A662548_261390	A662548_332765	A662548_292672	A662548_253835	A662548_351952	A662548_327634	A662548_339694	A662548_269328	A662548_333978	A662548_274609	A662548_294388	A662548_290652	A662548_257350	A662548_259516	A662548_280698	A662548_300493	A662548_352208	A662548_264194	A662548_314550	A662548_279067	A662548_259399	A662548_325313	A662548_287216	A662548_242254
otu40	A618553_159228
otu41	A611942_162854
otu42	A611942_117190
otu43	A657028_196925	A657028_188056	A657028_188390	A657028_189891	A657028_196578	A657028_193720	A657028_186744
otu44	A623163_64376
otu45	A623163_64374	A623163_80259
otu46	A661741_280037	A661741_286971	A661741_238589
otu47	A618553_118874
otu48	A618553_122025
otu49	A661741_246584	A661741_239721	A661741_314220	A662548_243712	A662548_338610	A661741_260454	A661741_290564	A661741_313103	A661741_315364	A661741_293156	A661741_236586	A661741_243559	A661741_250097	A661741_238634	A661741_248040	A661741_251310
otu50	A623163_63970
otu51	A662548_234431	A662548_324229	A662548_274633	A662548_277992	A662548_330836
otu52	A662548_243581	A662548_278593
otu53	A661741_330618	A661741_243607	A661741_330230	A661741_324397	A661741_259945	A618553_156705	A618553_104256
otu54	A661741_237290
otu55	A508296_181540	A623030_80181	A623030_48245
otu56	A618553_85800
otu57	A611942_115887
otu58	A662548_291404	A662548_305467	A662548_350919
otu59	A611942_117446	A611942_96131	A611942_159233
otu60	A618553_169235	A618553_172116	A623163_57347	A618553_112850	A618553_121827	A618553_130423	A623163_41507	A618553_92819
otu61	A661741_306505	A661741_275407	A661741_275427	A661741_351977	A661741_339159
otu62	A623163_20700
otu63	A661741_233954	A661741_236072	A661741_246782	A661741_249178	A661741_251997	A661741_296345	A661741_310608	A661741_319003	A661741_323868	A661741_333825	A662548_287134	A661741_238210	A661741_256563	A661741_294390	A661741_242835
otu64	A661741_307458	A661741_333024	A661741_298096
otu65	A623163_28695	A623163_61541
otu66	A623030_40404
otu67	A662548_289568
otu68	A508296_202330
otu69	A662548_238986	A662548_241824
otu70	A662548_271324
otu71	A618553_95621	A618553_143791	A618553_138395
otu72	A661741_295786	A661741_243413
otu73	A661741_299274	A661741_349428	A657028_200739	A657028_191457	A657028_227176	A661741_271850	A661741_280506	A661741_284095	A661741_340138	A661741_326543	A657028_230922	A661741_326631	A661741_312661	A661741_333324	A661741_338379	A661741_340149	A661741_352220	A661741_252072	A661741_268732	A661741_311124	A618553_105096	A618553_110194	A618553_141446
otu74	A611942_151865
otu75	A611942_98158
otu76	A618553_96719	A618553_125131
otu77	A618553_99999
otu78	A623163_23038	A611942_124743	A623030_5364	A611942_100505	A623163_53651
otu79	A662548_331642	A662548_354715	A661741_335850	A661741_264088	A661741_267756	A661741_278500	A661741_309145	A662548_320571	A662548_255023	A662548_260155	A662548_300523	A662548_331363	A662548_316917	A662548_280364
otu80	A661741_292066
otu81	A661741_265300	A661741_234282	A661741_254884	A661741_277009	A661741_293734	A661741_307320	A661741_242774	A661741_286199
otu82	A623030_29045	A623030_12580	A623030_37171	A623030_100	A623030_568	A623030_24464	A623030_5733	A623030_26308	A623030_67674
otu83	A618553_119835
otu84	A623163_8188
otu85	A657028_205492	A611942_146604	A611942_98912	A662548_271109	A662548_248837	A662548_260768	A662548_270242	A662548_290579	A662548_308299	A662548_306175	A662548_336730	A662548_345043	A611942_150381	A508296_177286	A661741_343728	A661741_352366
otu86	A661741_329522	A661741_318700
otu87	A661741_312361
otu88	A657028_228360
otu89	A611942_115107	A611942_91194	A611942_105611	A611942_98473	A611942_84142	A611942_126583	A611942_151107	A611942_171141	A611942_133414	A611942_141410	A611942_89434	A611942_83082
otu90	A611942_115105
otu91	A657028_187951	A662548_281781	A662548_266303	A657028_189464	A662548_237306	A662548_241717	A662548_242578	A662548_246987	A662548_266774	A662548_266916	A662548_268936	A662548_289062	A662548_312268	A662548_314812	A662548_316401	A662548_345108	A662548_352103	A662548_353905	A662548_238392	A662548_281457	A657028_210316
otu92	A661741_265959
otu93	A623163_32174
otu94	A623163_13016
otu95	A618553_103952	A618553_136403
otu96	A662548_283184	A661741_319421	A662548_320194	A662548_316959
otu97	A618553_172516
otu98	A662548_236126	A662548_338926	A662548_302666
otu99	A623030_42493
otu100	A661741_260213
otu101	A661741_318807
otu102	A618553_99195
otu103	A661741_351140
otu104	A618553_99193
otu105	A623163_60886	A623163_35387	A623163_58668	A623163_66525	A508296_183995
otu106	A618553_171202	A618553_111735	A618553_128834	A618553_153263	A618553_162207	A618553_175296	A618553_92970	A618553_101420	A618553_160319	A618553_139132	A618553_143532	A618553_111808	A618553_132357	A618553_156014	A618553_112186	A618553_174380	A618553_113715	A618553_121669	A618553_86580	A618553_87915	A618553_91112	A618553_95352	A618553_96083	A618553_97996	A618553_98574	A618553_99658	A618553_100147	A618553_102144	A618553_102256	A618553_102545	A618553_103077	A618553_103898	A618553_104687	A618553_105361	A618553_105996	A618553_107274	A618553_109807	A618553_110954	A618553_111411	A618553_111947	A618553_112471	A618553_112851	A618553_118130	A618553_118142	A618553_118558	A618553_121473	A618553_124611	A618553_128994	A618553_133028	A618553_133102	A618553_133389	A618553_134841	A618553_136157	A618553_136219	A618553_138129	A618553_138443	A618553_140139	A618553_140913	A618553_141220	A618553_141672	A618553_143729	A618553_146746	A618553_146963	A618553_148772	A618553_150193	A618553_154914	A618553_155827	A618553_155863	A618553_159252	A618553_159753	A618553_159813	A618553_162651	A618553_163119	A618553_166637	A618553_167035	A618553_167563	A618553_169578	A618553_171493	A618553_174811	A618553_168242	A618553_96570	A618553_95832	A618553_105810	A618553_145672	A618553_144080	A618553_150342	A618553_86509	A618553_123634	A618553_93846	A618553_165563	A618553_160940
otu107	A661741_277889
otu108	A611942_128712	A623163_31985	A611942_136048	A611942_120788	A611942_160034	A611942_99065	A623163_32049	A611942_127081	A623163_67422	A623163_18781	A611942_124171	A611942_139033	A611942_137250	A623163_57694	A611942_106608	A611942_106851	A623163_76859	A611942_102712	A611942_141247	A611942_108948	A611942_175146	A623163_65475	A618553_119319	A623163_6199	A611942_166632	A623163_20249	A611942_153358	A623163_22353	A623163_46181	A623163_52836	A623163_63070	A611942_141556	A611942_149718	A611942_101517	A611942_130080	A623163_54513	A623163_4853	A611942_167535	A611942_104335	A611942_119633	A611942_126551	A611942_128469	A611942_135515	A611942_157367	A623163_70363	A611942_105411	A618553_110473	A611942_92147	A611942_93604	A611942_104240	A611942_105872	A611942_109684	A611942_111489	A611942_118708	A611942_121829	A611942_122141	A611942_122509	A611942_125277	A611942_129764	A611942_134424	A611942_137054	A611942_137511	A611942_144916	A611942_149101	A611942_157151	A611942_160468	A611942_164335	A611942_171347	A623163_24325	A611942_84593	A611942_163596	A611942_116000	A618553_153621	A611942_124062	A611942_102672	A611942_98619	A611942_101768	A611942_96161	A611942_130169	A611942_134728	A611942_151531
otu109	A618553_161960
otu110	A623163_70451	A623163_80875	A662548_342237	A661741_288831	A661741_292675	A661741_284956	A661741_263778
otu111	A618553_157481
otu112	A662548_283535	A662548_238307	A662548_349323	A662548_298121	A662548_333241	A662548_293581	A661741_340570	A662548_306234	A662548_235139	A662548_239029	A662548_246515	A662548_250217	A662548_254720	A662548_256372	A662548_261953	A662548_293681	A662548_295519	A662548_296180	A662548_299475	A662548_300538	A662548_301808	A662548_310671	A662548_316041	A662548_321094	A662548_321724	A662548_324220	A662548_327695	A662548_335653	A662548_339826	A662548_342166	A662548_346141	A662548_348011	A662548_282893	A662548_245707	A662548_350264	A662548_245479	A662548_310008	A662548_295692	A662548_277765	A662548_240564	A662548_270334	A662548_329291	A662548_282641	A662548_347196	A618553_173019	A662548_248431	A662548_250113	A662548_258151	A661741_261156	A662548_281844	A662548_291286	A662548_294748	A662548_298861	A662548_301098	A662548_307855	A662548_316552	A662548_331012	A662548_263779	A662548_303689	A661741_263632	A662548_261899	A662548_325886	A662548_250556	A662548_251831	A661741_234485	A661741_354407	A662548_278429	A662548_257607	A662548_333078	A662548_243626	A662548_254437	A662548_290203	A662548_333821	A662548_293837	A662548_312936	A662548_252347	A661741_264257	A661741_276340	A662548_307249	A661741_318505	A661741_324483	A661741_330432	A661741_349880	A661741_330441	A662548_287596	A662548_251391	A661741_267261	A662548_344530	A661741_328481	A661741_334823	A662548_260759	A662548_298428	A662548_293870	A662548_271129	A662548_238527	A662548_352585	A662548_240295	A662548_329776	A662548_260547	A662548_256257	A661741_291509	A662548_329720	A662548_306801	A662548_329295	A662548_293689	A662548_257392	A662548_246748	A661741_253953	A661741_258870	A661741_272688	A661741_295652	A661741_283045	A662548_297088	A662548_252519	A661741_237988	A662548_235943	A661741_248079	A662548_324327	A662548_342818	A662548_281597	A662548_290625	A661741_334831	A661741_350557	A662548_269045	A662548_329174	A662548_316798	A662548_234279	A662548_234717	A662548_234826	A662548_235169	A662548_235316	A662548_236931	A662548_236961	A661741_237365	A662548_237434	A662548_237508	A661741_237550	A662548_238008	A661741_239149	A662548_239180	A662548_239274	A662548_239826	A662548_240614	A662548_240887	A662548_241076	A662548_241102	A662548_241155	A662548_241918	A662548_242037	A662548_242068	A662548_242195	A662548_242376	A661741_242433	A662548_242503	A661741_242713	A662548_242859	A662548_242874	A662548_243195	A661741_244071	A662548_244259	A662548_244936	A662548_245066	A662548_245076	A662548_245193	A662548_245536	A662548_246791	A662548_247668	A662548_247753	A662548_248143	A662548_248717	A662548_249162	A662548_250913	A661741_250973	A662548_251826	A662548_252282	A662548_252608	A662548_252854	A662548_253026	A661741_253774	A662548_254562	A661741_255135	A662548_255387	A662548_255559	A662548_255937	A662548_256041	A662548_256246	A662548_257035	A662548_257073	A662548_257158	A662548_257194	A662548_257389	A661741_257404	A662548_257488	A661741_259908	A661741_260326	A662548_261058	A662548_263386	A661741_263492	A662548_263827	A662548_263864	A662548_264857	A662548_264885	A662548_265043	A662548_265096	A662548_265269	A662548_265307	A661741_266375	A662548_266889	A662548_268259	A662548_268710	A662548_268890	A661741_269421	A662548_269504	A661741_269693	A662548_270727	A662548_270847	A662548_270990	A661741_271217	A662548_271527	A662548_271683	A661741_273337	A662548_274041	A662548_274053	A662548_274234	A662548_274278	A662548_274875	A661741_275741	A662548_275955	A662548_276263	A662548_276585	A662548_276823	A662548_279037	A661741_279413	A662548_279939	A662548_280104	A662548_280556	A662548_280626	A662548_280822	A662548_281099	A662548_281232	A661741_281551	A661741_281771	A662548_282002	A662548_282098	A661741_282122	A661741_282403	A661741_283198	A662548_283556	A661741_283571	A662548_283982	A662548_284191	A662548_284899	A662548_285104	A661741_285271	A662548_285820	A661741_287522	A662548_287562	A662548_288196	A661741_288652	A662548_288667	A662548_288942	A661741_289085	A662548_290053	A662548_291333	A661741_291819	A662548_291994	A662548_293327	A662548_293562	A662548_294191	A662548_295041	A662548_295215	A661741_296446	A662548_296523	A661741_296891	A662548_297516	A661741_297888	A662548_298642	A662548_299404	A662548_299530	A662548_299680	A662548_299958	A661741_300374	A662548_301221	A662548_301363	A662548_302086	A662548_303069	A662548_303720	A662548_304172	A662548_304383	A662548_304572	A662548_304873	A662548_305060	A662548_305372	A662548_305416	A662548_306042	A662548_306446	A662548_306523	A661741_306527	A662548_306686	A662548_307877	A662548_308762	A662548_309245	A662548_309258	A662548_309487	A662548_309750	A662548_310150	A662548_310250	A662548_310436	A662548_311291	A661741_311446	A662548_311549	A662548_311550	A662548_311729	A661741_313944	A662548_314231	A662548_314410	A662548_314558	A662548_314957	A661741_315181	A662548_316425	A662548_316889	A662548_317182	A662548_318324	A662548_318634	A662548_319080	A662548_319267	A662548_319467	A662548_320277	A662548_320494	A662548_320831	A662548_321416	A661741_321858	A662548_322020	A662548_322239	A662548_322285	A662548_322654	A662548_322902	A662548_323727	A662548_324292	A662548_324793	A661741_325596	A662548_325753	A661741_326033	A662548_326546	A662548_327143	A662548_327948	A662548_328385	A662548_328402	A662548_328582	A662548_328745	A662548_329118	A662548_329186	A662548_329513	A662548_330644	A662548_331534	A662548_331675	A661741_332321	A662548_332783	A662548_332924	A662548_334821	A662548_335213	A662548_335333	A662548_335638	A662548_335930	A662548_336278	A662548_336326	A662548_336432	A662548_336619	A661741_336702	A662548_337263	A661741_339824	A662548_341230	A662548_341969	A662548_343038	A662548_343614	A662548_343714	A661741_344090	A662548_344696	A662548_345299	A661741_345563	A661741_346465	A662548_346644	A662548_346961	A662548_347052	A662548_347154	A662548_347659	A662548_347692	A661741_347750	A661741_348239	A661741_348363	A662548_348511	A661741_348771	A662548_349515	A662548_350178	A662548_350376	A662548_351043	A662548_351269	A662548_351695	A661741_351899	A662548_352076	A662548_352864	A662548_352924	A662548_353289	A662548_354027	A662548_354040	A662548_354288	A662548_354365	A662548_354614	A662548_354768	A662548_354987	A662548_355094	A662548_355114	A662548_355353	A661741_355371	A662548_355549	A662548_355551	A662548_355584	A662548_253737	A662548_354297	A662548_292963	A662548_254069	A661741_246343	A662548_259453	A661741_327785	A661741_292958	A661741_268124	A662548_317388	A662548_252866	A662548_269449	A662548_329428	A662548_255903	A661741_243992	A661741_345638	A662548_277890	A662548_339135	A662548_351798	A662548_296943	A662548_334576	A662548_243966	A662548_277690	A662548_291080	A662548_293947	A661741_279849	A662548_272990	A662548_294300	A662548_332520	A662548_339417	A661741_348198	A662548_234769	A662548_276655	A662548_343183	A662548_336519	A661741_332019	A662548_344902	A662548_317211	A662548_260757	A662548_306771	A662548_336175	A662548_283990	A662548_256923	A662548_305794	A662548_342920	A662548_248777	A662548_281720	A662548_253319	A662548_258924	A661741_272520	A662548_294075	A662548_317675	A662548_246121	A662548_326697	A662548_344270	A661741_242460	A661741_238713	A661741_246547	A662548_251970	A662548_270553	A661741_292708	A661741_294345	A661741_295927	A661741_302257	A662548_326269	A662548_328652	A662548_354195	A662548_247444	A662548_268924	A662548_275130	A662548_252689	A661741_280937
otu113	A611942_140766
otu114	A611942_121675
otu115	A623163_56663	A623163_66672	A623163_3382	A623163_8977	A623030_7424	A623030_23403	A623030_30436	A623030_43079	A623030_6438	A623030_3527	A623030_72203	A623030_12858	A623030_22605	A623030_30695	A623030_43934	A623030_66771	A611942_129951	A623030_73667	A623030_4678	A623030_10834	A623030_66931	A623163_51068	A623030_24558
otu116	A618553_139110	A618553_114981	A618553_152842	A618553_97246	A618553_99175	A618553_125893	A618553_136827	A618553_148085	A618553_155817	A618553_121672
otu117	A618553_139447
otu118	A618553_104399	A618553_106404	A662548_299072	A618553_92231	A618553_128603	A618553_111532	A618553_150409	A618553_91980	A618553_90164	A662548_297974	A618553_97581	A618553_101770	A618553_120181	A618553_121042	A618553_145487	A618553_156201	A618553_166640	A618553_173799	A618553_175142	A662548_348305	A618553_98950	A618553_101854	A618553_111470	A618553_159221	A618553_171484	A618553_143228	A618553_154750	A618553_158301
otu119	A508296_187173
otu120	A662548_350170
otu121	A661741_322352
otu122	A623030_64175
otu123	A623030_26297
otu124	A662548_326416	A662548_239394	A662548_263315	A662548_276319	A662548_309885	A662548_335671
otu125	A623163_18980	A508296_196945	A623163_28741	A623163_10363	A508296_219732	A623163_50324	A623030_52215	A623030_71974	A623030_38424	A623030_30598	A623163_35290	A623030_68375	A623030_9081	A623030_60423	A618553_93018
otu126	A508296_197700
otu127	A657028_212674	A657028_185243
otu128	A657028_221408	A657028_197506	A657028_229217	A657028_212294	A657028_186725	A657028_228572	A657028_204661	A657028_212487	A657028_228455
otu129	A661741_327056
otu130	A661741_328050	A661741_256767	A661741_241970	A661741_337815	A661741_340307	A661741_338844	A661741_264323	A661741_273438
otu131	A508296_213297	A657028_186025
otu132	A618553_110223
otu133	A623030_55602	A623030_33364	A623030_7491	A623030_72195	A623030_69569	A623030_75340	A623030_22825	A623030_14203	A623030_32911	A623030_42057	A623030_46088	A623030_51534	A623030_60753	A623030_69615	A623030_75230	A623030_45959	A623030_8269	A623030_3230	A623030_9460	A623030_49715	A623030_23294	A623030_45483	A623030_25586
otu134	A618553_107943	A618553_84039	A618553_95110	A618553_101423	A618553_113882	A618553_142589	A618553_144632	A618553_151646	A618553_164455	A618553_105210	A618553_156118
otu135	A657028_191968	A657028_202530	A657028_201933
otu136	A623163_24709	A623163_61102	A623163_13602	A623163_25901
otu137	A618553_150280
otu138	A611942_167442
otu139	A662548_252344	A661741_294382	A657028_188394	A657028_195389	A657028_202751	A657028_206519	A657028_221194	A661741_243563	A661741_273249	A661741_296299	A661741_301851	A661741_312429	A662548_341254	A662548_349497	A662548_354879	A662548_275263	A662548_285856	A508296_207746	A657028_205197	A661741_252216	A508296_182089	A657028_192224	A508296_199786	A508296_204058	A657028_208330	A508296_208800	A508296_212961	A657028_213805	A657028_230127	A657028_233053	A661741_237902	A662548_245009	A662548_253235	A661741_253280	A661741_254010	A661741_254553	A661741_255556	A661741_260407	A662548_261262	A662548_261787	A661741_262716	A661741_264144	A661741_264564	A661741_264914	A661741_264996	A661741_266005	A661741_272475	A661741_273874	A661741_274018	A661741_275882	A662548_277908	A661741_281324	A661741_286659	A662548_286806	A661741_286875	A662548_292035	A661741_295932	A661741_297049	A661741_300069	A662548_300151	A661741_302181	A661741_304283	A662548_306337	A662548_316384	A661741_316573	A661741_321745	A662548_326110	A662548_328510	A662548_332962	A662548_335879	A662548_340599	A662548_345332	A662548_346717	A661741_348366	A661741_350329	A661741_352643	A508296_200502	A661741_250510	A661741_267934	A662548_274545	A662548_284864	A661741_306476	A661741_322144	A661741_326328	A662548_349224	A661741_237169	A661741_239743	A661741_273900	A661741_320633	A657028_211678	A661741_282903	A661741_327206	A661741_250902	A661741_352232	A662548_342306	A661741_344516	A661741_303574	A508296_220502	A657028_195259	A662548_244522	A508296_219827
otu140	A618553_86780
otu141	A611942_173631
otu142	A623030_262	A623030_65977
otu143	A618553_86788	A618553_161405	A618553_142939	A618553_102456	A618553_174339	A623163_27729
otu144	A611942_87700
otu145	A618553_102799	A618553_86813
otu146	A618553_166643
otu147	A623163_4532	A661741_243409	A661741_328598	A661741_240115	A623163_70701	A623163_63344	A623163_50141	A623163_73348	A623163_71872	A623163_74389	A623163_21750	A623163_40119	A661741_305398	A661741_263582	A623163_15071	A661741_309091	A661741_342651	A623163_21722	A661741_276785	A623163_2510	A623163_3252	A623163_3455	A623163_4090	A623163_5041	A623163_9507	A623163_12292	A623163_12617	A623163_15817	A623163_21232	A623163_22305	A623163_24338	A623163_25106	A623163_25499	A623163_27268	A623163_29099	A623163_30244	A623163_30351	A623163_31459	A623163_33398	A623163_35057	A623163_39302	A623163_44593	A623163_46514	A623163_51175	A623163_51252	A623163_53023	A623163_55089	A623163_55739	A623163_56681	A623163_57394	A623163_59260	A623163_61869	A623163_63444	A623163_63626	A623163_63744	A623163_69179	A623163_70018	A623163_70194	A623163_70521	A623163_73391	A623163_80265	A623163_82164	A661741_249101	A661741_262544	A661741_276017	A661741_276852	A661741_308642	A661741_309972	A661741_316611	A661741_317554	A662548_321123	A661741_330007	A661741_333059	A623163_54626	A623163_15255	A661741_347417	A623163_9163	A661741_310284	A623163_65246	A623163_56729	A623163_37871	A623163_450	A623163_65956	A623163_77496	A661741_301638	A661741_257670	A661741_261964	A661741_279047	A661741_235912	A623163_11905	A623163_59113	A623163_23253	A623163_17356	A623163_50254	A623163_62666	A623163_45588	A623163_34230	A623163_67492	A623163_52537
otu148	A661741_247276	A661741_247302	A661741_336607	A661741_330035	A661741_348478
otu149	A661741_248540	A661741_315697	A657028_214576	A657028_222179	A657028_194444	A661741_339018
otu150	A618553_120702
otu151	A623163_6205	A623163_71951	A623163_45082	A623163_80766	A623163_63277	A623163_34350	A623163_31574	A623163_17289	A623163_75140
otu152	A623030_32645
otu153	A623163_3320
otu154	A623030_49725	A623030_36639	A623030_34246	A623030_79711	A623030_64667	A623030_35542	A623030_6887	A623030_76003	A623030_43485	A623030_22001	A623030_61863	A623030_7147	A623030_27879	A623030_72183	A623030_18705	A623030_81918	A623030_8003	A623030_25810	A623030_15744	A623030_21759	A623030_28845	A623030_49376	A623030_58645	A623030_72846	A623030_81821	A623030_64368	A623030_8163	A623030_43400	A623030_59480	A623030_66131	A623030_72287	A623030_70869	A623030_4633	A623030_18204	A623030_3212	A623030_39545	A623030_54556	A623030_81374	A623030_59453	A623030_7959	A623030_19262	A623030_10154	A623030_10426	A623030_14193	A623030_17971	A623030_18387	A623030_53059	A623030_60152	A623030_27796	A623030_62338	A623030_66030	A623030_66161	A623030_70951	A623030_20175	A623030_78082	A623030_43005	A623030_6346	A623030_10007	A623030_56879	A623030_20131	A623030_24989	A623030_26321	A623030_30313	A623030_80692	A623030_38211	A623030_609	A623030_7179	A623030_9371	A623030_38324	A623030_42795	A623030_42992	A623030_47043	A623030_47489	A623030_50478	A623030_59072	A623030_63461	A623030_38140	A623030_43211	A623030_75401	A623030_10148	A623030_24280	A623030_46331	A623030_31919	A623030_47817	A623030_50178	A623030_21768	A623030_42771	A623030_30973	A623030_44231	A623030_45139
otu155	A661741_266688	A661741_279729
otu156	A662548_255398	A662548_253893	A662548_258974	A662548_259562	A662548_272909	A662548_288919	A662548_323574	A661741_244623	A662548_256777	A662548_305139	A662548_313157	A662548_354354
otu157	A661741_246059
otu158	A618553_162764
otu159	A661741_349920
otu160	A661741_349695
otu161	A623163_47789
otu162	A611942_104329
otu163	A618553_148083
otu164	A618553_108120
otu165	A611942_91776
otu166	A623163_47785	A623163_4618	A623163_13194	A623163_33685	A623163_60823	A623163_70214
otu167	A618553_150126
otu168	A623163_44874	A623163_80892	A623163_2898	A623163_64504	A623163_36850	A623163_29110	A623163_21646	A623163_50395	A623163_35176
otu169	A618553_136797
otu170	A618553_97129
otu171	A508296_215717	A623030_39190	A623030_7335	A623030_20246	A623030_10180	A623030_40621	A623030_58280	A623030_59252	A623030_65078	A508296_206382	A508296_181845	A508296_176079	A508296_207414	A508296_225168	A623030_9523	A623030_18899	A623030_19644	A623030_27263	A508296_181886	A623163_39646	A623030_5738	A623030_77217	A508296_199914	A623030_14690	A623030_69530
otu172	A623163_60317
otu173	A662548_339459	A662548_345035	A662548_351159	A662548_341708	A662548_284352	A662548_273174	A661741_284696	A662548_252036	A662548_254799	A661741_300402	A662548_239208	A662548_244415	A662548_253135	A662548_256603	A662548_260899	A662548_262663	A662548_262829	A662548_264689	A662548_267893	A661741_268905	A661741_275711	A661741_276547	A661741_289260	A661741_294367	A662548_296297	A661741_298954	A661741_299117	A662548_316816	A662548_318931	A662548_320340	A662548_321876	A662548_332207	A661741_333900	A662548_335678	A662548_349668	A662548_351508	A661741_352099	A618553_131280	A662548_346230	A662548_288599	A662548_294443	A661741_295117	A661741_322988	A662548_331870	A662548_332708	A662548_342657	A662548_294315	A661741_292013	A662548_268668
otu174	A618553_127061
otu175	A618553_103112	A618553_146228	A618553_101304
otu176	A623163_31960	A623163_13035	A623163_30187
otu177	A618553_86252
otu178	A661741_239396
otu179	A661741_274138	A661741_242088	A661741_314677	A661741_331930	A661741_340845	A661741_342099
otu180	A661741_355434	A618553_84485	A661741_275264	A661741_263210	A661741_278407
otu181	A618553_118462	A611942_118232	A618553_89301
otu182	A661741_350409
otu183	A661741_278164	A661741_351859
otu184	A611942_134240	A611942_90801	A611942_116701	A611942_144726
otu185	A618553_165233
otu186	A623163_27429	A623163_929	A623163_7354	A623163_7572	A623163_8921	A623163_9270	A623163_13999	A623163_17452	A623163_17678	A623163_21029	A623163_21671	A623163_23743	A623163_25513	A623163_28144	A623163_31723	A623163_35719	A623163_38269	A623163_38790	A623163_42587	A623163_48285	A623163_50462	A623163_50821	A623163_53559	A623163_56244	A623163_61282	A623163_63533	A623163_81567	A623163_24837	A623163_64081
otu187	A618553_170057	A611942_152526	A611942_123906	A611942_160068	A611942_158287	A611942_94966	A618553_101210	A623163_39449	A623163_49186	A623163_75017	A623163_32807	A623163_12529	A623163_67857	A623163_55620	A661741_284727	A623030_46666	A611942_151450	A611942_107028	A623163_37385	A623163_11594	A623163_78875	A623163_17965	A611942_114648	A623163_45290	A618553_83729	A611942_158993	A623163_56207	A611942_154357	A623163_34903	A623163_79255	A623163_55834	A623163_78033	A623163_56658	A611942_114566	A623163_27927	A623163_31701	A611942_163051	A611942_152765	A611942_129808	A623163_54647	A623163_2373	A611942_99355	A623163_22462	A623163_50469	A611942_111393	A623163_39720	A611942_161328	A611942_82750	A611942_100196	A611942_122992	A611942_139280	A611942_160954	A611942_163973	A611942_83029	A611942_97909	A623163_6457	A611942_100069	A611942_145662	A611942_89918	A611942_133593	A623163_21	A623163_402	A623163_4539	A623163_7919	A623163_9663	A623163_13669	A623163_27487	A623163_62208	A623163_63758	A623163_67415	A611942_130294	A623163_51037	A611942_113349	A623163_3437	A611942_121148	A623163_3980	A623163_4025	A623163_5131	A623163_15815	A623163_15894	A623163_19826	A623163_21115	A623163_22461	A623163_33667	A623163_37012	A623163_41769	A623163_44428	A623163_46407	A623163_48184	A623163_51147	A623163_56101	A623163_56440	A623163_57838	A623163_69783	A623163_73358	A623163_76377	A623163_76617	A611942_83583	A611942_85102	A611942_87169	A611942_87327	A611942_87816	A611942_89590	A611942_90329	A611942_90344	A611942_93214	A611942_97291	A611942_97676	A611942_97884	A611942_100471	A611942_101261	A611942_110084	A611942_113246	A611942_116217	A611942_122410	A611942_122914	A611942_123094	A611942_127153	A611942_128682	A611942_130095	A611942_130152	A611942_131980	A611942_135010	A618553_137152	A611942_137453	A611942_137669	A611942_137807	A611942_137974	A611942_140674	A611942_144007	A611942_144694	A611942_144887	A611942_146683	A611942_147713	A618553_149181	A611942_149186	A611942_150251	A611942_150506	A611942_151124	A618553_152394	A611942_152567	A611942_154529	A611942_157775	A611942_159323	A611942_159539	A611942_161103	A611942_163467	A611942_163525	A611942_168391	A611942_171011	A611942_171055	A611942_171163	A623163_49802	A611942_133381	A623163_46990	A623163_79390	A623163_5654	A623163_7426	A623163_53638	A623163_68566	A623163_77349	A611942_93080	A611942_160183	A611942_94876	A623163_74103	A623163_50003	A611942_123945	A623163_82547	A611942_144707	A623163_25977	A611942_93102	A611942_160305	A623163_238	A611942_170166	A623163_21902	A623163_37270	A623163_73512	A623163_43403	A623163_70094	A618553_141243	A623163_80283	A623163_34661	A623163_64598	A623163_2545	A623163_19058	A623030_52329	A623163_70837	A611942_174917	A611942_84160	A611942_97797	A611942_131805	A611942_137690	A611942_139942	A611942_148764	A611942_164947	A611942_165741	A611942_174793	A611942_143176	A623163_26928	A611942_96529	A623163_71131	A618553_128360	A611942_124218	A611942_127566	A611942_93722	A623163_33318	A611942_94792	A623163_80902	A611942_137935	A618553_88829	A623163_54964	A618553_135645	A611942_136176	A611942_98358	A611942_106245	A618553_90993	A623163_10708	A618553_94744	A618553_161739	A623163_17167	A623163_32470	A623163_3750	A623163_5476	A623163_11920	A623163_28612	A623163_31455	A623163_50927	A623163_59699	A623163_63151	A623163_76783	A623163_82015	A623163_82451	A623163_55305	A623163_12723	A611942_106627	A623163_23276	A623163_416	A611942_109352	A618553_150365	A611942_93646	A611942_97319	A623163_43768	A623163_816	A623163_3839	A623163_19258	A623163_22813	A623163_27613	A623163_39290	A623163_39388	A623163_40823	A623163_50479	A623163_57247	A623163_58020	A623163_64748	A623163_72721	A623163_76940	A623163_77697	A623163_79799	A611942_92077	A618553_99558	A611942_113233	A618553_123028	A611942_137794	A611942_165439	A618553_166989	A611942_170883	A618553_174933	A623163_59879	A623163_62520	A623163_65809	A623163_20511	A623163_74383	A611942_145057	A623030_45635	A623163_25320	A623163_21283	A611942_126715	A611942_173965	A611942_90192	A623163_40202	A618553_152929	A618553_99841	A623163_28137	A623030_79187	A618553_145050	A618553_105769	A618553_98356	A618553_148302	A618553_161233	A618553_100109	A618553_146505	A623163_33033	A623163_80627	A623163_74646	A611942_85947	A611942_133643	A611942_132048	A611942_148211	A611942_83198	A611942_88750	A611942_95513	A611942_95788	A611942_111929	A611942_159312	A611942_171396	A611942_160847	A611942_162152	A611942_103505	A623163_49508	A623163_22629	A623163_23399	A623163_20410	A611942_132077	A611942_156077	A618553_105107	A611942_89379	A611942_147141	A611942_139751	A611942_159962	A611942_168568	A611942_107836	A611942_134991	A611942_121404	A611942_140426	A611942_164244	A623163_73075	A611942_118623	A623163_58865	A623163_46818	A618553_150200	A618553_160174	A611942_128326	A611942_164774	A623163_65167	A623163_31168	A623163_40317	A623163_70619	A618553_112213	A623163_1231	A623030_65513	A623163_41003	A623163_23101	A611942_133983	A611942_146147	A661741_275705	A661741_302879	A661741_353057	A618553_83680	A611942_128408	A618553_139866	A611942_141107	A611942_127973	A611942_111540	A623163_78838	A623163_7490	A618553_96710	A611942_137821	A618553_147716	A611942_137075	A618553_109886	A618553_95871	A623163_19594	A618553_111290	A623163_859	A611942_85775	A618553_153126	A623163_20529	A611942_106674	A611942_146391	A618553_119190	A623163_14653	A623163_26409	A611942_104741	A611942_117343	A618553_117501	A611942_127213	A618553_130289	A611942_148282	A611942_170747	A623163_20539	A611942_159328	A618553_87998	A611942_143618	A623030_23314	A611942_118856	A661741_255929	A661741_323748	A623163_55815	A623163_48896	A623163_57489	A611942_132996	A618553_115458	A618553_84652	A623030_39175	A611942_113868	A611942_138859	A611942_87829	A611942_86239	A611942_101816	A611942_142933	A611942_171072	A611942_86691	A611942_88671	A611942_166424	A611942_143006	A611942_83431	A618553_149833	A611942_170162	A618553_134346	A611942_152769	A611942_84770	A661741_320198	A618553_116930	A618553_106881	A611942_107673	A611942_107895	A611942_106666	A618553_106764	A611942_106801	A611942_106959	A618553_106968	A611942_107067	A611942_107209	A611942_107339	A611942_107553	A618553_107787	A618553_107907	A618553_108060	A611942_108314	A618553_108320	A611942_108500	A611942_108589	A611942_108635	A618553_108687	A618553_108696	A618553_108583	A611942_108170	A611942_106709	A611942_107057	A618553_108510	A611942_106871	A611942_108728	A611942_108172	A618553_106856	A611942_106927	A611942_107011	A611942_107258	A618553_107276	A618553_107327	A611942_107586	A611942_107716	A611942_107811	A611942_107853	A611942_107876	A618553_107934	A611942_108153	A618553_108293	A611942_108325	A611942_108075	A618553_107409	A611942_107475	A618553_115448	A618553_107717	A618553_107862	A611942_123095	A618553_173075	A611942_129353	A611942_114593	A623163_67793	A611942_137571	A611942_118444	A618553_152350	A611942_119223	A611942_110526	A618553_147625	A623163_61215	A611942_140524	A611942_87757	A618553_105084	A611942_155338	A611942_145351	A611942_116716	A611942_103072	A623163_2478	A623163_51484	A611942_84925	A618553_173689	A618553_132042	A623163_18162	A611942_139102	A618553_171098	A611942_121032	A611942_114416	A618553_123406	A611942_115906	A618553_114315	A618553_87823	A611942_135999	A618553_143187	A623163_47159	A662548_320564	A618553_153501	A611942_84636	A611942_94230	A611942_89995	A662548_313744	A618553_95936	A611942_164856	A611942_113728	A611942_104322	A618553_150496	A611942_156571	A611942_116041	A618553_121047	A611942_144882	A611942_158463	A611942_172795	A618553_135486	A623163_74525	A611942_145606	A611942_105256	A611942_128778	A611942_104846	A611942_145538	A611942_84985	A611942_92902	A611942_164473	A611942_111688	A618553_167914	A662548_258866	A611942_93564	A618553_117720	A611942_126678	A618553_132904	A623163_1115	A623163_30151	A618553_120772	A618553_138149	A611942_95913	A611942_132643	A623030_19167	A611942_145843	A623030_43860	A618553_113694	A661741_266812	A623163_54650	A623163_10994	A623163_26162	A618553_155362	A623163_79430	A611942_174346	A623163_45329	A623163_59590	A611942_109077	A623163_5690	A611942_84687	A611942_173925	A611942_118318	A611942_128781	A611942_105155	A611942_173327	A611942_118076	A611942_99405	A611942_103513	A611942_85639	A611942_86056	A611942_87217	A611942_89212	A611942_89618	A611942_90358	A611942_94406	A611942_95318	A611942_95959	A611942_96584	A611942_100481	A618553_108974	A611942_110085	A611942_110202	A611942_111040	A611942_119158	A611942_119194	A611942_120413	A611942_122283	A611942_125038	A611942_127094	A611942_130515	A618553_132053	A611942_133365	A611942_134712	A611942_134827	A611942_137249	A611942_142077	A611942_143919	A618553_144075	A611942_145981	A611942_146403	A611942_147188	A611942_148709	A611942_152633	A611942_156326	A611942_156461	A611942_157302	A611942_158688	A611942_163134	A611942_164917	A611942_165873	A611942_166043	A611942_166565	A611942_169296	A618553_171078	A611942_171641	A611942_87099	A611942_138048	A611942_139575	A611942_147948	A611942_164156	A611942_92160	A611942_133769	A623163_21574	A623163_20568	A618553_120725	A611942_100942	A618553_172905	A611942_109364	A611942_127547	A618553_88579	A611942_164827	A611942_99577	A618553_161998	A618553_85168	A618553_175388	A618553_115139	A611942_166376	A611942_168150	A611942_103428	A611942_88199	A611942_143475	A611942_132793	A611942_170982	A611942_94942	A618553_93573	A618553_108988	A611942_151806	A618553_145139	A611942_134679	A611942_124487	A611942_94896	A611942_165049	A611942_96370	A618553_143760	A611942_99853	A611942_143888	A611942_111333	A611942_134282	A611942_136111	A661741_337674	A611942_165300	A618553_167186	A623030_14158	A623163_45470	A618553_96912	A611942_157898	A611942_151729	A611942_98614	A618553_94453	A611942_164447	A611942_87550	A623163_52363	A618553_134062	A618553_135927	A623163_21684	A611942_156004	A611942_174842	A611942_171494	A618553_93860	A618553_106216	A618553_128138	A508296_200054	A611942_87890	A611942_99135	A618553_103396	A611942_99262	A623163_5901	A611942_135411	A611942_162814	A611942_109756	A611942_84022	A611942_92987	A611942_94451	A611942_95774	A611942_101482	A611942_112785	A611942_113127	A611942_157049	A611942_167765	A611942_168447	A611942_174241	A611942_110315	A611942_129618	A623163_8763	A611942_123739	A611942_113510	A611942_132576	A623163_14925	A611942_145764	A618553_147709	A611942_165147	A611942_102115	A611942_127721	A618553_122978	A611942_170258	A623163_66411	A623163_72961	A611942_128470	A611942_95185	A611942_161321	A618553_157234	A611942_120595	A618553_100690	A611942_82849	A611942_102994	A623163_36357	A611942_170094	A618553_104147	A611942_114010	A611942_145551	A623163_14393	A611942_102142	A623163_40345	A611942_95768	A618553_167391	A618553_168580	A611942_169724	A623163_21501	A611942_156513	A618553_99742	A611942_155702	A611942_110700	A611942_133654	A611942_123521	A623163_15568	A623163_61453	A618553_139808	A611942_84974	A618553_174437	A611942_122749	A611942_141627	A611942_109223	A623030_62777	A611942_173187	A623163_34705	A611942_174317	A618553_130526	A618553_86375	A611942_100412	A623163_55471	A623163_29246	A623163_62856	A623163_20581	A623163_16686	A623163_66075	A623163_2566	A623163_3529	A623163_5952	A623163_8455	A623163_8515	A623163_9927	A623163_19559	A623163_19980	A623163_21748	A623163_22430	A623163_27213	A623163_27733	A623163_32182	A623163_32970	A623163_34158	A623163_35761	A623163_36878	A623163_40640	A623163_42087	A623163_43953	A623163_44537	A623163_49272	A623163_54649	A623163_55215	A623163_56321	A623163_60312	A623163_60895	A623163_63098	A623163_63611	A623163_67768	A623163_68707	A623163_78046	A623163_78788	A623163_81542	A611942_84462	A611942_88586	A618553_92324	A611942_100310	A611942_101432	A611942_102990	A611942_105587	A611942_117544	A618553_120026	A611942_125205	A611942_125743	A611942_131919	A611942_135076	A611942_137565	A611942_142614	A611942_142771	A611942_144269	A618553_146132	A611942_149478	A611942_152692	A611942_154226	A618553_159906	A611942_160035	A618553_161081	A611942_161840	A611942_162643	A611942_165095	A611942_167057	A611942_170295	A623163_65693	A623163_26641	A618553_125549	A618553_101661	A623163_56142	A611942_109512	A618553_139960	A623163_8543	A623163_18804	A623163_20538	A623163_20631	A623163_26591	A623163_28279	A623163_34938	A623163_35069	A623163_37781	A623163_41497	A623163_43038	A623163_73232	A623163_80446	A611942_83136	A611942_85857	A611942_97675	A611942_101088	A611942_112757	A611942_115631	A611942_116943	A611942_119077	A618553_121122	A611942_124966	A611942_129428	A611942_130133	A611942_134875	A611942_134904	A618553_138003	A611942_138466	A611942_138815	A611942_140381	A611942_140472	A611942_140863	A611942_145261	A611942_146051	A611942_155152	A611942_157226	A618553_161023	A611942_163766	A611942_168559	A611942_173662	A611942_173885	A611942_86699	A623163_51250	A618553_174206	A623163_17975	A618553_85185	A611942_87315	A618553_99669	A618553_102659	A611942_131036	A618553_142719	A611942_147175	A618553_164683	A611942_100386	A618553_101510	A623163_30719	A623163_40295	A623163_45784	A623163_60069	A611942_95638	A611942_109118	A611942_123977	A611942_143042	A611942_88807	A618553_95976	A618553_125096	A618553_139095	A611942_139337	A618553_149732	A611942_167176	A611942_121549	A623163_55789	A611942_160913	A623030_36447	A623163_46030	A611942_89495	A611942_90680	A611942_112552	A611942_160486	A661741_281673	A611942_165074	A623030_52735	A611942_105768	A508296_189396	A618553_86609	A611942_138364	A618553_166693	A611942_115218	A623163_34692	A611942_91555	A618553_82565	A618553_100674	A618553_162860	A618553_85087	A618553_124452	A611942_152494	A611942_154431	A661741_341003	A618553_120217	A611942_100672	A618553_124007	A611942_144196	A611942_121208	A611942_112337	A618553_143152	A611942_83307	A623163_63519	A618553_87204	A611942_130162	A623163_4761	A611942_89168	A623163_17669	A611942_167986	A618553_151180	A611942_131441	A611942_106149	A623163_36513	A611942_125814	A618553_129985	A611942_146609	A623163_225	A623163_808	A623163_870	A623163_971	A623163_2437	A623163_2914	A623163_3106	A623163_3241	A623163_3310	A623163_3376	A623163_4340	A623163_4437	A623163_4452	A623163_4852	A623163_5344	A623163_5416	A623163_5499	A623030_6099	A623163_6135	A623030_6176	A623163_6625	A623163_7158	A623163_7671	A623163_9600	A623163_10683	A623163_11724	A623163_12944	A623030_13384	A623163_13816	A623163_13853	A623163_14963	A623163_15943	A623163_16261	A623163_16531	A623163_16690	A623163_17039	A623163_17428	A623163_17514	A623163_17536	A623163_17612	A623163_17635	A623163_17753	A623030_17798	A623030_18111	A623163_18227	A623163_19040	A623163_19334	A623163_20391	A623163_20492	A623163_20558	A623163_20621	A623163_20856	A623163_21235	A623163_22762	A623163_23208	A623163_23558	A623163_24035	A623163_24208	A623163_24672	A623163_25330	A623163_25875	A623163_26856	A623163_26892	A623163_27309	A623163_27619	A623163_28155	A623163_28553	A623163_29088	A623163_29738	A623163_30490	A623163_30810	A623163_31513	A623163_31519	A623163_31529	A623163_32041	A623163_32124	A623163_33012	A623163_33178	A623163_34188	A623163_34240	A623163_35049	A623163_35081	A623163_35841	A623030_36505	A623163_36607	A623163_36954	A623163_37267	A623163_38351	A623163_39641	A623030_40044	A623163_40325	A623163_40330	A623163_41777	A623163_43236	A623163_43458	A623163_43721	A623163_44672	A623163_45652	A623163_45987	A623163_46156	A623163_46974	A623163_47249	A623163_47613	A623163_48238	A623163_48509	A623163_48992	A623163_49133	A623163_49600	A623163_49608	A623163_49671	A623163_49728	A623163_49917	A623163_50205	A623163_50721	A623163_50801	A623030_50822	A623163_52343	A623163_52545	A623163_53119	A623030_53527	A623163_54213	A623163_55153	A623163_56691	A623030_57392	A623030_57537	A623163_58016	A623163_58928	A623163_59396	A623163_59479	A623163_59553	A623163_59577	A623163_59612	A623163_60125	A623163_60137	A623163_60397	A623163_60957	A623163_61802	A623163_62190	A623163_63558	A623163_63748	A623163_64363	A623163_64723	A623163_65979	A623163_66718	A623163_67091	A623163_67472	A623163_67577	A623163_68490	A623163_68879	A623163_70071	A623163_70299	A623163_70453	A623163_70662	A623163_72524	A623163_72983	A623163_73221	A623163_73280	A623163_76997	A623163_77608	A623163_78696	A623163_79448	A623163_80719	A623163_81229	A623163_81565	A623030_81691	A623163_81995	A623163_82377	A611942_82574	A618553_82617	A618553_82642	A618553_82693	A611942_82732	A618553_82826	A611942_82862	A611942_82894	A611942_82931	A611942_83006	A611942_83086	A611942_83180	A611942_83356	A611942_83394	A618553_83410	A611942_83535	A618553_83588	A611942_83594	A611942_83721	A618553_83775	A611942_83883	A611942_84051	A611942_84089	A618553_84123	A611942_84161	A611942_84171	A611942_84182	A611942_84230	A618553_84505	A618553_84529	A611942_84661	A611942_84705	A618553_84753	A611942_84831	A618553_84854	A611942_84927	A618553_85106	A611942_85373	A611942_85405	A618553_85604	A611942_85660	A611942_85821	A611942_85824	A611942_85923	A611942_85952	A611942_85986	A611942_85997	A618553_86052	A611942_86192	A611942_86200	A611942_86238	A618553_86259	A618553_86281	A618553_86283	A618553_86303	A611942_86336	A618553_86586	A618553_86590	A611942_86595	A618553_86607	A618553_86656	A618553_86736	A618553_86773	A611942_86837	A611942_87039	A611942_87046	A618553_87096	A611942_87141	A618553_87431	A618553_87667	A618553_87684	A611942_87831	A611942_87843	A618553_87919	A618553_88032	A618553_88060	A611942_88064	A618553_88065	A618553_88071	A618553_88209	A611942_88260	A611942_88351	A611942_88374	A611942_88425	A618553_88458	A611942_88603	A611942_88659	A611942_88867	A611942_88891	A618553_88967	A618553_89136	A618553_89262	A611942_89265	A611942_89282	A611942_89854	A618553_89885	A611942_89954	A611942_89974	A611942_90166	A618553_90167	A611942_90221	A611942_90231	A618553_90244	A611942_90337	A611942_90468	A611942_90472	A611942_90474	A618553_90521	A618553_90570	A611942_90661	A611942_90780	A611942_90889	A611942_90996	A618553_91164	A611942_91169	A611942_91190	A618553_91259	A611942_91261	A611942_91301	A611942_91312	A611942_91365	A611942_91402	A611942_91425	A611942_91469	A611942_91561	A618553_91586	A611942_91589	A611942_91854	A611942_91901	A618553_91922	A611942_91938	A618553_92181	A611942_92211	A618553_92236	A611942_92409	A611942_92448	A611942_92533	A611942_92749	A611942_92911	A611942_92915	A611942_93128	A618553_93293	A611942_93352	A611942_93406	A618553_93438	A611942_93538	A611942_93567	A611942_93863	A618553_93884	A618553_93902	A618553_94015	A611942_94223	A611942_94250	A618553_94336	A611942_94364	A618553_94565	A611942_94737	A611942_94803	A611942_94872	A611942_95335	A618553_95714	A611942_95876	A611942_95967	A618553_96013	A611942_96103	A611942_96190	A611942_96202	A611942_96464	A611942_96507	A611942_96556	A611942_96702	A611942_96734	A611942_96866	A611942_97055	A611942_97314	A611942_97369	A618553_97450	A611942_97459	A618553_97479	A611942_97609	A611942_97633	A618553_97713	A611942_97742	A618553_97760	A611942_97768	A618553_97897	A611942_97930	A611942_97975	A611942_98003	A611942_98083	A618553_98190	A611942_98202	A611942_98228	A611942_98258	A611942_98347	A618553_98417	A618553_98470	A611942_98518	A611942_98679	A618553_98694	A611942_98707	A618553_98804	A611942_98970	A618553_98998	A611942_99061	A611942_99348	A611942_99367	A611942_99395	A611942_99421	A611942_99514	A618553_99630	A611942_99722	A611942_99765	A611942_99872	A618553_100045	A611942_100100	A611942_100172	A611942_100219	A618553_100321	A611942_100352	A611942_100356	A618553_100429	A618553_100768	A611942_100807	A618553_101032	A611942_101043	A618553_101151	A611942_101205	A611942_101268	A611942_101356	A611942_101684	A611942_101793	A618553_101815	A618553_101841	A611942_101948	A611942_102143	A618553_102173	A611942_102177	A618553_102210	A611942_102229	A611942_102238	A611942_102296	A618553_102430	A611942_102449	A618553_102485	A611942_102494	A618553_102564	A611942_102697	A611942_102713	A611942_102740	A611942_103055	A611942_103194	A611942_103274	A611942_103276	A618553_103333	A611942_103375	A611942_103568	A611942_103701	A618553_103920	A618553_103997	A618553_104278	A618553_104304	A611942_104332	A611942_104339	A618553_104486	A611942_104629	A611942_104646	A611942_104654	A611942_104811	A611942_104817	A618553_105013	A611942_105121	A611942_105127	A611942_105204	A611942_105240	A611942_105321	A611942_105382	A611942_105417	A611942_105427	A611942_105508	A611942_105557	A611942_105620	A611942_105684	A618553_105694	A611942_105839	A618553_105861	A611942_105894	A611942_105949	A611942_106079	A611942_106090	A618553_106175	A618553_106193	A618553_106269	A618553_106299	A611942_106370	A611942_106441	A611942_106560	A611942_108822	A611942_108855	A611942_108860	A618553_108863	A611942_108889	A611942_108934	A611942_109040	A618553_109221	A611942_109300	A611942_109335	A611942_109374	A611942_109410	A611942_109476	A611942_109502	A618553_109507	A611942_109524	A611942_109639	A611942_109660	A611942_109713	A618553_109787	A618553_109888	A611942_110088	A618553_110089	A611942_110233	A611942_110327	A611942_110422	A611942_110509	A611942_110670	A611942_110712	A618553_110931	A618553_110986	A611942_111047	A611942_111126	A618553_111135	A611942_111154	A618553_111215	A611942_111423	A611942_111485	A618553_111656	A618553_111713	A611942_111749	A611942_111773	A611942_111962	A611942_112095	A618553_112105	A618553_112273	A611942_112277	A611942_112408	A611942_112425	A611942_112427	A611942_112610	A618553_112786	A611942_112805	A611942_112844	A611942_112857	A618553_112953	A611942_113038	A618553_113041	A611942_113073	A611942_113129	A618553_113331	A618553_113345	A611942_113368	A611942_113372	A618553_113383	A611942_113398	A611942_113453	A618553_113506	A611942_113554	A611942_113584	A611942_113994	A611942_114013	A618553_114102	A611942_114130	A611942_114173	A618553_114300	A611942_114314	A611942_114325	A611942_114350	A611942_114359	A618553_114487	A611942_114637	A611942_114661	A611942_114730	A611942_114804	A611942_114816	A618553_114908	A618553_114923	A611942_114998	A611942_115007	A611942_115035	A611942_115120	A618553_115136	A618553_115269	A618553_115535	A618553_115632	A618553_115902	A611942_115903	A611942_115964	A611942_116241	A618553_116251	A611942_116305	A618553_116404	A618553_116503	A611942_116601	A611942_116688	A611942_116705	A618553_116753	A618553_116782	A611942_116865	A611942_116908	A618553_117002	A618553_117323	A611942_117488	A611942_117828	A618553_117853	A611942_117859	A618553_117944	A618553_118010	A611942_118047	A618553_118224	A618553_118401	A618553_118511	A618553_118596	A611942_118681	A618553_118737	A611942_118745	A611942_118868	A618553_118989	A611942_119002	A611942_119049	A611942_119140	A611942_119417	A611942_119453	A618553_119540	A618553_119613	A611942_119648	A618553_120052	A618553_120123	A618553_120184	A611942_120207	A611942_120271	A611942_120278	A618553_120307	A618553_120563	A611942_120687	A611942_120707	A611942_121010	A611942_121013	A618553_121166	A611942_121194	A611942_121298	A611942_121562	A618553_121593	A611942_121683	A611942_121853	A618553_121857	A611942_121910	A611942_122019	A611942_122020	A611942_122095	A611942_122153	A611942_122275	A618553_122342	A618553_122677	A618553_122723	A611942_122764	A618553_122821	A618553_122863	A611942_122931	A618553_122967	A611942_123039	A618553_123048	A618553_123073	A611942_123117	A611942_123186	A618553_123262	A611942_123469	A618553_123483	A611942_123526	A618553_123620	A618553_123644	A611942_123750	A618553_123851	A611942_124022	A611942_124083	A618553_124124	A618553_124189	A611942_124191	A618553_124197	A611942_124230	A611942_124268	A611942_124290	A611942_124342	A611942_124359	A611942_124387	A618553_124397	A611942_124557	A611942_124635	A611942_124639	A611942_124673	A611942_124707	A618553_124730	A618553_124755	A611942_124805	A611942_124977	A611942_125230	A611942_125265	A611942_125304	A611942_125464	A611942_125525	A611942_125529	A611942_125544	A611942_125560	A611942_125630	A611942_125732	A618553_125796	A611942_125812	A611942_125867	A618553_125953	A618553_126035	A611942_126074	A611942_126151	A618553_126206	A611942_126209	A611942_126235	A611942_126305	A618553_126457	A611942_126607	A618553_126669	A611942_126717	A611942_126721	A611942_126733	A618553_126755	A618553_126822	A618553_126921	A611942_126989	A611942_127065	A618553_127069	A611942_127135	A611942_127163	A611942_127243	A611942_127281	A611942_127295	A611942_127315	A611942_127322	A611942_127447	A618553_127469	A611942_127529	A611942_127545	A618553_127591	A611942_127621	A618553_127692	A618553_127735	A611942_127814	A618553_127830	A618553_127860	A611942_127892	A618553_128052	A618553_128103	A611942_128132	A618553_128167	A618553_128229	A611942_128299	A618553_128323	A618553_128468	A611942_128553	A611942_128978	A611942_129100	A611942_129137	A611942_129226	A611942_129266	A611942_129287	A611942_129327	A618553_129422	A611942_129456	A618553_129482	A611942_129607	A611942_129679	A611942_129714	A611942_129724	A611942_129778	A618553_129866	A611942_129902	A611942_129984	A611942_130066	A611942_130067	A611942_130299	A611942_130336	A611942_130447	A618553_130453	A611942_130544	A618553_130738	A611942_130804	A611942_130810	A611942_130860	A618553_130869	A611942_130911	A611942_131061	A611942_131062	A611942_131192	A611942_131379	A618553_131438	A611942_131455	A611942_131525	A611942_131764	A618553_131802	A611942_131832	A611942_131934	A618553_131937	A611942_132000	A611942_132008	A611942_132038	A611942_132066	A611942_132141	A618553_132164	A611942_132197	A611942_132222	A618553_132331	A611942_132345	A611942_132511	A611942_132605	A618553_132673	A611942_132748	A611942_132808	A611942_132811	A611942_132844	A618553_132866	A618553_133248	A611942_133369	A618553_133581	A611942_133696	A611942_133787	A618553_133955	A611942_134029	A611942_134181	A618553_134220	A618553_134301	A611942_134463	A611942_134919	A611942_134953	A618553_135007	A611942_135127	A611942_135150	A611942_135426	A611942_135460	A611942_135517	A611942_135557	A618553_135600	A611942_135639	A611942_135642	A618553_135771	A611942_135799	A611942_135840	A611942_136015	A611942_136018	A611942_136134	A611942_136170	A618553_136197	A618553_136206	A611942_136353	A611942_136401	A618553_136461	A611942_136578	A611942_136735	A611942_136839	A611942_136865	A611942_136870	A618553_136872	A611942_136918	A611942_136936	A618553_136974	A611942_137109	A618553_137235	A611942_137362	A611942_137377	A618553_137530	A618553_137658	A611942_137665	A611942_137823	A611942_137825	A618553_137856	A611942_137972	A618553_138120	A611942_138121	A611942_138214	A611942_138327	A611942_138347	A618553_138369	A611942_138578	A611942_138584	A611942_138637	A611942_138725	A611942_138761	A611942_138785	A611942_138990	A618553_139013	A618553_139027	A611942_139058	A611942_139114	A618553_139167	A611942_139379	A611942_139493	A611942_139563	A611942_139647	A611942_139678	A611942_139809	A611942_139909	A611942_139914	A618553_139973	A611942_139992	A611942_140102	A611942_140115	A611942_140303	A611942_140356	A618553_140409	A611942_140415	A611942_140637	A618553_140660	A618553_140716	A611942_140726	A611942_140758	A618553_141042	A611942_141196	A611942_141204	A611942_141238	A611942_141748	A611942_142094	A618553_142230	A611942_142245	A611942_142246	A618553_142278	A618553_142333	A611942_142511	A618553_142517	A618553_142519	A611942_142544	A611942_142613	A611942_142756	A618553_142763	A611942_142792	A618553_142913	A611942_142941	A618553_142993	A611942_143043	A618553_143061	A611942_143084	A611942_143145	A611942_143198	A611942_143394	A611942_143478	A611942_143531	A611942_143642	A611942_143653	A611942_143706	A618553_143879	A618553_143926	A611942_143971	A611942_144017	A618553_144057	A618553_144114	A611942_144219	A611942_144319	A618553_144539	A618553_144542	A611942_144554	A611942_144565	A611942_144583	A611942_144586	A618553_144637	A618553_144654	A611942_144699	A611942_144715	A611942_144774	A618553_144792	A611942_144797	A611942_144813	A611942_144855	A611942_144892	A611942_144899	A611942_145021	A618553_145022	A611942_145024	A618553_145189	A618553_145196	A618553_145288	A618553_145347	A618553_145376	A618553_145518	A618553_146263	A618553_146296	A618553_146313	A611942_146349	A611942_146483	A611942_146526	A618553_146538	A618553_146591	A611942_146766	A611942_146840	A611942_146872	A611942_146883	A618553_146900	A611942_146947	A611942_146974	A618553_146979	A611942_147005	A611942_147033	A611942_147138	A618553_147251	A618553_147285	A618553_147287	A618553_147643	A618553_147691	A618553_147705	A618553_147826	A611942_147830	A618553_147837	A611942_147866	A611942_148063	A611942_148134	A611942_148269	A611942_148547	A611942_148552	A611942_148763	A611942_148813	A611942_148858	A611942_148949	A618553_149032	A611942_149132	A611942_149492	A618553_149625	A611942_149744	A611942_149849	A618553_149866	A618553_149914	A611942_150054	A618553_150098	A618553_150198	A611942_150231	A611942_150286	A611942_150543	A611942_150622	A611942_150663	A618553_150826	A618553_150992	A618553_151017	A618553_151034	A611942_151088	A618553_151119	A618553_151146	A611942_151154	A618553_151335	A611942_151381	A611942_151387	A611942_151490	A611942_151624	A618553_151660	A611942_151696	A611942_151781	A618553_151987	A618553_152032	A618553_152041	A611942_152073	A611942_152123	A618553_152151	A611942_152207	A618553_152216	A618553_152224	A611942_152236	A611942_152444	A618553_152452	A611942_152463	A618553_152475	A611942_152571	A611942_152712	A618553_152849	A611942_153019	A611942_153059	A611942_153113	A611942_153228	A611942_153306	A611942_153368	A611942_153434	A618553_153539	A618553_153598	A618553_153650	A611942_153673	A618553_153783	A611942_153790	A611942_153899	A611942_153907	A611942_153914	A611942_153927	A611942_153942	A611942_153992	A611942_154003	A618553_154025	A618553_154046	A618553_154144	A618553_154234	A618553_154277	A618553_154289	A618553_154325	A618553_154413	A618553_154432	A618553_154475	A618553_154486	A611942_154518	A618553_154620	A611942_155052	A618553_155066	A611942_155159	A611942_155353	A618553_155703	A611942_155752	A618553_155975	A618553_156194	A618553_156230	A618553_156356	A611942_156377	A611942_156400	A611942_156418	A611942_156566	A618553_156600	A611942_156695	A611942_156758	A618553_156813	A618553_156897	A611942_156899	A611942_156905	A611942_157295	A611942_157354	A618553_157397	A611942_157419	A611942_157529	A611942_157670	A611942_157815	A618553_158181	A611942_158194	A611942_158207	A618553_158208	A611942_158393	A618553_158417	A611942_158519	A611942_158567	A618553_158757	A611942_158792	A611942_159063	A611942_159294	A618553_159420	A611942_159504	A618553_159547	A618553_159549	A611942_159606	A611942_159694	A611942_159818	A611942_159941	A618553_159982	A611942_160120	A611942_160193	A618553_160382	A618553_160385	A618553_160419	A611942_160470	A611942_160509	A618553_160528	A611942_160678	A611942_160689	A611942_160780	A611942_160902	A611942_161050	A611942_161101	A611942_161125	A611942_161178	A611942_161179	A611942_161263	A618553_161299	A611942_161397	A611942_161447	A611942_161452	A618553_161460	A611942_161586	A611942_161600	A611942_161608	A611942_161664	A618553_161692	A611942_161774	A611942_161865	A618553_161948	A618553_161951	A618553_161990	A611942_162261	A611942_162457	A618553_162526	A611942_162599	A618553_162680	A611942_162758	A618553_162833	A618553_162843	A611942_162883	A611942_162976	A618553_163100	A618553_163137	A611942_163148	A618553_163155	A611942_163251	A611942_163320	A611942_163358	A618553_163399	A611942_163439	A618553_163627	A618553_163667	A618553_163687	A618553_163718	A611942_163831	A618553_163895	A618553_163972	A611942_163979	A611942_163991	A611942_163993	A618553_164049	A611942_164061	A611942_164172	A618553_164277	A611942_164289	A618553_164597	A611942_164602	A611942_164682	A611942_164699	A611942_164708	A611942_164939	A611942_164975	A618553_165077	A611942_165113	A618553_165123	A618553_165285	A618553_165503	A611942_165590	A618553_165600	A611942_165632	A611942_165635	A618553_165719	A618553_165758	A611942_165813	A618553_166101	A618553_166139	A611942_166155	A611942_166260	A611942_166282	A611942_166312	A611942_166343	A611942_166413	A611942_166456	A618553_166462	A611942_166514	A618553_166544	A611942_166602	A611942_166604	A611942_166662	A611942_166884	A618553_166934	A611942_166955	A611942_166999	A618553_167179	A618553_167204	A611942_167313	A618553_167385	A618553_167389	A611942_167451	A611942_167483	A611942_167490	A611942_167513	A611942_167520	A611942_167944	A618553_168013	A611942_168079	A611942_168142	A611942_168165	A618553_168389	A611942_168408	A611942_168432	A611942_168437	A618553_168465	A611942_168539	A618553_168591	A618553_168845	A611942_168870	A618553_169037	A611942_169052	A611942_169053	A611942_169166	A618553_169316	A618553_169319	A611942_169369	A611942_169380	A618553_169735	A611942_169764	A611942_169804	A611942_169810	A611942_169833	A611942_169851	A618553_169925	A618553_169933	A611942_169960	A611942_170275	A611942_170288	A611942_170352	A618553_170456	A611942_170472	A611942_170553	A611942_170712	A618553_170742	A618553_170813	A611942_170885	A611942_170892	A611942_171036	A611942_171116	A611942_171124	A611942_171144	A611942_171223	A618553_171280	A618553_171475	A618553_171640	A618553_171810	A611942_171818	A618553_171836	A611942_171874	A611942_171883	A618553_171893	A611942_171965	A611942_172033	A618553_172128	A611942_172224	A611942_172242	A611942_172275	A618553_172420	A611942_172488	A618553_172535	A618553_172545	A611942_172617	A618553_172753	A611942_172928	A611942_173033	A611942_173164	A618553_173481	A611942_173623	A611942_173637	A611942_174022	A611942_174315	A611942_174392	A611942_174691	A611942_174715	A611942_174743	A611942_174892	A611942_174899	A611942_174961	A618553_175158	A611942_175164	A611942_175166	A611942_175267	A611942_175279	A611942_175437	A611942_175477	A618553_175516	A508296_181131	A508296_231290	A661741_235666	A661741_235714	A661741_236308	A661741_240078	A662548_240480	A662548_243023	A661741_247290	A661741_248188	A661741_248623	A661741_249600	A661741_249816	A662548_251910	A662548_252436	A662548_254692	A661741_265074	A661741_265666	A661741_266958	A661741_268157	A662548_271145	A662548_271879	A662548_271980	A661741_274650	A662548_275293	A661741_275891	A661741_276290	A662548_280788	A661741_281022	A661741_282541	A661741_284949	A662548_285766	A661741_286679	A661741_287169	A662548_294999	A661741_295808	A662548_295829	A661741_295961	A662548_300352	A662548_300938	A662548_306326	A661741_308848	A661741_310695	A662548_311041	A662548_312846	A662548_313127	A661741_314744	A662548_317209	A662548_320568	A662548_322345	A662548_323701	A661741_323818	A662548_327036	A661741_327208	A662548_329549	A662548_329844	A661741_336346	A662548_337714	A661741_342987	A661741_343762	A661741_346864	A662548_347402	A662548_349927	A661741_351648	A618553_160360	A618553_87227	A611942_145587	A623030_66405	A611942_93907	A618553_94715	A611942_149638	A623163_39010	A618553_83882	A618553_87212	A618553_88727	A618553_93114	A618553_104858	A618553_112778	A618553_114277	A618553_115443	A618553_116917	A611942_148617	A618553_151023	A618553_158453	A618553_162145	A618553_163571	A618553_165577	A618553_165821	A611942_168871	A623163_17352	A618553_129554	A611942_154225	A623163_35509	A618553_120941	A611942_159858	A661741_252037	A661741_255402	A661741_290353	A661741_311173	A661741_314688	A661741_344880	A623163_1762	A623163_2663	A623163_6011	A623163_9563	A623163_32957	A623163_50417	A623163_55536	A623163_73155	A618553_97134	A618553_103080	A618553_111436	A618553_140567	A611942_142400	A618553_167246	A611942_102918	A618553_96015	A623030_35739	A623030_55060	A623163_24733	A623163_9083	A623163_13200	A623163_19721	A623030_70273	A611942_118797	A611942_122625	A611942_127305	A611942_139176	A611942_156627	A611942_161602	A611942_171539	A618553_166968	A623163_20600	A623163_30927	A623163_9241	A623163_16876	A623163_32203	A623163_20421	A623163_10013	A623163_12297	A623163_16872	A623163_23339	A623163_23864	A623163_24812	A623163_25135	A623163_28355	A623163_30090	A623163_30580	A623163_31248	A623163_32734	A623163_36315	A623163_43166	A623163_45043	A623163_45593	A623163_46420	A623163_46592	A623163_50879	A623163_56367	A623163_59964	A661741_306485	A661741_312492	A661741_343955	A623163_18916	A611942_128893	A611942_137547	A618553_128572	A618553_162774	A611942_120526	A611942_162554	A611942_141575	A611942_174498	A611942_167364	A611942_114161	A611942_126613	A611942_127285	A611942_130089	A611942_155005	A611942_159752	A611942_171975	A611942_173138	A623163_12895	A618553_116149	A618553_133806	A618553_115611	A623163_75418	A623163_75661	A623163_74979	A623163_73701	A623163_74188	A623163_3222	A611942_91486	A623163_12616	A623163_11325	A611942_149285	A611942_98848	A618553_101791	A623163_16182	A611942_133629	A623163_20477	A611942_156012	A623163_20200	A623163_48421	A623163_41173	A618553_103650	A611942_165175	A611942_132183	A623163_7098	A623163_62965	A618553_96108	A618553_151324	A611942_169687	A618553_132969	A611942_169519	A611942_102443	A618553_127433	A611942_150843	A623163_7581	A611942_84966	A623163_48424	A623163_41711	A623163_22832	A623163_57515	A611942_101600	A611942_139970	A611942_116576	A611942_133828	A611942_135929	A611942_170400	A611942_88965	A611942_89334	A611942_161392	A623163_23531	A618553_96209	A618553_152096	A623163_3400	A618553_84878	A611942_131889	A623163_60768	A623163_41084	A618553_98395	A618553_139507	A618553_131859	A623163_62982	A623163_51018	A611942_101705	A661741_307508	A618553_143636	A611942_107977	A618553_108923	A611942_94402	A611942_122040	A611942_101017	A618553_123626	A611942_131893	A611942_120393	A611942_119121	A611942_139224	A618553_141350	A611942_147553	A618553_164216	A611942_141727	A611942_173740	A618553_164960	A611942_139041	A611942_147791	A618553_111967	A618553_127079	A611942_119944	A618553_152977	A611942_113346	A623030_4882	A623030_26627	A623030_54459	A623030_54981	A623030_60622	A623030_79400	A623030_81451	A618553_111246	A611942_89867	A611942_136489	A611942_168434	A611942_95267	A611942_131526	A611942_110179	A611942_103775	A618553_116154	A611942_134126	A618553_152868	A611942_159884	A611942_164411	A611942_170454	A611942_159275	A618553_110527	A611942_120337	A611942_99156	A661741_315150	A662548_244593	A611942_123026	A623163_65089	A611942_82755	A611942_160977	A611942_145457	A611942_131500	A618553_133678	A611942_142659	A611942_143385	A618553_160381	A611942_143340	A611942_146294	A611942_143403	A618553_130683	A611942_129909	A611942_87242	A618553_113776	A611942_126358	A611942_162051	A623163_37955	A618553_96889	A611942_157180	A618553_141187	A611942_97062	A611942_134422	A611942_134740	A611942_174861	A618553_129204	A662548_274039	A618553_145628	A611942_112797	A611942_122008	A611942_150021	A611942_113823	A611942_143220	A618553_134792	A623163_62712	A611942_110873	A623163_10599	A618553_102575	A618553_84983	A623163_53226	A623163_43583	A618553_140697	A611942_97149	A618553_105432	A611942_100860	A623030_22380	A611942_115463	A611942_116168	A618553_84953	A618553_101653	A623163_2033	A611942_151659	A618553_135996	A618553_143654	A623030_2532	A618553_163002	A611942_101595	A623163_45395	A623163_81055	A618553_159480	A618553_99860	A618553_148701	A618553_123485	A618553_102009	A618553_106323	A618553_119683	A618553_92577	A618553_152581	A618553_170659	A618553_175199	A618553_83101	A623163_10229	A618553_150107	A618553_152254	A618553_148418	A618553_104210	A623163_18657	A623163_3908	A623163_7806	A623163_16257	A623163_16554	A623163_19072	A623163_21276	A623163_27976	A623163_31530	A623163_32311	A623163_33468	A623163_34009	A623163_55254	A618553_83156	A618553_83582	A618553_85118	A618553_87366	A618553_87841	A618553_89096	A618553_89517	A618553_90342	A618553_95608	A618553_96077	A618553_98056	A618553_98245	A618553_98692	A618553_100761	A618553_100820	A618553_101162	A618553_102321	A618553_111030	A618553_113076	A618553_113200	A618553_113735	A618553_116259	A618553_117875	A618553_119850	A618553_120325	A618553_120797	A618553_122323	A618553_122504	A618553_123980	A618553_124056	A618553_124302	A618553_127585	A618553_127900	A618553_128649	A618553_129438	A618553_129551	A618553_129762	A618553_132344	A618553_133590	A618553_134348	A618553_134990	A618553_135455	A618553_138260	A618553_139570	A618553_145200	A618553_148137	A618553_148707	A618553_148785	A618553_151118	A618553_151798	A618553_153005	A618553_154161	A618553_154291	A618553_155012	A618553_155214	A618553_155608	A618553_156780	A618553_157129	A618553_158769	A618553_160781	A618553_161674	A618553_162134	A618553_162280	A618553_165882	A618553_166420	A618553_168054	A618553_170863	A618553_171560	A618553_172496	A618553_174876	A618553_111793	A623163_73173	A623163_23217	A623163_60315	A618553_122135	A618553_142287	A618553_172474	A618553_139744	A618553_129704	A618553_84506	A618553_108876	A623163_77346	A623163_51799	A618553_138722	A618553_116656	A623030_48158	A611942_85259	A611942_146896	A618553_163125	A618553_148628	A618553_89848	A623163_13139	A623163_44122	A611942_102491	A611942_106347	A623163_58426	A611942_174360	A618553_151386	A618553_111727	A623163_6611	A611942_133926	A611942_151915	A611942_105035	A618553_117423	A611942_93023	A611942_133858	A623163_34918	A611942_134284	A611942_106453	A611942_155213	A611942_94285	A611942_137301	A611942_89662	A611942_124229	A611942_82812	A623163_28862	A618553_153770	A662548_259063	A611942_108658	A611942_164981	A611942_133989	A611942_101794	A623163_55146	A618553_117475	A611942_87261	A611942_144521	A611942_165643	A623163_24690	A623163_37103	A611942_139679	A618553_166330	A623163_40410	A611942_126315	A611942_171741	A618553_94946	A611942_90793	A611942_91972	A618553_89969	A611942_165173	A611942_128165	A611942_149713	A623163_7737	A618553_122909	A611942_144108	A623163_18086	A618553_129046	A618553_112070	A623163_22034	A618553_85652	A623163_54894	A618553_130143	A611942_100701	A618553_144702	A661741_283361	A611942_94343	A611942_152820	A611942_165731	A618553_126231	A618553_147577	A623163_14520	A618553_105173	A611942_114384	A611942_130131	A623163_45499	A623163_21907	A623163_76816	A623163_27918	A618553_118335	A623163_53085	A623163_77399	A611942_111492	A611942_135880	A623163_77969	A611942_145608	A618553_122782	A611942_89530	A618553_168929	A611942_118639	A611942_148157	A611942_150213	A611942_131840	A611942_86796	A623030_29477	A611942_157216	A611942_118721	A661741_247857	A661741_349516	A623163_58006	A611942_147576	A618553_96996	A618553_139858	A618553_161627	A623163_7862	A623163_19527	A618553_103691	A611942_137322	A662548_270726	A618553_110741	A611942_103738	A618553_143082	A611942_97688
otu188	A618553_87128	A618553_159747
otu189	A618553_174214
otu190	A618553_159146
otu191	A611942_83138	A618553_135157	A661741_243662	A661741_254813	A661741_307213	A662548_321861	A662548_342860	A661741_352846	A661741_290438	A661741_260074	A662548_260611	A661741_262171	A662548_297521	A662548_311286	A662548_342595	A661741_284224	A661741_341088
otu192	A618553_118682
otu193	A662548_266915	A662548_333691	A662548_355519	A662548_354246	A662548_240992	A662548_247678	A662548_275381	A662548_302352	A662548_310500	A662548_330080	A662548_282199
otu194	A661741_236951	A661741_337929
otu195	A662548_289609	A662548_302483	A662548_324133
otu196	A618553_132940	A508296_187617	A618553_170306	A508296_194748	A508296_218922	A618553_123896	A618553_123417	A662548_306617	A618553_135058	A508296_211082	A508296_225617	A508296_214443	A618553_115151	A618553_174923	A508296_188063	A618553_162809	A508296_225258	A618553_128672	A662548_269962	A662548_330737	A618553_86220	A618553_85210	A618553_113590	A618553_115128
otu197	A623163_55379
otu198	A508296_216002
otu199	A611942_94538
otu200	A611942_155511	A618553_111936	A618553_127758
otu201	A611942_107073	A611942_121165	A611942_122284	A611942_128458	A611942_86944	A611942_135939	A611942_154870	A618553_171031	A611942_113100	A611942_158087	A611942_121894	A611942_130156	A618553_155856	A618553_172881	A618553_82967	A662548_267233	A618553_174983	A611942_86284	A611942_113099	A611942_116578	A611942_123687	A611942_102068	A618553_166202	A618553_151045	A611942_159183	A611942_103942	A611942_127028	A611942_133339	A611942_158807	A611942_104417	A611942_149654	A611942_141767	A611942_160071	A618553_83770	A611942_133880	A618553_118400	A611942_147964	A611942_155520	A611942_120043	A611942_113587	A611942_84581	A611942_101022	A611942_126237	A611942_163195	A611942_85229	A611942_98646	A611942_165709	A611942_138123	A611942_141201	A611942_173330	A611942_147983	A611942_98859	A611942_115144	A611942_86241	A618553_100286	A611942_100324	A618553_105394	A618553_125716	A618553_128777	A611942_129656	A611942_148469	A611942_140926	A618553_170297	A611942_168336	A611942_128238	A611942_143035	A611942_164894	A611942_165163	A611942_93035	A611942_173215	A611942_114643	A611942_137071	A611942_174827	A611942_143731	A611942_107577	A611942_111054	A611942_124609	A611942_137081	A611942_157636	A611942_83822	A611942_88145	A611942_150685	A611942_89180	A611942_158676	A611942_101388	A611942_115619	A611942_131205	A618553_135726	A611942_90604	A611942_163889	A618553_106464	A611942_117728	A611942_120495	A611942_159253	A611942_127455	A611942_122298	A618553_163890	A611942_160051	A618553_148990	A611942_131251	A611942_109115	A611942_137722	A618553_172784	A611942_126027	A611942_127889	A611942_115241	A611942_147747	A611942_104527	A611942_136579	A611942_141297	A611942_164783	A611942_126929	A618553_143204	A611942_128183	A618553_144482	A611942_99627	A611942_104884	A611942_116937	A611942_127932	A611942_128286	A611942_171830	A611942_125722	A611942_123473	A611942_128169	A611942_147766	A611942_99745	A611942_109920	A611942_158620	A611942_85382	A618553_136605	A611942_155138	A618553_129660	A611942_146658	A618553_126402	A611942_166597	A611942_172675	A611942_120560	A611942_141693	A611942_115520	A611942_103564	A611942_143224	A611942_118358	A611942_100643	A618553_110558	A611942_114894	A611942_155802	A611942_114334	A611942_115675	A611942_115861	A611942_108469	A611942_148010	A611942_172695	A611942_111087	A611942_170222	A611942_169197	A611942_150290	A611942_110948	A611942_134091	A611942_117938	A611942_148986	A611942_103422	A611942_110934	A611942_165339	A618553_134794	A611942_157257	A611942_147368	A618553_117453	A611942_160196	A611942_107087	A611942_118865	A611942_92952	A611942_146437	A611942_175350	A611942_86665	A611942_122421	A611942_123055	A611942_125462	A611942_127383	A611942_127443	A611942_127807	A611942_159743	A618553_172390	A611942_133201	A611942_102451	A611942_134185	A611942_86730	A618553_102949	A611942_164050	A611942_122033	A611942_148975	A618553_172867	A611942_122407	A611942_145362	A611942_113148	A618553_172583	A611942_150956	A611942_150269	A611942_149783	A611942_169585	A662548_331176	A611942_150296	A611942_149836	A611942_112364	A611942_169835	A611942_161638	A611942_84850	A611942_164897	A611942_124561	A611942_142637	A611942_101923	A661741_344768	A662548_346581	A611942_88763	A611942_117123	A611942_167931	A611942_164339	A611942_89086	A611942_147750	A611942_164072	A611942_137939	A611942_98094	A611942_84673	A611942_131386	A611942_173111	A611942_103507	A618553_140484	A611942_171275	A611942_83693	A611942_160085	A611942_168716	A661741_313523	A661741_319635	A661741_320286	A611942_108504	A611942_131489	A611942_119736	A611942_101775	A611942_163622	A611942_132655	A618553_138354	A618553_85605	A611942_173053	A611942_95192	A611942_96293	A611942_94259	A611942_139407	A611942_141695	A611942_90543	A611942_152906	A618553_101373	A611942_126352	A611942_142501	A611942_94889	A611942_160485	A611942_145243	A611942_102375	A611942_120177	A611942_94552	A611942_123386	A611942_111156	A661741_270289	A661741_350790	A611942_124174	A661741_258808	A611942_161963	A611942_144716	A611942_141181	A611942_128829	A611942_96906	A611942_127705	A611942_142432	A611942_154839	A611942_127668	A618553_146542	A611942_174105	A611942_151575	A611942_84438	A618553_144183	A618553_143110	A611942_85454	A611942_118472	A611942_118202	A611942_93126	A611942_144801	A618553_149946	A611942_105813	A618553_174156	A611942_134804	A611942_141855	A611942_157254	A611942_141914	A611942_102486	A611942_124470	A611942_148021	A611942_137921	A611942_101934	A611942_129121	A611942_130188	A611942_153976	A611942_169766	A611942_95560	A611942_93280	A611942_160636	A662548_300634	A611942_158656	A611942_164496	A611942_95833	A611942_105724	A618553_125558	A611942_172259	A611942_114862	A611942_84946	A618553_151901	A611942_112185	A611942_147475	A611942_102386	A611942_150210	A611942_158782	A611942_161950	A611942_140748	A611942_161953	A611942_152539	A618553_162204	A611942_130645	A618553_92139	A611942_142452	A662548_242523	A611942_120504	A618553_83850	A611942_145870	A611942_158744	A611942_124463	A611942_133827	A611942_160295	A611942_102538	A611942_98155	A661741_300534	A611942_153165	A611942_106425	A611942_122108	A611942_130410	A611942_123887	A618553_133735	A611942_127214	A618553_135386	A611942_152505	A611942_161068	A662548_345867	A611942_108772	A611942_109455	A611942_104660	A611942_105673	A618553_109110	A611942_109783	A611942_112268	A611942_119270	A611942_149366	A662548_293416	A618553_112748	A611942_100804	A611942_169051	A611942_114601	A661741_234599	A661741_283582	A611942_93422	A611942_101730	A611942_134448	A611942_89020	A611942_170738	A611942_107351	A611942_99089	A611942_157533	A611942_101040	A611942_110650	A611942_125237	A611942_149708	A662548_270995	A611942_95619	A611942_131149	A611942_96622	A618553_106101	A611942_112031	A611942_172578	A618553_113145	A611942_160163	A611942_107865	A618553_124157	A611942_171229	A618553_165596	A611942_96605	A611942_156917	A611942_83043	A611942_94671	A611942_88804	A611942_111415	A611942_118604	A611942_130119	A611942_161488	A611942_168511	A611942_130568	A611942_156980	A611942_134330	A611942_121693	A611942_108260	A611942_118559	A611942_129244	A611942_162939	A618553_165883	A611942_135307	A611942_117653	A611942_112373	A611942_162913	A611942_109425	A611942_165602	A611942_131833	A611942_125888	A611942_120950	A611942_110738	A611942_83898	A611942_162245	A618553_170827	A611942_106211	A611942_99399	A611942_161720	A611942_165652	A611942_175433	A611942_94211	A611942_172984	A611942_85863	A611942_152869	A611942_131127	A611942_153875	A611942_142416	A611942_167621	A611942_97248	A618553_145768	A611942_113185	A611942_131800	A611942_131433	A611942_140569	A611942_109948	A618553_92908	A611942_145252	A611942_116189	A611942_84143	A611942_161516	A611942_142882	A611942_86565	A611942_110663	A611942_104379	A611942_162845	A662548_328791	A618553_135371	A611942_157289	A611942_97773	A611942_107045	A611942_142869	A611942_111369	A611942_164390	A611942_158371	A611942_118573	A611942_155231	A618553_102145	A618553_125196	A611942_166868	A611942_103950	A611942_167517	A662548_257876	A611942_94129	A611942_97589	A611942_136879	A618553_135982	A611942_168610	A611942_94342	A611942_165354	A611942_107686	A611942_103948	A611942_114071	A611942_97103	A618553_135309	A611942_156972	A611942_101058	A611942_83996	A611942_165722	A611942_172689	A611942_110853	A611942_125347	A611942_146188	A611942_157446	A611942_170526	A611942_160031	A611942_145872	A611942_156315	A611942_148294	A611942_133850	A611942_169031	A611942_133970	A618553_82605	A611942_109102	A611942_83381	A611942_109201	A611942_172543	A611942_83031	A611942_93647	A611942_118600	A611942_112977	A618553_143753	A611942_150188	A611942_160199	A611942_161255	A611942_92547	A611942_172743	A611942_128984	A611942_138968	A611942_166697	A618553_87693	A618553_134765	A618553_83897	A611942_151296	A611942_97776	A618553_119103	A611942_124546	A618553_135979	A611942_96697	A611942_99232	A611942_164053	A611942_136925	A611942_101387	A611942_106335	A611942_133699	A611942_129489	A611942_86886	A611942_91080	A611942_93343	A618553_144762	A611942_149315	A611942_169079	A611942_134706	A611942_106420	A611942_127930	A611942_141696	A611942_96717	A611942_136386	A611942_124225	A611942_108489	A618553_113588	A618553_106448	A611942_107817	A611942_91192	A611942_88515	A611942_131187	A611942_170022	A618553_171264	A611942_175391	A611942_124034	A611942_88363	A611942_115162	A611942_117445	A611942_117968	A611942_149968	A611942_134491	A611942_118137	A611942_89143	A611942_115934	A611942_117016	A611942_166710	A611942_109745	A611942_146984	A611942_173733	A611942_170054	A611942_91585	A611942_118711	A611942_137744	A611942_145550	A661741_238121	A611942_100554	A618553_107180	A611942_130734	A611942_132365	A611942_121891	A611942_102872	A618553_165549	A611942_106501	A618553_92193	A611942_99902	A611942_103166	A611942_118556	A611942_131100	A611942_99418	A618553_111795	A611942_170152	A611942_84961	A611942_141588	A618553_144483	A611942_87583	A611942_91600	A611942_159914	A611942_126129	A611942_123398	A611942_90493	A611942_133151	A611942_91173	A611942_84743	A611942_87463	A611942_113924	A618553_125676	A611942_143261	A611942_148256	A611942_108630	A611942_135875	A611942_138550	A611942_110697	A611942_99970	A611942_171509	A611942_135788	A611942_116835	A611942_139993	A611942_148443	A611942_135995	A618553_106937	A611942_115831	A611942_116925	A611942_125334	A611942_128308	A611942_157069	A611942_162243	A611942_169712	A611942_114956	A611942_105302	A611942_92150	A611942_85940	A611942_172857	A611942_145540	A618553_158016	A611942_114751	A611942_89667	A618553_157181	A611942_131201	A618553_172169	A611942_123650	A611942_107933	A611942_87636	A611942_154727	A662548_283461	A611942_91205	A611942_119563	A618553_147116	A611942_172937	A611942_130241	A611942_159650	A611942_150568	A611942_96942	A611942_172005	A611942_135495	A611942_135248	A611942_161473	A611942_130681	A611942_113139	A618553_146660	A611942_156406	A611942_96665	A611942_131013	A611942_131058	A611942_153481	A611942_157718	A611942_121346	A618553_123717	A662548_307066	A611942_145611	A611942_150440	A611942_146114	A611942_85034	A611942_131651	A611942_136912	A661741_299140	A611942_139448	A611942_144592	A611942_140932	A611942_151525	A611942_94581	A611942_135847	A611942_91950	A611942_123660	A618553_108791	A611942_160162	A611942_91841	A611942_154469	A611942_91743	A661741_266736	A611942_167877	A611942_127944	A611942_125145	A611942_97308	A611942_158205	A611942_167659	A611942_82804	A611942_85410	A611942_172762	A611942_131177	A611942_125617	A611942_166355	A618553_116030	A611942_105547	A611942_107075	A611942_157982	A611942_158162	A611942_82716	A611942_93010	A611942_159822	A661741_290402	A611942_105426	A611942_115563	A611942_122781	A611942_109522	A618553_140127	A611942_106890	A611942_82661	A618553_132729	A611942_120265	A611942_103207	A661741_306845	A611942_82561	A611942_89144	A611942_89482	A611942_92202	A611942_151448	A618553_107799	A661741_254370	A661741_265209	A661741_267225	A661741_322172	A611942_154535	A611942_118393	A611942_90238	A611942_135989	A611942_159078	A611942_142410	A611942_151539	A661741_285683	A611942_85012	A611942_102556	A611942_145710	A611942_89015	A611942_141089	A611942_133173	A611942_108383	A611942_121363	A611942_110726	A611942_158604	A611942_168602	A618553_133598	A611942_159873	A611942_88252	A611942_104252	A611942_92999	A611942_168362	A611942_107340	A611942_120085	A611942_129643	A611942_130086	A611942_130692	A611942_132194	A611942_148954	A618553_159674	A611942_159787	A611942_162732	A611942_89427	A611942_154855	A611942_124331	A611942_110178	A611942_95298	A611942_105799	A611942_102467	A611942_109824	A611942_151864	A611942_165327	A611942_95892	A661741_315681	A611942_126729	A611942_94458	A611942_115656	A611942_133903	A611942_155209	A662548_304091	A618553_116074	A618553_159851	A611942_160571	A611942_94578	A611942_163077	A611942_110570	A611942_89621	A611942_113114	A611942_133535	A611942_121234	A611942_94599	A611942_144976	A611942_99447	A611942_135054	A611942_145589	A618553_109506	A611942_91552	A618553_106823	A611942_108085	A611942_119127	A611942_118039	A611942_154641	A611942_83539	A611942_84184	A611942_153300	A611942_109286	A611942_83873	A611942_104214	A618553_94524	A611942_155191	A611942_92884	A611942_98207	A618553_145162	A611942_175038	A662548_349762	A611942_108308	A611942_130000	A611942_85009	A611942_82637	A611942_133706	A611942_107015	A611942_83536	A611942_100410	A611942_121309	A611942_131723	A611942_147244	A611942_165466	A611942_165059	A611942_163030	A611942_87371	A611942_135017	A618553_108197	A618553_150750	A611942_86424	A611942_102499	A611942_84176	A611942_99483	A611942_103636	A611942_103783	A611942_117408	A611942_135057	A611942_135422	A611942_139300	A611942_146325	A611942_160927	A611942_151141	A611942_84750	A611942_159499	A611942_84226	A611942_144448	A618553_175130	A611942_107539	A618553_149779	A611942_121297	A618553_95773	A611942_99575	A611942_120012	A611942_140788	A618553_160394	A611942_169057	A611942_173717	A611942_91730	A618553_91140	A611942_175108	A611942_85065	A611942_168623	A611942_121215	A611942_157856	A618553_162853	A611942_149592	A611942_112659	A611942_113774	A611942_145338	A662548_234289	A611942_155021	A611942_162790	A611942_108403	A611942_146925	A611942_110996	A611942_94385	A611942_131494	A611942_100071	A611942_103065	A611942_128583	A611942_102220	A611942_99829	A611942_136406	A618553_150480	A611942_92779	A611942_110082	A611942_113445	A611942_122224	A611942_153991	A611942_87365	A611942_108241	A618553_119737	A611942_96420	A611942_88516	A611942_97562	A611942_130595	A611942_143850	A611942_119023	A611942_160655	A611942_136130	A611942_97530	A611942_111842	A618553_134011	A611942_153064	A611942_116410	A611942_109908	A611942_131181	A611942_97966	A611942_101756	A611942_88455	A611942_137292	A611942_153508	A611942_152069	A618553_134585	A611942_88787	A611942_131842	A611942_153609	A611942_173200	A611942_109069	A611942_85533	A611942_103167	A611942_133502	A611942_124757	A611942_138523	A611942_173819	A611942_135968	A611942_172826	A611942_131131	A611942_105069	A611942_111328	A611942_158896	A611942_165783	A611942_152978	A611942_157878	A611942_160514	A611942_169841	A611942_114463	A618553_86877	A611942_90840	A618553_102114	A611942_174435	A611942_130007	A611942_127601	A611942_95914	A611942_99753	A611942_162057	A611942_160425	A611942_97517	A611942_167073	A618553_164868	A611942_104411	A618553_104483	A611942_106442	A611942_126992	A611942_131301	A611942_167812	A611942_104368	A611942_170241	A611942_138703	A611942_94842	A611942_101682	A611942_103623	A611942_123800	A611942_129013	A611942_132426	A611942_144380	A611942_153697	A618553_113959	A611942_113156	A611942_133589	A618553_142618	A611942_160217	A618553_164459	A611942_116432	A611942_117921	A611942_155297	A611942_139984	A611942_104004	A611942_116070	A611942_123757	A618553_89399	A611942_86805	A611942_95922	A618553_103563	A611942_118481	A611942_120952	A611942_140135	A618553_150179	A611942_155887	A611942_160692	A611942_111700	A611942_140511	A618553_96829	A611942_98447	A611942_90252	A611942_174464	A611942_108052	A611942_150013	A611942_173886	A611942_99277	A611942_121483	A611942_112392	A611942_120019	A611942_128691	A611942_143412	A611942_158890	A611942_169613	A611942_106239	A611942_107875	A611942_132690	A611942_83730	A611942_108104	A611942_131770	A611942_140038	A611942_118784	A611942_111304	A611942_86876	A611942_148816	A611942_175237	A611942_157399	A618553_168654	A611942_136096	A618553_155378	A611942_119365	A618553_114345	A618553_157374	A661741_349012	A662548_355256	A611942_109903	A662548_320253	A611942_129075	A618553_84599	A611942_134023	A661741_335122	A618553_158088	A611942_169698	A611942_100562	A611942_99075	A611942_94483	A611942_95993	A611942_86815	A611942_148084	A611942_175529	A611942_124319	A611942_105400	A611942_115207	A611942_82966	A611942_134275	A618553_93967	A618553_86574	A611942_92179	A611942_128823	A611942_131055	A611942_139798	A611942_163177	A618553_163638	A611942_141630	A611942_125290	A611942_153203	A611942_131159	A611942_125315	A618553_148982	A611942_94604	A611942_155030	A611942_83845	A611942_105907	A611942_87913	A611942_130796	A611942_132623	A611942_133659	A611942_133802	A611942_163082	A618553_171845	A661741_271490	A611942_102993	A618553_165134	A611942_145114	A611942_130896	A611942_109175	A611942_138391	A611942_89450	A662548_243087	A611942_88293	A611942_89411	A618553_94983	A611942_96796	A611942_111039	A611942_118631	A618553_126542	A611942_138845	A618553_143480	A611942_152482	A611942_153504	A611942_160444	A611942_163406	A611942_163568	A611942_166935	A611942_167564	A611942_143494	A611942_89956	A611942_126630	A611942_89630	A611942_167214	A611942_122200	A611942_85625	A618553_109856	A611942_123112	A611942_144131	A611942_146184	A611942_153351	A611942_168724	A611942_130284	A611942_97157	A611942_165296	A618553_124410	A611942_136251	A661741_245305	A611942_170281	A611942_152743	A611942_162147	A611942_157693	A611942_130638	A618553_84712	A611942_94463	A611942_101345	A611942_124023	A611942_132170	A611942_132505	A611942_145753	A618553_170224	A618553_100897	A611942_167553	A611942_84838	A611942_155307	A611942_116248	A611942_135911	A611942_138667	A611942_157917	A611942_168064	A611942_121136	A611942_91870	A611942_118564	A611942_130391	A611942_141164	A611942_123500	A618553_89818	A618553_108592	A618553_83525	A611942_159673	A611942_84980	A611942_86572	A611942_87195	A611942_89520	A618553_101844	A611942_102867	A611942_105863	A611942_143203	A611942_146314	A611942_149871	A661741_247720	A661741_296147	A661741_348362	A611942_150368	A611942_86124	A611942_148506	A611942_165164	A611942_158947	A611942_121233	A611942_172895	A611942_132495	A611942_142307	A611942_127802	A611942_141006	A611942_162542	A618553_174002	A611942_100223	A611942_150356	A611942_86800	A611942_121064	A611942_136601	A611942_103029	A611942_129375	A611942_84456	A611942_85201	A611942_100817	A611942_111530	A611942_123999	A611942_124576	A611942_125804	A611942_134949	A611942_143503	A611942_145370	A618553_145676	A611942_167664	A611942_115859	A611942_135373	A611942_129574	A618553_157568	A611942_105644	A611942_111628	A611942_87433	A618553_101847	A611942_102388	A611942_116848	A611942_120818	A611942_127131	A618553_128430	A611942_133976	A611942_137655	A611942_157697	A618553_162720	A611942_164925	A611942_165316	A661741_298504	A611942_107085	A611942_157142	A611942_91216	A611942_126116	A611942_89949	A618553_93628	A611942_126470	A611942_159592	A611942_93505	A611942_110768	A611942_114178	A611942_121141	A611942_89209	A611942_113986	A611942_116621	A611942_163038	A611942_94301	A611942_97241	A611942_100063	A611942_103501	A618553_103694	A611942_105770	A611942_111285	A611942_116181	A611942_143120	A611942_152976	A618553_165654	A662548_239904	A611942_131298	A611942_117959	A618553_133014	A611942_118526	A611942_133763	A611942_103776	A611942_103938	A611942_96910	A611942_158060	A611942_157678	A611942_152392	A611942_82707	A611942_83782	A611942_116220	A611942_121257	A611942_144329	A618553_165122	A611942_106423	A611942_84329	A611942_84350	A611942_104701	A618553_111487	A611942_112076	A611942_113710	A618553_130346	A611942_141327	A611942_151764	A611942_158911	A611942_160577	A611942_134197	A611942_132239	A611942_108677	A611942_125896	A611942_83784	A618553_101803	A611942_129501	A611942_155133	A611942_117278	A611942_143166	A611942_135097	A611942_146139	A618553_159603	A611942_174685	A611942_145372	A611942_93750	A611942_93026	A611942_99484	A611942_104715	A611942_106469	A618553_109451	A611942_113929	A611942_116315	A611942_130028	A611942_138562	A611942_139528	A611942_143511	A611942_145199	A611942_149546	A611942_153767	A611942_161313	A611942_161944	A611942_162981	A611942_163043	A611942_163436	A611942_164794	A611942_166929	A618553_167105	A611942_167135	A611942_175286	A611942_129792	A618553_145567	A611942_158543	A611942_153174	A611942_123847	A611942_131128	A611942_138775	A611942_106210	A611942_87184	A611942_83633	A611942_105468	A611942_83294	A611942_87495	A611942_118288	A611942_146969	A611942_84784	A611942_85098	A611942_121622	A618553_130817	A611942_140965	A611942_160325	A611942_88737	A611942_102710	A611942_103514	A618553_170436	A611942_110818	A611942_110069	A611942_93609	A611942_102526	A611942_111446	A611942_140532	A618553_147735	A611942_165053	A611942_167243	A611942_101989	A611942_142279	A611942_132718	A611942_157514	A618553_119945	A611942_87593	A611942_170561	A611942_170979	A611942_85813	A611942_137999	A611942_89216	A611942_90784	A611942_127749	A611942_162397	A611942_102899	A618553_102055	A611942_84950	A611942_88601	A611942_132100	A611942_136501	A611942_141604	A611942_143962	A611942_152098	A611942_156736	A611942_124663	A611942_172807	A611942_98330	A611942_143660	A611942_150058	A611942_167230	A611942_137617	A611942_154636	A611942_118997	A611942_134511	A611942_123306	A611942_172794	A611942_100838	A611942_101805	A611942_102389	A611942_106565	A611942_106900	A611942_107844	A611942_108924	A611942_109294	A611942_110031	A611942_116111	A618553_116817	A611942_123566	A618553_126442	A611942_133741	A611942_135862	A611942_135917	A611942_136054	A611942_136057	A611942_138408	A611942_141129	A618553_150323	A611942_153140	A611942_157026	A611942_158092	A611942_173642	A618553_156091	A611942_94459	A611942_96078	A611942_109032	A611942_135711	A611942_163135	A611942_121272	A618553_94695	A611942_148155	A611942_97013	A611942_109396	A611942_168018	A611942_122419	A611942_139998	A611942_159745	A618553_139115	A611942_110772	A611942_111635	A611942_116403	A611942_138715	A611942_150899	A611942_159484	A611942_167247	A611942_168706	A611942_95744	A611942_167731	A611942_114733	A611942_173232	A611942_97328	A611942_94531	A611942_115993	A611942_163796	A611942_172894	A611942_101339	A611942_91851	A611942_101751	A611942_101839	A611942_111611	A618553_113260	A611942_114174	A611942_122738	A611942_124488	A611942_133424	A611942_138348	A611942_143929	A611942_147068	A611942_165302	A611942_166009	A611942_172874	A662548_332741	A611942_131317	A618553_154490	A611942_94925	A611942_94844	A618553_171849	A611942_102168	A618553_115614	A611942_85541	A611942_91738	A618553_111257	A618553_115019	A618553_131173	A611942_139291	A611942_164611	A611942_171704	A611942_104011	A611942_170697	A618553_172696	A611942_129054	A611942_146215	A611942_155286	A611942_133505	A611942_172608	A611942_157088	A611942_158250	A618553_152094	A618553_150317	A611942_87082	A611942_97196	A611942_108382	A611942_109469	A611942_115866	A611942_123636	A611942_125200	A611942_133323	A611942_135510	A611942_138459	A611942_144254	A611942_165242	A661741_261463	A611942_98570	A611942_139112	A611942_170309	A611942_150660	A611942_112470	A611942_104611	A611942_155501	A611942_85555	A618553_89603	A611942_97992	A611942_101645	A611942_106405	A611942_121735	A662548_282957	A611942_104672	A611942_115371	A611942_120380	A611942_120303	A611942_102066	A611942_119050	A611942_139755	A611942_85943	A618553_84567	A611942_114536	A611942_169367	A611942_157490	A611942_128606	A618553_91694	A611942_94484	A611942_99095	A611942_114374	A618553_118618	A611942_129751	A611942_141067	A611942_165303	A611942_159927	A611942_104476	A611942_150414	A611942_166416	A611942_87219	A611942_94605	A611942_109037	A618553_127468	A611942_135853	A611942_136225	A611942_155249	A662548_265742	A611942_155287	A611942_99224	A611942_87101	A618553_139211	A611942_119762	A611942_133569	A618553_111442	A611942_124263	A611942_136512	A611942_138056	A618553_132413	A611942_139090	A611942_167901	A611942_95742	A618553_158147	A618553_121837	A611942_126256	A611942_86623	A611942_99113	A611942_103891	A611942_133101	A618553_118851	A611942_131117	A611942_82830	A611942_87565	A611942_89045	A611942_92433	A611942_94718	A611942_121087	A611942_160817	A611942_165720	A611942_114129	A618553_129545	A618553_131083	A611942_89627	A611942_114574	A611942_146400	A611942_152626	A611942_160315	A618553_168637	A662548_255716	A618553_118466	A611942_164170	A662548_284978	A611942_121149	A611942_121774	A618553_126336	A611942_145342	A611942_123788	A611942_90647	A611942_155298	A611942_100934	A611942_123807	A611942_154886	A611942_94045	A611942_164344	A618553_95037	A618553_120854	A611942_149402	A662548_278078	A618553_101567	A611942_116214	A611942_125913	A611942_134898	A611942_129219	A611942_104374	A611942_154101	A611942_171614	A611942_172387	A618553_114935	A611942_118503	A618553_160273	A611942_160002	A618553_84461	A611942_175236	A611942_83353	A611942_88305	A611942_95216	A611942_98247	A611942_101232	A611942_107744	A611942_149047	A611942_154630	A611942_154958	A611942_165892	A611942_173579	A618553_98972	A611942_150662	A611942_122688	A611942_166149	A611942_85160	A611942_122637	A611942_123591	A611942_162323	A618553_157005	A618553_104608	A611942_108780	A611942_92707	A611942_90721	A618553_98503	A611942_102323	A611942_104914	A611942_110449	A611942_147743	A611942_149133	A611942_154482	A618553_155912	A618553_175309	A661741_271192	A611942_141529	A611942_100598	A611942_167505	A611942_108779	A611942_124867	A611942_167654	A618553_140903	A611942_90681	A618553_93670	A611942_124259	A611942_111385	A611942_171342	A611942_99111	A611942_116019	A611942_124432	A611942_136377	A611942_142827	A611942_149476	A618553_128274	A618553_159763	A611942_143547	A611942_106445	A611942_119604	A611942_117377	A618553_142393	A618553_127691	A611942_130642	A611942_155628	A611942_96931	A611942_163173	A611942_83027	A611942_93970	A618553_117404	A611942_160983	A611942_103103	A611942_105236	A611942_105596	A611942_109483	A618553_112361	A611942_130014	A611942_138896	A611942_143984	A618553_148380	A611942_149172	A611942_151311	A611942_155440	A611942_168388	A611942_169090	A611942_173270	A618553_84005	A618553_84811	A611942_89972	A618553_135062	A618553_138045	A662548_246531	A611942_93679	A611942_145026	A618553_123311	A611942_106975	A611942_159854	A611942_133568	A611942_136678	A611942_164781	A611942_135898	A611942_112500	A611942_162562	A611942_142556	A618553_173080	A611942_116815	A611942_134159	A618553_121430	A611942_140317	A611942_90305	A611942_162715	A618553_126704	A611942_153728	A611942_129957	A611942_135598	A611942_122273	A611942_122851	A611942_98079	A611942_137049	A611942_120530	A611942_133961	A611942_161278	A611942_96600	A611942_169270	A618553_87932	A611942_90239	A611942_113266	A611942_91924	A611942_132619	A611942_138292	A611942_141849	A611942_171601	A618553_93678	A611942_103995	A618553_106647	A611942_115185	A611942_134931	A611942_136545	A611942_143054	A611942_112143	A611942_115851	A611942_133084	A611942_149854	A611942_150080	A611942_153849	A611942_118487	A611942_127490	A611942_121324	A611942_126300	A611942_141302	A611942_173835	A611942_175000	A611942_100755	A611942_155506	A611942_90956	A611942_121655	A611942_106804	A611942_141902	A661741_276397	A661741_354077	A611942_111178	A611942_121061	A611942_167304	A611942_161979	A611942_169358	A611942_110076	A611942_171451	A618553_174609	A611942_97916	A611942_104043	A611942_162495	A611942_168815	A611942_154037	A662548_245175	A611942_131004	A611942_135612	A611942_168409	A611942_121036	A611942_140631	A618553_131460	A662548_301568	A611942_168413	A618553_165412	A662548_263588	A662548_335877	A611942_106113	A611942_134559	A611942_142466	A611942_87470	A611942_139414	A611942_138350	A611942_93565	A611942_97979	A611942_100049	A611942_130374	A611942_164637	A611942_167367	A611942_172266	A611942_96046	A611942_117489	A611942_119467	A611942_139512	A611942_115834	A611942_154220	A611942_155355	A611942_158211	A611942_152086	A611942_88039	A611942_103497	A611942_117083	A611942_125332	A611942_165237	A611942_165604	A611942_166227	A611942_167421	A611942_173253	A611942_162745	A618553_102339	A611942_88530	A611942_112619	A611942_129069	A611942_120508	A611942_164279	A611942_122214	A611942_86957	A611942_110334	A611942_111176	A611942_170392	A611942_173421	A611942_119489	A661741_336334	A611942_86625	A611942_94756	A611942_104285	A611942_131193	A618553_134065	A611942_137518	A611942_145687	A611942_162456	A611942_105749	A661741_282380	A611942_128409	A611942_142040	A611942_112867	A611942_126324	A611942_136435	A611942_161318	A611942_133111	A611942_119585	A611942_175030	A611942_109527	A611942_157705	A618553_120185	A611942_116474	A611942_95167	A611942_159404	A611942_106562	A611942_91044	A611942_119919	A611942_90729	A611942_104406	A611942_136378	A611942_139760	A611942_114027	A611942_114929	A611942_143490	A611942_167067	A611942_173227	A611942_95658	A611942_97605	A611942_121449	A611942_135801	A611942_144643	A618553_84013	A618553_114068	A611942_135860	A611942_146958	A611942_156747	A611942_159527	A618553_170507	A611942_96228	A618553_150002	A611942_139343	A611942_140994	A611942_156439	A611942_162102	A611942_169199	A618553_114264	A611942_153065	A611942_109818	A611942_139464	A611942_101621	A611942_144695	A611942_145318	A661741_289155	A611942_100440	A611942_144729	A611942_115025	A611942_140554	A611942_107495	A618553_146989	A618553_152851	A611942_110230	A618553_122042	A611942_83267	A618553_152109	A611942_107769	A611942_142540	A611942_108639	A611942_168484	A611942_117212	A611942_88914	A611942_133632	A611942_146557	A611942_146865	A611942_153517	A662548_335833	A611942_127952	A611942_143909	A662548_241679	A662548_248434	A662548_267306	A662548_287449	A662548_292414	A662548_307900	A662548_310584	A662548_322717	A662548_328502	A662548_337543	A611942_151359	A611942_85290	A618553_103460	A611942_149746	A618553_106266	A611942_82718	A611942_153125	A611942_164039	A611942_115472	A611942_136465	A611942_163091	A611942_173985	A611942_151260	A611942_92230	A611942_117756	A611942_83816	A611942_99090	A618553_105144	A611942_108116	A611942_140252	A618553_140678	A611942_140753	A618553_143139	A611942_147688	A611942_151158	A611942_98489	A611942_150214	A611942_86209	A611942_100664	A611942_139515	A611942_110510	A618553_86450	A611942_120964	A611942_83035	A618553_134660	A611942_154141	A611942_94200	A611942_136747	A611942_85258	A611942_147225	A611942_133739	A611942_120434	A611942_141464	A611942_160681	A611942_133187	A611942_133297	A618553_133432	A611942_158821	A611942_168526	A611942_91896	A611942_125006	A618553_158360	A611942_116337	A611942_120139	A662548_289397	A611942_132562	A611942_101256	A611942_91821	A611942_120912	A611942_174301	A611942_150428	A611942_87487	A611942_91479	A611942_127702	A618553_162509	A611942_101123	A611942_173455	A611942_161899	A611942_98534	A611942_132010	A611942_157038	A611942_166867	A611942_171000	A611942_111172	A611942_145484	A611942_140329	A611942_150020	A611942_146233	A611942_124371	A618553_155416	A611942_160948	A611942_119116	A611942_135162	A611942_165006	A618553_134710	A611942_146110	A618553_154767	A611942_158733	A611942_104309	A611942_160373	A611942_82591	A611942_84046	A611942_85062	A611942_95813	A611942_114201	A611942_115117	A611942_141684	A611942_146733	A611942_172885	A611942_156553	A611942_117389	A611942_161789	A611942_109302	A611942_173364	A611942_118880	A611942_123454	A611942_172487	A611942_136750	A611942_106349	A611942_137755	A611942_112644	A611942_161806	A611942_161955	A611942_164078	A611942_162797	A611942_162876	A611942_173123	A611942_84572	A611942_98486	A611942_122316	A611942_130984	A618553_148431	A611942_89355	A611942_99445	A611942_115836	A611942_158845	A611942_171750	A618553_109113	A611942_156726	A611942_108435	A611942_162061	A611942_88269	A611942_168456	A611942_110215	A611942_165834	A611942_85200	A618553_127565	A611942_87620	A611942_151078	A611942_156732	A611942_95142	A611942_142675	A611942_146662	A611942_124380	A611942_89759	A618553_91582	A611942_111337	A611942_130027	A611942_110632	A618553_154386	A611942_95236	A611942_108025	A611942_114090	A611942_94262	A611942_94009	A611942_101318	A618553_108612	A618553_165440	A611942_118988	A611942_151140	A611942_109929	A611942_121794	A611942_137480	A611942_131722	A661741_309685	A611942_87533	A611942_93765	A611942_131135	A611942_175060	A611942_119461	A611942_126236	A611942_126528	A618553_100662	A611942_157316	A611942_173563	A618553_88225	A611942_110757	A611942_150550	A611942_158028	A611942_161689	A618553_98785	A618553_142402	A618553_120601	A611942_128563	A611942_169602	A662548_351136	A611942_95757	A611942_144250	A611942_85305	A611942_116462	A611942_92797	A611942_120862	A611942_126927	A611942_109305	A611942_118367	A611942_134759	A611942_157476	A611942_164635	A611942_88399	A611942_94871	A611942_157317	A611942_107003	A618553_122139	A611942_167408	A611942_166051	A611942_143009	A611942_174059	A611942_122720	A611942_100680	A611942_93582	A611942_136817	A618553_83799	A611942_84897	A611942_112119	A611942_115296	A618553_118025	A611942_121034	A611942_123085	A618553_131560	A618553_131691	A611942_135224	A611942_138700	A611942_144020	A611942_147029	A611942_147083	A611942_149628	A611942_157059	A618553_171473	A611942_93479	A611942_87853	A611942_101687	A611942_108219	A611942_167357	A611942_163532	A611942_102130	A611942_139354	A611942_151700	A611942_152742	A611942_149827	A611942_90649	A611942_95346	A618553_163703	A611942_173546	A611942_137729	A618553_143039	A611942_175061	A611942_96923	A611942_129990	A611942_111216	A611942_146842	A611942_93482	A611942_133267	A611942_118872	A618553_138247	A618553_120081	A611942_110002	A611942_165159	A611942_168301	A611942_145900	A611942_167570	A618553_124097	A611942_87278	A611942_114514	A618553_84859	A611942_92799	A611942_166849	A611942_104359	A611942_154930	A611942_108769	A611942_166546	A611942_119677	A611942_156019	A611942_166120	A611942_98714	A611942_125310	A611942_144557	A611942_155431	A611942_169223	A618553_158554	A618553_157376	A611942_114878	A611942_171227	A618553_123838	A611942_148514	A611942_106139	A611942_128921	A611942_170397	A611942_144591	A618553_145738	A611942_173089	A611942_112515	A611942_101024	A618553_171545	A611942_101818	A611942_122942	A618553_82585	A611942_82600	A611942_82652	A611942_82669	A611942_82673	A611942_82691	A611942_82708	A618553_82709	A618553_82710	A611942_82714	A618553_82743	A611942_82748	A611942_82756	A611942_82760	A611942_82773	A611942_82793	A618553_82820	A611942_82854	A611942_82857	A611942_82858	A611942_82861	A611942_82907	A611942_82908	A611942_82910	A611942_82912	A618553_82933	A611942_82941	A611942_82951	A611942_82981	A611942_83002	A611942_83003	A618553_83008	A618553_83011	A611942_83053	A611942_83060	A618553_83098	A611942_83106	A611942_83122	A611942_83134	A611942_83139	A611942_83146	A611942_83150	A611942_83159	A611942_83161	A611942_83166	A611942_83171	A611942_83173	A611942_83182	A611942_83208	A611942_83209	A611942_83210	A618553_83216	A611942_83246	A611942_83252	A611942_83266	A618553_83270	A611942_83300	A611942_83302	A611942_83303	A611942_83313	A611942_83314	A611942_83328	A611942_83332	A618553_83336	A618553_83338	A611942_83358	A611942_83363	A611942_83368	A618553_83380	A611942_83389	A611942_83395	A611942_83409	A611942_83412	A611942_83423	A611942_83429	A611942_83443	A611942_83444	A611942_83447	A611942_83457	A611942_83463	A611942_83467	A611942_83481	A611942_83484	A611942_83495	A611942_83503	A611942_83505	A618553_83510	A611942_83522	A611942_83523	A611942_83538	A611942_83552	A611942_83559	A611942_83565	A611942_83569	A611942_83570	A611942_83592	A611942_83597	A618553_83611	A618553_83613	A618553_83625	A611942_83634	A611942_83636	A618553_83640	A611942_83643	A611942_83650	A611942_83666	A611942_83677	A611942_83752	A611942_83762	A611942_83763	A611942_83797	A611942_83810	A611942_83815	A618553_83821	A611942_83833	A611942_83849	A611942_83854	A611942_83857	A618553_83859	A611942_83860	A611942_83870	A618553_83877	A611942_83887	A611942_83914	A611942_83919	A611942_83924	A611942_83943	A611942_83963	A618553_83965	A618553_83973	A611942_83993	A611942_84018	A611942_84019	A611942_84026	A618553_84030	A611942_84033	A611942_84038	A611942_84049	A611942_84061	A611942_84091	A611942_84097	A611942_84099	A618553_84104	A611942_84108	A611942_84116	A618553_84117	A611942_84122	A611942_84133	A611942_84153	A611942_84154	A618553_84164	A611942_84173	A611942_84180	A618553_84181	A611942_84185	A611942_84189	A611942_84199	A611942_84203	A611942_84204	A611942_84208	A611942_84224	A611942_84233	A618553_84266	A611942_84280	A611942_84283	A611942_84285	A611942_84287	A611942_84288	A611942_84303	A611942_84304	A611942_84305	A611942_84309	A611942_84313	A611942_84315	A618553_84331	A611942_84341	A618553_84351	A611942_84352	A611942_84357	A611942_84369	A611942_84375	A611942_84387	A611942_84389	A611942_84404	A611942_84426	A618553_84442	A611942_84463	A618553_84464	A611942_84487	A611942_84493	A611942_84495	A611942_84497	A611942_84498	A611942_84502	A611942_84512	A611942_84515	A611942_84531	A611942_84537	A618553_84546	A611942_84553	A611942_84575	A611942_84597	A611942_84607	A611942_84613	A618553_84615	A611942_84632	A611942_84650	A611942_84651	A611942_84675	A611942_84678	A611942_84681	A611942_84682	A611942_84717	A618553_84723	A611942_84739	A611942_84744	A611942_84748	A611942_84762	A611942_84763	A618553_84764	A618553_84766	A611942_84768	A611942_84774	A611942_84785	A618553_84793	A611942_84794	A611942_84810	A611942_84815	A618553_84840	A611942_84894	A611942_84968	A611942_84971	A611942_84989	A611942_85010	A611942_85037	A611942_85043	A611942_85048	A611942_85071	A611942_85073	A611942_85113	A611942_85144	A618553_85152	A611942_85154	A618553_85187	A611942_85204	A611942_85205	A618553_85206	A611942_85212	A611942_85228	A611942_85240	A611942_85242	A611942_85244	A611942_85270	A618553_85295	A611942_85296	A611942_85298	A611942_85317	A611942_85322	A611942_85346	A611942_85347	A611942_85352	A611942_85381	A611942_85400	A618553_85420	A611942_85428	A611942_85432	A611942_85437	A618553_85468	A611942_85527	A611942_85531	A611942_85552	A611942_85554	A611942_85567	A611942_85577	A611942_85580	A618553_85595	A611942_85607	A611942_85610	A611942_85619	A611942_85633	A611942_85636	A611942_85641	A611942_85648	A618553_85663	A618553_85677	A611942_85681	A611942_85713	A618553_85717	A611942_85719	A611942_85727	A611942_85729	A611942_85732	A611942_85740	A611942_85746	A611942_85766	A618553_85773	A611942_85786	A611942_85789	A611942_85801	A611942_85810	A611942_85825	A611942_85827	A611942_85842	A611942_85856	A611942_85866	A611942_85883	A611942_85898	A611942_85899	A611942_85901	A618553_85903	A611942_85910	A611942_85912	A611942_85931	A611942_85945	A611942_85946	A611942_85983	A611942_86002	A611942_86014	A611942_86019	A611942_86021	A611942_86032	A611942_86036	A611942_86041	A611942_86042	A611942_86045	A611942_86049	A611942_86066	A618553_86079	A611942_86094	A611942_86098	A611942_86104	A611942_86118	A618553_86137	A611942_86158	A611942_86163	A611942_86170	A611942_86193	A611942_86207	A611942_86218	A611942_86219	A611942_86221	A611942_86228	A611942_86236	A611942_86248	A611942_86254	A611942_86263	A611942_86279	A611942_86285	A611942_86296	A611942_86300	A611942_86302	A611942_86310	A611942_86311	A611942_86326	A611942_86339	A611942_86345	A611942_86348	A611942_86354	A611942_86364	A618553_86379	A611942_86386	A611942_86400	A618553_86412	A611942_86423	A611942_86480	A611942_86485	A611942_86497	A611942_86507	A611942_86514	A611942_86529	A611942_86553	A611942_86555	A611942_86559	A611942_86577	A618553_86614	A611942_86633	A611942_86645	A618553_86648	A611942_86649	A611942_86657	A611942_86681	A618553_86724	A618553_86744	A611942_86751	A618553_86766	A611942_86768	A611942_86775	A611942_86786	A611942_86794	A611942_86807	A611942_86814	A611942_86820	A611942_86835	A611942_86850	A611942_86874	A611942_86880	A611942_86892	A611942_86912	A611942_86928	A611942_86930	A618553_86935	A611942_86943	A611942_86947	A611942_86952	A611942_86956	A611942_86959	A611942_86960	A611942_86965	A611942_86977	A611942_86984	A611942_86990	A611942_87000	A611942_87016	A611942_87017	A611942_87030	A611942_87067	A611942_87078	A611942_87081	A611942_87109	A618553_87119	A611942_87134	A611942_87145	A611942_87149	A611942_87154	A611942_87207	A611942_87224	A611942_87226	A618553_87232	A611942_87249	A611942_87252	A618553_87262	A611942_87272	A611942_87286	A611942_87319	A611942_87326	A611942_87360	A611942_87372	A611942_87422	A611942_87436	A611942_87443	A611942_87454	A611942_87482	A618553_87488	A611942_87503	A611942_87530	A611942_87535	A618553_87547	A611942_87562	A618553_87574	A611942_87577	A611942_87627	A618553_87639	A611942_87655	A611942_87685	A618553_87692	A611942_87694	A611942_87699	A611942_87701	A611942_87703	A611942_87736	A611942_87744	A611942_87766	A611942_87779	A618553_87780	A611942_87802	A618553_87815	A611942_87827	A611942_87828	A611942_87838	A611942_87851	A618553_87855	A611942_87864	A618553_87865	A611942_87867	A611942_87873	A611942_87877	A611942_87879	A618553_87880	A611942_87887	A611942_87909	A618553_87910	A611942_87914	A611942_87942	A611942_87943	A611942_87962	A611942_87965	A611942_87966	A611942_87977	A611942_87985	A611942_87994	A611942_88005	A618553_88008	A611942_88012	A611942_88022	A611942_88023	A611942_88035	A611942_88044	A611942_88045	A611942_88080	A611942_88083	A611942_88091	A611942_88095	A611942_88100	A611942_88115	A618553_88118	A611942_88128	A611942_88130	A611942_88138	A611942_88142	A611942_88150	A611942_88169	A611942_88176	A611942_88177	A611942_88197	A611942_88203	A611942_88216	A618553_88218	A611942_88226	A611942_88251	A611942_88272	A611942_88285	A611942_88291	A611942_88296	A611942_88302	A611942_88307	A611942_88309	A611942_88331	A611942_88348	A611942_88360	A611942_88366	A611942_88385	A611942_88389	A611942_88393	A611942_88402	A611942_88404	A611942_88406	A611942_88421	A611942_88437	A611942_88446	A611942_88449	A611942_88452	A611942_88454	A611942_88457	A611942_88462	A611942_88467	A611942_88469	A611942_88482	A618553_88495	A611942_88509	A611942_88513	A611942_88519	A611942_88521	A611942_88542	A611942_88547	A618553_88562	A611942_88577	A611942_88582	A611942_88628	A611942_88638	A618553_88663	A611942_88706	A611942_88718	A611942_88725	A618553_88728	A611942_88739	A611942_88749	A611942_88762	A611942_88797	A611942_88800	A611942_88824	A611942_88830	A618553_88836	A611942_88840	A611942_88865	A611942_88869	A611942_88871	A618553_88880	A611942_88893	A618553_88896	A611942_88922	A611942_88928	A611942_88933	A611942_88947	A611942_88963	A611942_88977	A611942_89011	A611942_89056	A611942_89097	A611942_89102	A611942_89120	A618553_89127	A611942_89135	A611942_89141	A611942_89214	A611942_89223	A611942_89237	A611942_89243	A611942_89271	A611942_89272	A611942_89275	A618553_89279	A611942_89281	A618553_89298	A611942_89311	A611942_89313	A618553_89315	A611942_89321	A611942_89323	A611942_89350	A611942_89361	A611942_89380	A611942_89382	A611942_89384	A611942_89396	A618553_89429	A611942_89456	A618553_89462	A611942_89469	A611942_89518	A611942_89532	A611942_89544	A611942_89549	A611942_89558	A618553_89570	A611942_89579	A618553_89587	A611942_89616	A611942_89685	A611942_89700	A611942_89711	A611942_89714	A611942_89724	A611942_89738	A611942_89745	A611942_89762	A611942_89774	A611942_89785	A611942_89817	A611942_89820	A618553_89826	A611942_89828	A618553_89855	A611942_89875	A611942_89880	A611942_89896	A611942_89905	A611942_89906	A611942_89910	A611942_89911	A611942_89934	A611942_89938	A611942_89960	A611942_89965	A611942_89992	A611942_90017	A618553_90035	A618553_90037	A611942_90065	A611942_90118	A618553_90122	A611942_90128	A611942_90130	A611942_90132	A611942_90134	A611942_90153	A611942_90158	A611942_90169	A611942_90189	A611942_90235	A611942_90251	A611942_90268	A611942_90281	A611942_90289	A611942_90293	A611942_90297	A611942_90298	A611942_90303	A611942_90323	A611942_90326	A618553_90328	A611942_90332	A611942_90336	A611942_90365	A618553_90367	A618553_90369	A611942_90379	A611942_90381	A611942_90391	A618553_90393	A611942_90405	A611942_90409	A611942_90416	A611942_90418	A611942_90423	A611942_90436	A611942_90438	A611942_90440	A618553_90456	A618553_90462	A611942_90473	A611942_90480	A618553_90486	A611942_90487	A618553_90488	A618553_90502	A611942_90515	A611942_90522	A618553_90530	A611942_90532	A611942_90535	A611942_90546	A611942_90554	A611942_90555	A611942_90565	A611942_90582	A611942_90586	A611942_90597	A611942_90603	A611942_90640	A611942_90651	A611942_90672	A611942_90673	A611942_90696	A611942_90711	A611942_90714	A611942_90716	A611942_90722	A611942_90738	A611942_90745	A611942_90748	A611942_90767	A618553_90791	A618553_90797	A611942_90824	A611942_90829	A611942_90830	A611942_90835	A611942_90847	A611942_90849	A611942_90867	A611942_90884	A618553_90916	A611942_90929	A611942_90931	A611942_90944	A611942_90969	A611942_90990	A611942_90992	A618553_91004	A611942_91005	A611942_91012	A611942_91015	A611942_91017	A611942_91018	A611942_91023	A611942_91025	A618553_91033	A611942_91035	A611942_91045	A611942_91047	A611942_91051	A611942_91056	A618553_91062	A611942_91108	A611942_91111	A611942_91114	A618553_91115	A611942_91116	A611942_91124	A618553_91129	A611942_91142	A611942_91149	A611942_91152	A618553_91155	A618553_91156	A611942_91160	A611942_91171	A611942_91172	A611942_91179	A611942_91182	A611942_91186	A611942_91188	A611942_91203	A611942_91209	A611942_91210	A618553_91245	A611942_91258	A611942_91264	A611942_91274	A611942_91280	A611942_91292	A611942_91293	A611942_91338	A611942_91343	A611942_91347	A611942_91354	A611942_91356	A611942_91357	A611942_91361	A611942_91376	A611942_91381	A611942_91383	A611942_91389	A611942_91403	A611942_91415	A611942_91427	A611942_91435	A611942_91436	A611942_91453	A611942_91459	A611942_91476	A611942_91482	A611942_91492	A611942_91507	A611942_91513	A611942_91515	A611942_91529	A611942_91534	A611942_91556	A611942_91571	A611942_91575	A611942_91612	A611942_91619	A611942_91628	A611942_91629	A611942_91638	A611942_91646	A611942_91654	A611942_91676	A611942_91707	A611942_91708	A618553_91719	A611942_91725	A611942_91734	A611942_91736	A611942_91741	A611942_91746	A611942_91748	A611942_91750	A618553_91753	A618553_91754	A618553_91769	A611942_91773	A611942_91781	A611942_91782	A611942_91801	A611942_91812	A611942_91823	A611942_91824	A611942_91825	A611942_91827	A611942_91832	A611942_91836	A618553_91848	A611942_91872	A611942_91903	A618553_91994	A611942_91995	A611942_92060	A611942_92096	A611942_92107	A611942_92121	A611942_92148	A611942_92172	A618553_92182	A611942_92194	A611942_92212	A618553_92213	A611942_92217	A611942_92232	A611942_92250	A618553_92264	A611942_92283	A618553_92284	A611942_92287	A611942_92293	A611942_92294	A611942_92301	A618553_92314	A611942_92316	A611942_92321	A611942_92327	A611942_92334	A611942_92337	A611942_92351	A618553_92361	A611942_92376	A611942_92386	A611942_92391	A618553_92396	A611942_92401	A611942_92407	A618553_92410	A611942_92413	A611942_92417	A611942_92424	A611942_92440	A611942_92453	A618553_92485	A611942_92492	A618553_92496	A618553_92523	A611942_92546	A611942_92550	A618553_92553	A611942_92589	A611942_92600	A611942_92605	A611942_92609	A611942_92624	A618553_92657	A611942_92659	A611942_92664	A611942_92677	A618553_92683	A611942_92689	A611942_92693	A611942_92694	A611942_92699	A611942_92701	A611942_92709	A611942_92716	A611942_92719	A611942_92721	A611942_92730	A611942_92761	A611942_92773	A618553_92788	A611942_92789	A611942_92862	A611942_92867	A611942_92873	A611942_92877	A611942_92891	A611942_92894	A611942_92895	A611942_92899	A611942_92900	A611942_92903	A611942_92909	A611942_92917	A611942_92938	A611942_92947	A611942_92985	A611942_92991	A611942_93041	A611942_93045	A618553_93050	A611942_93055	A618553_93062	A611942_93073	A611942_93074	A611942_93077	A611942_93079	A611942_93109	A611942_93112	A611942_93118	A618553_93132	A611942_93144	A611942_93145	A611942_93172	A611942_93173	A611942_93177	A611942_93181	A611942_93190	A611942_93193	A611942_93204	A611942_93226	A611942_93230	A611942_93248	A618553_93250	A611942_93261	A611942_93264	A611942_93266	A618553_93267	A611942_93285	A611942_93296	A611942_93299	A611942_93313	A618553_93314	A618553_93320	A618553_93324	A611942_93336	A611942_93341	A611942_93346	A611942_93358	A611942_93368	A611942_93369	A611942_93370	A611942_93380	A611942_93400	A611942_93401	A611942_93414	A611942_93415	A611942_93419	A611942_93435	A611942_93442	A611942_93449	A611942_93461	A611942_93462	A611942_93464	A611942_93467	A611942_93475	A611942_93477	A611942_93497	A611942_93498	A611942_93524	A611942_93534	A611942_93574	A611942_93585	A611942_93600	A611942_93607	A618553_93612	A611942_93616	A611942_93621	A611942_93635	A611942_93639	A611942_93650	A611942_93651	A611942_93658	A618553_93662	A611942_93683	A611942_93688	A611942_93703	A611942_93709	A611942_93723	A611942_93730	A611942_93779	A611942_93780	A611942_93793	A611942_93809	A611942_93813	A611942_93818	A611942_93827	A618553_93830	A611942_93837	A611942_93838	A611942_93848	A611942_93866	A611942_93878	A611942_93890	A611942_93891	A611942_93895	A618553_93906	A611942_93912	A611942_93971	A611942_93976	A618553_94016	A611942_94017	A611942_94018	A611942_94028	A611942_94044	A611942_94054	A611942_94117	A611942_94124	A611942_94139	A611942_94162	A611942_94165	A611942_94168	A611942_94178	A611942_94179	A618553_94181	A611942_94206	A611942_94210	A611942_94227	A611942_94249	A611942_94255	A611942_94257	A611942_94275	A611942_94283	A611942_94287	A611942_94297	A618553_94306	A611942_94322	A611942_94325	A611942_94331	A611942_94338	A611942_94354	A611942_94372	A611942_94387	A611942_94395	A611942_94410	A611942_94419	A618553_94429	A611942_94442	A611942_94450	A611942_94462	A611942_94500	A611942_94507	A611942_94530	A611942_94545	A611942_94564	A611942_94577	A611942_94580	A611942_94586	A611942_94610	A611942_94617	A611942_94620	A611942_94650	A611942_94667	A611942_94672	A611942_94677	A611942_94681	A611942_94686	A611942_94690	A611942_94708	A611942_94731	A611942_94732	A611942_94736	A611942_94749	A611942_94755	A611942_94759	A611942_94778	A611942_94790	A611942_94805	A611942_94816	A611942_94867	A611942_94873	A611942_94879	A611942_94880	A611942_94882	A611942_94904	A611942_94907	A611942_94912	A611942_94914	A611942_94917	A611942_94922	A618553_94934	A611942_94939	A611942_94957	A611942_94960	A611942_94964	A618553_94976	A611942_94985	A618553_94997	A611942_95012	A611942_95017	A611942_95018	A611942_95045	A611942_95056	A611942_95061	A611942_95071	A618553_95085	A611942_95086	A611942_95088	A611942_95096	A611942_95137	A611942_95151	A611942_95170	A611942_95180	A611942_95193	A611942_95199	A611942_95205	A611942_95213	A611942_95217	A611942_95221	A611942_95238	A618553_95246	A611942_95261	A611942_95277	A611942_95279	A611942_95280	A611942_95288	A611942_95319	A611942_95333	A611942_95340	A611942_95345	A618553_95359	A618553_95375	A611942_95391	A611942_95435	A611942_95446	A611942_95452	A611942_95455	A611942_95459	A611942_95461	A611942_95476	A611942_95479	A618553_95485	A611942_95487	A618553_95504	A611942_95507	A611942_95539	A618553_95545	A618553_95547	A611942_95549	A611942_95554	A611942_95567	A611942_95568	A611942_95581	A611942_95588	A611942_95617	A611942_95625	A611942_95628	A611942_95639	A611942_95667	A611942_95684	A611942_95691	A611942_95692	A611942_95707	A611942_95748	A611942_95753	A611942_95756	A611942_95760	A611942_95776	A611942_95782	A611942_95805	A611942_95830	A611942_95849	A611942_95850	A611942_95860	A611942_95868	A611942_95874	A611942_95895	A611942_95896	A618553_95905	A611942_95907	A611942_95953	A611942_95961	A611942_95962	A611942_95970	A611942_95971	A618553_95972	A611942_95979	A618553_95980	A611942_95981	A611942_95991	A611942_95992	A611942_95997	A611942_95999	A618553_96018	A611942_96027	A611942_96036	A611942_96047	A611942_96061	A611942_96073	A611942_96088	A618553_96102	A618553_96107	A611942_96113	A611942_96125	A611942_96143	A611942_96146	A611942_96152	A611942_96158	A611942_96180	A611942_96226	A611942_96231	A611942_96238	A611942_96250	A611942_96255	A611942_96257	A618553_96265	A618553_96270	A611942_96277	A611942_96278	A611942_96284	A611942_96291	A611942_96294	A611942_96295	A611942_96297	A611942_96302	A611942_96305	A618553_96308	A611942_96312	A611942_96320	A611942_96337	A611942_96339	A611942_96352	A611942_96355	A611942_96356	A611942_96404	A611942_96408	A611942_96430	A611942_96435	A611942_96436	A611942_96437	A611942_96439	A611942_96471	A618553_96472	A611942_96501	A611942_96511	A611942_96514	A611942_96520	A611942_96535	A611942_96542	A611942_96547	A611942_96550	A611942_96553	A611942_96555	A611942_96577	A611942_96620	A618553_96621	A611942_96626	A618553_96630	A611942_96639	A611942_96651	A611942_96672	A611942_96677	A611942_96684	A618553_96700	A611942_96708	A611942_96714	A618553_96723	A611942_96725	A611942_96770	A618553_96780	A618553_96788	A611942_96825	A611942_96835	A611942_96839	A611942_96848	A611942_96873	A618553_96879	A611942_96895	A611942_96915	A618553_96925	A611942_96928	A611942_96974	A611942_96976	A618553_96981	A618553_96983	A611942_96989	A611942_97002	A611942_97015	A611942_97028	A611942_97036	A618553_97067	A611942_97105	A611942_97106	A611942_97121	A611942_97124	A611942_97139	A611942_97140	A611942_97148	A611942_97151	A611942_97153	A611942_97156	A611942_97166	A611942_97169	A611942_97174	A618553_97185	A611942_97191	A611942_97198	A611942_97218	A611942_97231	A611942_97240	A618553_97243	A611942_97259	A611942_97260	A611942_97273	A611942_97277	A611942_97284	A611942_97285	A618553_97293	A611942_97298	A618553_97299	A611942_97301	A611942_97302	A611942_97310	A611942_97322	A611942_97333	A611942_97361	A618553_97367	A611942_97372	A611942_97384	A611942_97387	A611942_97392	A611942_97398	A611942_97402	A611942_97423	A611942_97427	A611942_97428	A611942_97453	A611942_97461	A611942_97471	A611942_97482	A618553_97484	A611942_97491	A611942_97502	A611942_97505	A611942_97510	A611942_97527	A611942_97534	A611942_97537	A611942_97538	A611942_97539	A611942_97551	A611942_97556	A611942_97570	A611942_97594	A618553_97601	A611942_97603	A611942_97610	A611942_97613	A611942_97614	A611942_97627	A611942_97631	A611942_97638	A611942_97639	A611942_97645	A611942_97651	A618553_97653	A611942_97678	A611942_97680	A611942_97704	A611942_97715	A611942_97725	A618553_97745	A611942_97754	A611942_97756	A611942_97777	A611942_97783	A611942_97787	A618553_97789	A611942_97810	A618553_97832	A611942_97850	A611942_97855	A611942_97859	A611942_97871	A611942_97873	A611942_97891	A611942_97903	A611942_97905	A611942_97942	A611942_97949	A611942_97964	A611942_97972	A611942_97973	A611942_97993	A618553_98004	A611942_98010	A611942_98026	A611942_98035	A611942_98037	A611942_98048	A611942_98060	A611942_98061	A611942_98066	A611942_98068	A611942_98070	A618553_98084	A611942_98086	A611942_98090	A611942_98095	A618553_98119	A611942_98130	A611942_98143	A611942_98165	A611942_98169	A611942_98171	A611942_98175	A611942_98177	A611942_98179	A618553_98188	A611942_98199	A618553_98200	A611942_98204	A611942_98215	A611942_98217	A611942_98224	A611942_98230	A611942_98246	A611942_98253	A611942_98262	A611942_98263	A611942_98264	A611942_98265	A611942_98268	A611942_98296	A611942_98325	A611942_98332	A618553_98333	A611942_98343	A611942_98355	A611942_98368	A611942_98375	A611942_98380	A611942_98389	A611942_98426	A611942_98432	A611942_98434	A618553_98458	A611942_98463	A611942_98467	A618553_98481	A611942_98482	A611942_98483	A611942_98487	A611942_98488	A611942_98492	A618553_98496	A611942_98502	A611942_98507	A611942_98524	A611942_98530	A611942_98565	A611942_98590	A618553_98597	A611942_98600	A611942_98604	A611942_98612	A618553_98649	A611942_98651	A618553_98662	A611942_98677	A611942_98689	A611942_98701	A611942_98705	A618553_98725	A611942_98727	A618553_98728	A611942_98731	A611942_98739	A611942_98742	A611942_98757	A611942_98759	A618553_98769	A611942_98774	A618553_98776	A611942_98781	A611942_98800	A611942_98801	A611942_98821	A618553_98824	A611942_98829	A611942_98836	A611942_98841	A611942_98844	A611942_98845	A611942_98851	A611942_98861	A611942_98865	A611942_98873	A611942_98874	A611942_98889	A618553_98896	A611942_98898	A611942_98900	A618553_98902	A611942_98921	A618553_98922	A611942_98924	A611942_98932	A611942_98943	A611942_98948	A611942_98955	A611942_98963	A611942_98980	A611942_98994	A611942_99004	A611942_99019	A611942_99023	A611942_99024	A611942_99027	A611942_99028	A618553_99033	A611942_99037	A611942_99047	A611942_99064	A611942_99073	A611942_99084	A611942_99129	A611942_99130	A611942_99140	A611942_99154	A611942_99169	A611942_99181	A618553_99191	A618553_99214	A618553_99265	A611942_99287	A611942_99294	A611942_99308	A611942_99315	A611942_99357	A611942_99358	A611942_99372	A611942_99379	A618553_99382	A618553_99396	A618553_99415	A611942_99428	A611942_99431	A611942_99442	A611942_99456	A611942_99460	A611942_99481	A611942_99516	A611942_99521	A618553_99522	A611942_99524	A611942_99533	A611942_99539	A611942_99543	A611942_99544	A611942_99572	A611942_99578	A618553_99585	A611942_99586	A611942_99634	A611942_99665	A611942_99678	A611942_99679	A611942_99693	A611942_99697	A611942_99702	A611942_99719	A611942_99738	A611942_99740	A611942_99757	A611942_99769	A611942_99774	A611942_99778	A611942_99817	A611942_99819	A611942_99833	A611942_99843	A618553_99844	A611942_99847	A611942_99848	A618553_99849	A611942_99876	A611942_99886	A618553_99890	A611942_99907	A611942_99915	A611942_99919	A611942_99924	A611942_99939	A611942_99955	A611942_99960	A611942_99963	A618553_99971	A611942_99980	A611942_99984	A611942_99987	A611942_100000	A611942_100001	A611942_100006	A611942_100010	A611942_100011	A618553_100023	A611942_100027	A611942_100042	A618553_100053	A611942_100059	A618553_100065	A611942_100066	A611942_100074	A611942_100076	A611942_100079	A611942_100083	A618553_100092	A611942_100113	A611942_100115	A611942_100123	A611942_100126	A611942_100127	A611942_100130	A611942_100136	A611942_100138	A611942_100148	A611942_100156	A611942_100157	A611942_100203	A611942_100243	A618553_100246	A611942_100260	A611942_100262	A611942_100271	A611942_100272	A618553_100278	A611942_100279	A611942_100282	A611942_100295	A611942_100309	A611942_100318	A611942_100322	A611942_100337	A618553_100349	A611942_100369	A611942_100373	A611942_100387	A611942_100399	A611942_100408	A611942_100420	A611942_100431	A611942_100443	A611942_100446	A611942_100449	A618553_100463	A611942_100470	A611942_100499	A611942_100509	A611942_100518	A611942_100536	A611942_100539	A611942_100548	A611942_100550	A611942_100566	A611942_100573	A611942_100574	A611942_100590	A611942_100595	A611942_100603	A611942_100612	A611942_100624	A611942_100627	A618553_100639	A611942_100661	A611942_100671	A611942_100675	A618553_100681	A618553_100685	A611942_100707	A618553_100709	A611942_100716	A611942_100718	A611942_100752	A618553_100757	A611942_100758	A611942_100769	A611942_100782	A611942_100793	A611942_100810	A611942_100811	A611942_100821	A611942_100844	A611942_100849	A611942_100854	A611942_100865	A611942_100870	A618553_100879	A611942_100886	A611942_100900	A618553_100910	A611942_100919	A611942_100922	A611942_100923	A611942_100924	A611942_100949	A618553_100951	A611942_100958	A618553_100972	A611942_100977	A611942_100979	A611942_101027	A611942_101039	A611942_101046	A611942_101059	A618553_101075	A611942_101078	A611942_101081	A611942_101083	A611942_101085	A611942_101117	A611942_101128	A611942_101130	A611942_101134	A611942_101136	A611942_101195	A611942_101217	A611942_101248	A611942_101254	A611942_101260	A611942_101274	A611942_101276	A611942_101278	A611942_101292	A618553_101296	A611942_101303	A611942_101314	A611942_101335	A611942_101362	A611942_101363	A611942_101416	A611942_101424	A611942_101426	A611942_101427	A611942_101436	A611942_101455	A618553_101459	A611942_101466	A611942_101474	A611942_101490	A611942_101513	A611942_101520	A611942_101521	A611942_101526	A611942_101534	A611942_101544	A611942_101591	A611942_101622	A611942_101628	A611942_101643	A611942_101656	A611942_101671	A618553_101686	A611942_101724	A611942_101747	A618553_101763	A611942_101773	A618553_101774	A611942_101802	A611942_101812	A611942_101813	A611942_101829	A611942_101833	A611942_101866	A618553_101876	A611942_101907	A611942_101924	A611942_101930	A611942_101936	A611942_101938	A611942_101942	A611942_101945	A611942_101976	A611942_102018	A611942_102064	A611942_102071	A611942_102072	A611942_102095	A611942_102112	A611942_102133	A611942_102164	A611942_102171	A611942_102175	A611942_102183	A611942_102186	A611942_102194	A611942_102200	A611942_102202	A618553_102203	A611942_102213	A611942_102216	A611942_102231	A618553_102254	A611942_102283	A611942_102289	A611942_102293	A611942_102294	A611942_102304	A611942_102312	A611942_102313	A611942_102315	A611942_102320	A618553_102334	A611942_102336	A611942_102338	A611942_102358	A611942_102371	A611942_102373	A611942_102380	A611942_102383	A611942_102391	A611942_102392	A611942_102398	A611942_102412	A611942_102414	A611942_102425	A618553_102441	A611942_102455	A611942_102472	A611942_102482	A618553_102493	A611942_102498	A611942_102511	A611942_102520	A611942_102536	A611942_102546	A611942_102552	A618553_102570	A611942_102574	A611942_102593	A611942_102598	A611942_102600	A618553_102604	A611942_102641	A611942_102643	A611942_102647	A611942_102654	A611942_102662	A611942_102671	A611942_102693	A618553_102694	A611942_102709	A611942_102723	A611942_102729	A611942_102731	A611942_102753	A611942_102754	A611942_102765	A611942_102769	A618553_102789	A611942_102810	A618553_102815	A611942_102818	A611942_102838	A611942_102842	A611942_102847	A611942_102861	A611942_102866	A611942_102868	A611942_102869	A611942_102875	A618553_102882	A611942_102884	A611942_102888	A611942_102893	A611942_102916	A611942_102927	A611942_102930	A611942_102945	A611942_102980	A611942_102982	A611942_102984	A611942_102989	A611942_103004	A611942_103013	A611942_103021	A611942_103023	A611942_103027	A618553_103028	A618553_103032	A611942_103037	A611942_103040	A611942_103044	A611942_103062	A611942_103066	A611942_103069	A611942_103070	A611942_103076	A611942_103093	A611942_103118	A611942_103133	A611942_103140	A611942_103141	A618553_103144	A611942_103146	A618553_103154	A611942_103173	A611942_103178	A611942_103180	A611942_103182	A611942_103193	A611942_103201	A611942_103212	A611942_103215	A611942_103229	A611942_103237	A618553_103244	A611942_103249	A611942_103269	A611942_103273	A611942_103277	A611942_103279	A611942_103282	A611942_103288	A618553_103291	A611942_103309	A611942_103312	A618553_103325	A618553_103334	A618553_103340	A611942_103342	A611942_103349	A611942_103353	A611942_103364	A611942_103366	A611942_103391	A618553_103393	A611942_103394	A618553_103399	A611942_103420	A611942_103445	A618553_103447	A611942_103456	A611942_103462	A611942_103463	A611942_103466	A618553_103468	A611942_103481	A611942_103487	A611942_103493	A611942_103498	A618553_103510	A618553_103519	A618553_103520	A618553_103523	A611942_103527	A611942_103539	A611942_103548	A611942_103581	A611942_103584	A611942_103596	A611942_103599	A611942_103619	A611942_103627	A611942_103628	A618553_103646	A611942_103659	A611942_103665	A611942_103683	A611942_103705	A611942_103717	A611942_103719	A611942_103730	A611942_103750	A611942_103769	A611942_103772	A611942_103785	A611942_103802	A611942_103804	A611942_103819	A611942_103823	A611942_103836	A618553_103845	A611942_103856	A611942_103861	A611942_103868	A611942_103872	A611942_103896	A611942_103897	A618553_103899	A611942_103906	A611942_103916	A611942_103924	A611942_103999	A611942_104000	A611942_104017	A611942_104020	A611942_104028	A611942_104029	A618553_104040	A611942_104051	A611942_104087	A611942_104119	A611942_104120	A618553_104154	A611942_104158	A611942_104186	A611942_104196	A611942_104222	A611942_104235	A618553_104242	A611942_104246	A611942_104276	A611942_104292	A618553_104296	A611942_104324	A611942_104347	A611942_104366	A611942_104369	A618553_104381	A611942_104382	A611942_104398	A611942_104413	A611942_104419	A611942_104447	A611942_104449	A618553_104450	A618553_104455	A611942_104461	A611942_104465	A611942_104481	A611942_104482	A611942_104484	A611942_104489	A611942_104491	A611942_104493	A611942_104496	A618553_104499	A618553_104510	A611942_104518	A611942_104575	A618553_104582	A618553_104600	A611942_104621	A611942_104627	A611942_104640	A618553_104642	A611942_104674	A611942_104675	A611942_104683	A618553_104705	A611942_104723	A618553_104727	A611942_104748	A618553_104784	A611942_104787	A618553_104790	A611942_104793	A611942_104794	A618553_104796	A611942_104797	A618553_104824	A618553_104828	A618553_104837	A618553_104842	A611942_104847	A611942_104859	A611942_104872	A611942_104873	A618553_104875	A611942_104886	A611942_104913	A611942_104918	A611942_104936	A611942_104939	A611942_104951	A611942_104957	A618553_104960	A611942_104982	A611942_104988	A611942_104991	A618553_105004	A618553_105007	A611942_105036	A611942_105037	A611942_105059	A618553_105085	A611942_105088	A611942_105095	A611942_105097	A611942_105103	A611942_105129	A611942_105136	A611942_105146	A611942_105153	A611942_105161	A611942_105192	A611942_105194	A611942_105199	A611942_105227	A611942_105229	A611942_105233	A611942_105239	A611942_105251	A611942_105253	A611942_105261	A611942_105267	A611942_105270	A618553_105271	A611942_105280	A611942_105307	A611942_105309	A611942_105312	A611942_105317	A611942_105331	A611942_105338	A611942_105341	A611942_105356	A611942_105358	A611942_105364	A611942_105404	A618553_105406	A611942_105410	A618553_105414	A611942_105422	A611942_105428	A611942_105436	A611942_105451	A611942_105455	A611942_105460	A611942_105478	A611942_105481	A611942_105492	A611942_105503	A618553_105505	A611942_105516	A611942_105523	A611942_105553	A611942_105556	A611942_105559	A611942_105562	A611942_105568	A611942_105590	A611942_105598	A611942_105601	A611942_105604	A611942_105645	A611942_105652	A618553_105668	A611942_105683	A611942_105685	A611942_105703	A611942_105706	A611942_105714	A611942_105733	A611942_105735	A611942_105758	A611942_105760	A611942_105765	A611942_105774	A611942_105775	A611942_105779	A611942_105797	A611942_105820	A611942_105826	A618553_105828	A611942_105829	A611942_105840	A611942_105876	A618553_105887	A611942_105890	A611942_105896	A611942_105902	A611942_105915	A611942_105920	A611942_105921	A611942_105923	A611942_105926	A611942_105933	A611942_105935	A611942_105945	A611942_105975	A611942_105991	A611942_106000	A611942_106013	A611942_106014	A611942_106015	A611942_106022	A611942_106034	A611942_106044	A611942_106049	A611942_106057	A611942_106075	A611942_106085	A611942_106089	A611942_106091	A611942_106100	A618553_106125	A611942_106127	A611942_106136	A611942_106143	A611942_106147	A611942_106151	A611942_106152	A611942_106163	A611942_106167	A611942_106173	A611942_106182	A611942_106184	A611942_106214	A611942_106217	A618553_106247	A611942_106286	A611942_106298	A611942_106301	A611942_106322	A611942_106343	A611942_106345	A618553_106357	A611942_106364	A611942_106366	A611942_106394	A611942_106409	A611942_106414	A611942_106419	A611942_106494	A618553_106499	A611942_106507	A611942_106524	A611942_106538	A611942_106555	A611942_106581	A611942_106585	A611942_106596	A618553_106603	A611942_106607	A611942_106610	A618553_106624	A611942_106656	A618553_106659	A611942_106670	A618553_106684	A611942_106685	A611942_106690	A611942_106692	A611942_106695	A611942_106702	A611942_106705	A618553_106722	A611942_106728	A618553_106732	A611942_106737	A618553_106743	A611942_106744	A618553_106745	A611942_106772	A611942_106791	A611942_106798	A611942_106802	A611942_106806	A611942_106812	A611942_106822	A611942_106833	A611942_106839	A611942_106840	A611942_106874	A618553_106884	A611942_106892	A611942_106894	A611942_106915	A611942_106933	A618553_106943	A611942_106957	A611942_106960	A611942_106976	A611942_107002	A611942_107022	A611942_107042	A611942_107063	A611942_107103	A611942_107113	A611942_107150	A611942_107154	A611942_107159	A611942_107175	A611942_107200	A618553_107207	A618553_107236	A611942_107268	A611942_107280	A611942_107282	A618553_107285	A611942_107289	A611942_107298	A611942_107303	A611942_107309	A611942_107314	A611942_107343	A611942_107352	A611942_107354	A611942_107359	A618553_107391	A611942_107401	A611942_107415	A611942_107416	A611942_107419	A611942_107436	A611942_107445	A611942_107446	A618553_107449	A611942_107465	A611942_107468	A611942_107471	A611942_107484	A611942_107489	A611942_107494	A611942_107498	A611942_107545	A618553_107565	A611942_107585	A611942_107594	A611942_107603	A611942_107615	A611942_107625	A611942_107627	A611942_107646	A611942_107650	A618553_107653	A611942_107665	A611942_107668	A611942_107674	A611942_107680	A611942_107681	A611942_107682	A611942_107685	A611942_107687	A611942_107691	A611942_107701	A611942_107714	A611942_107726	A611942_107727	A611942_107746	A611942_107759	A611942_107766	A611942_107793	A611942_107795	A618553_107802	A611942_107821	A618553_107842	A611942_107856	A611942_107868	A611942_107893	A611942_107941	A611942_107967	A611942_107992	A611942_107998	A611942_108004	A611942_108006	A611942_108016	A611942_108035	A611942_108050	A618553_108058	A611942_108063	A611942_108072	A611942_108083	A611942_108101	A611942_108121	A618553_108130	A611942_108132	A611942_108138	A611942_108140	A611942_108191	A611942_108199	A611942_108206	A611942_108208	A611942_108220	A618553_108235	A611942_108237	A611942_108254	A611942_108265	A611942_108272	A611942_108273	A611942_108287	A611942_108288	A611942_108289	A611942_108305	A611942_108332	A611942_108347	A618553_108351	A611942_108355	A611942_108373	A611942_108374	A611942_108378	A611942_108380	A611942_108393	A611942_108404	A611942_108433	A618553_108441	A611942_108460	A611942_108495	A611942_108496	A611942_108513	A611942_108547	A611942_108548	A611942_108551	A611942_108558	A611942_108575	A618553_108582	A611942_108617	A611942_108642	A611942_108653	A611942_108666	A611942_108693	A611942_108705	A618553_108707	A611942_108714	A618553_108715	A611942_108718	A611942_108721	A611942_108726	A618553_108739	A611942_108754	A611942_108755	A611942_108761	A611942_108763	A611942_108787	A611942_108818	A611942_108932	A611942_108935	A611942_108944	A611942_108947	A611942_108955	A611942_108965	A611942_108968	A611942_108992	A611942_109002	A611942_109004	A611942_109013	A618553_109022	A611942_109024	A611942_109031	A611942_109035	A611942_109039	A611942_109055	A611942_109065	A611942_109073	A611942_109086	A611942_109092	A611942_109096	A611942_109100	A611942_109116	A611942_109141	A611942_109167	A611942_109189	A611942_109197	A618553_109199	A611942_109205	A618553_109215	A611942_109235	A611942_109236	A611942_109244	A611942_109252	A611942_109263	A618553_109270	A611942_109282	A611942_109283	A611942_109287	A618553_109314	A618553_109318	A611942_109333	A611942_109338	A611942_109340	A618553_109341	A611942_109355	A611942_109372	A611942_109376	A611942_109386	A611942_109392	A611942_109394	A611942_109411	A611942_109430	A611942_109445	A611942_109461	A611942_109463	A611942_109471	A618553_109479	A611942_109489	A611942_109530	A618553_109540	A611942_109554	A611942_109557	A611942_109561	A611942_109565	A611942_109571	A611942_109572	A611942_109578	A611942_109581	A611942_109585	A618553_109594	A611942_109596	A611942_109605	A611942_109606	A618553_109614	A611942_109618	A611942_109626	A611942_109628	A611942_109635	A611942_109637	A611942_109642	A611942_109650	A611942_109652	A611942_109655	A611942_109665	A611942_109689	A611942_109703	A611942_109729	A611942_109733	A618553_109738	A611942_109743	A611942_109747	A611942_109763	A611942_109780	A618553_109810	A611942_109819	A611942_109820	A618553_109831	A611942_109838	A611942_109841	A611942_109870	A611942_109889	A611942_109925	A611942_109930	A611942_109950	A611942_109972	A611942_109994	A611942_110008	A618553_110018	A618553_110022	A611942_110035	A611942_110065	A611942_110077	A611942_110087	A618553_110093	A611942_110117	A611942_110138	A611942_110149	A611942_110150	A611942_110152	A611942_110165	A618553_110177	A611942_110181	A611942_110185	A611942_110189	A611942_110191	A611942_110263	A618553_110268	A611942_110269	A611942_110286	A611942_110293	A611942_110299	A611942_110300	A611942_110304	A618553_110307	A618553_110310	A611942_110316	A611942_110322	A611942_110332	A618553_110351	A611942_110362	A611942_110363	A611942_110395	A611942_110404	A611942_110406	A611942_110416	A611942_110425	A611942_110434	A618553_110440	A611942_110448	A611942_110489	A611942_110498	A611942_110499	A618553_110502	A611942_110511	A611942_110512	A611942_110530	A611942_110532	A611942_110539	A611942_110541	A611942_110552	A611942_110567	A611942_110569	A611942_110576	A611942_110591	A611942_110593	A611942_110594	A611942_110618	A611942_110621	A611942_110623	A611942_110624	A611942_110625	A611942_110627	A611942_110634	A611942_110635	A611942_110649	A611942_110651	A618553_110680	A611942_110706	A611942_110707	A611942_110708	A611942_110729	A618553_110739	A611942_110740	A618553_110748	A611942_110766	A618553_110767	A611942_110775	A611942_110784	A618553_110789	A618553_110792	A611942_110807	A611942_110808	A611942_110809	A618553_110812	A611942_110830	A611942_110846	A611942_110864	A611942_110865	A611942_110888	A611942_110906	A611942_110919	A611942_110929	A611942_110943	A611942_110967	A611942_110983	A611942_111003	A611942_111023	A611942_111050	A611942_111053	A611942_111058	A611942_111070	A618553_111118	A611942_111187	A611942_111236	A611942_111247	A611942_111277	A611942_111331	A611942_111340	A611942_111351	A611942_111362	A611942_111367	A611942_111371	A611942_111379	A618553_111380	A611942_111390	A611942_111400	A611942_111407	A611942_111422	A611942_111426	A611942_111439	A618553_111450	A611942_111461	A611942_111464	A611942_111474	A618553_111479	A611942_111490	A611942_111493	A611942_111503	A611942_111510	A611942_111551	A611942_111558	A611942_111568	A611942_111571	A611942_111578	A611942_111583	A611942_111584	A611942_111606	A611942_111617	A611942_111641	A611942_111645	A618553_111647	A618553_111658	A611942_111662	A611942_111664	A611942_111669	A611942_111672	A618553_111675	A611942_111677	A611942_111699	A611942_111711	A611942_111730	A611942_111743	A611942_111760	A611942_111766	A611942_111778	A611942_111788	A618553_111791	A611942_111799	A611942_111820	A611942_111824	A611942_111829	A611942_111837	A611942_111855	A611942_111857	A611942_111862	A611942_111863	A611942_111866	A611942_111874	A618553_111878	A611942_111897	A611942_111899	A611942_111904	A611942_111918	A611942_111921	A618553_111922	A611942_111938	A611942_111944	A611942_111955	A611942_111957	A611942_111960	A611942_111990	A611942_111996	A611942_112006	A611942_112010	A611942_112045	A611942_112085	A611942_112100	A611942_112123	A611942_112127	A611942_112146	A618553_112199	A618553_112216	A611942_112218	A618553_112224	A611942_112227	A611942_112256	A611942_112257	A618553_112258	A611942_112274	A611942_112284	A611942_112313	A611942_112319	A611942_112329	A611942_112352	A611942_112383	A618553_112402	A611942_112409	A611942_112411	A611942_112441	A611942_112447	A611942_112451	A611942_112454	A611942_112456	A611942_112479	A618553_112481	A611942_112488	A611942_112502	A611942_112504	A611942_112510	A618553_112521	A611942_112530	A611942_112539	A611942_112540	A618553_112554	A611942_112567	A611942_112578	A611942_112579	A618553_112585	A611942_112587	A611942_112604	A611942_112609	A618553_112618	A611942_112620	A618553_112641	A611942_112645	A611942_112649	A611942_112652	A618553_112660	A611942_112661	A618553_112666	A611942_112672	A611942_112674	A611942_112676	A611942_112690	A618553_112705	A611942_112714	A618553_112715	A611942_112720	A611942_112732	A611942_112735	A618553_112736	A611942_112752	A618553_112788	A611942_112807	A611942_112823	A611942_112830	A611942_112837	A611942_112839	A611942_112841	A611942_112861	A611942_112884	A611942_112887	A611942_112918	A611942_112934	A611942_112938	A611942_112947	A611942_112950	A618553_112962	A611942_112968	A618553_112980	A618553_113011	A611942_113020	A611942_113032	A611942_113040	A611942_113056	A611942_113068	A611942_113122	A611942_113123	A611942_113128	A611942_113130	A611942_113132	A611942_113141	A611942_113142	A611942_113171	A611942_113180	A611942_113188	A611942_113193	A611942_113196	A611942_113209	A611942_113230	A618553_113241	A611942_113253	A611942_113297	A611942_113310	A611942_113314	A611942_113333	A611942_113336	A611942_113340	A611942_113377	A611942_113379	A611942_113380	A611942_113386	A611942_113400	A611942_113404	A611942_113408	A611942_113432	A611942_113433	A611942_113447	A611942_113449	A611942_113460	A611942_113463	A611942_113464	A611942_113473	A611942_113480	A611942_113511	A611942_113514	A611942_113536	A611942_113539	A611942_113544	A611942_113555	A618553_113581	A611942_113585	A611942_113586	A611942_113609	A611942_113630	A611942_113701	A611942_113738	A611942_113755	A611942_113759	A611942_113786	A611942_113798	A611942_113800	A611942_113804	A618553_113810	A611942_113811	A611942_113831	A618553_113841	A611942_113848	A611942_113858	A611942_113866	A611942_113884	A611942_113897	A611942_113904	A611942_113919	A611942_113927	A611942_113930	A611942_113940	A618553_113949	A611942_113955	A611942_113967	A611942_113984	A618553_114014	A611942_114029	A618553_114051	A611942_114059	A611942_114079	A618553_114093	A611942_114104	A611942_114120	A611942_114126	A611942_114139	A611942_114144	A618553_114148	A618553_114155	A611942_114156	A611942_114171	A611942_114193	A611942_114230	A611942_114254	A611942_114268	A611942_114281	A611942_114285	A611942_114302	A611942_114305	A611942_114312	A618553_114338	A611942_114370	A611942_114372	A611942_114407	A611942_114428	A611942_114430	A611942_114456	A611942_114465	A611942_114472	A611942_114476	A618553_114479	A611942_114507	A611942_114521	A611942_114531	A611942_114534	A611942_114559	A611942_114561	A611942_114562	A611942_114576	A611942_114585	A611942_114600	A618553_114621	A611942_114623	A611942_114629	A611942_114631	A611942_114660	A611942_114692	A611942_114693	A611942_114714	A611942_114724	A611942_114743	A611942_114747	A611942_114749	A611942_114761	A611942_114769	A611942_114774	A618553_114779	A611942_114784	A611942_114788	A611942_114789	A611942_114805	A611942_114811	A611942_114818	A611942_114843	A611942_114873	A611942_114879	A611942_114882	A618553_114889	A611942_114910	A611942_114911	A611942_114928	A611942_114931	A611942_114938	A611942_114948	A611942_114949	A611942_114957	A611942_114988	A611942_114993	A611942_115003	A618553_115071	A618553_115076	A611942_115078	A611942_115114	A611942_115135	A611942_115147	A618553_115161	A611942_115164	A611942_115169	A611942_115170	A618553_115172	A611942_115180	A611942_115183	A611942_115226	A611942_115230	A611942_115238	A611942_115244	A618553_115247	A611942_115259	A611942_115260	A611942_115261	A611942_115267	A611942_115282	A611942_115290	A611942_115301	A611942_115304	A618553_115322	A618553_115364	A611942_115366	A618553_115368	A611942_115386	A611942_115397	A611942_115400	A611942_115412	A611942_115431	A611942_115474	A611942_115483	A611942_115489	A618553_115504	A611942_115505	A618553_115508	A611942_115511	A611942_115515	A611942_115518	A611942_115521	A611942_115558	A618553_115560	A611942_115568	A611942_115585	A618553_115591	A611942_115612	A611942_115622	A611942_115630	A611942_115633	A611942_115635	A611942_115642	A618553_115645	A611942_115663	A618553_115707	A611942_115724	A611942_115726	A611942_115729	A611942_115731	A611942_115735	A611942_115736	A611942_115747	A611942_115754	A618553_115771	A611942_115772	A611942_115782	A611942_115789	A611942_115802	A611942_115805	A611942_115813	A611942_115814	A611942_115816	A611942_115823	A611942_115829	A618553_115855	A611942_115872	A618553_115877	A611942_115880	A611942_115890	A618553_115893	A611942_115912	A611942_115925	A611942_115930	A611942_115967	A611942_115970	A618553_115989	A611942_115991	A611942_115994	A611942_116025	A611942_116056	A618553_116063	A611942_116064	A611942_116086	A618553_116101	A611942_116106	A611942_116108	A618553_116137	A618553_116147	A611942_116216	A611942_116228	A611942_116231	A611942_116235	A611942_116255	A611942_116286	A611942_116290	A618553_116301	A611942_116321	A611942_116339	A611942_116351	A611942_116352	A611942_116361	A611942_116362	A611942_116370	A611942_116383	A611942_116392	A611942_116407	A611942_116429	A611942_116434	A611942_116448	A611942_116449	A611942_116469	A611942_116479	A611942_116504	A611942_116506	A611942_116509	A611942_116522	A611942_116524	A611942_116525	A611942_116539	A611942_116541	A611942_116561	A618553_116568	A611942_116570	A611942_116571	A618553_116581	A611942_116584	A611942_116590	A611942_116614	A611942_116624	A611942_116641	A611942_116646	A611942_116677	A611942_116678	A611942_116681	A611942_116692	A611942_116727	A611942_116728	A611942_116757	A618553_116769	A611942_116773	A611942_116781	A611942_116793	A611942_116795	A611942_116805	A611942_116807	A611942_116816	A611942_116826	A611942_116839	A611942_116845	A611942_116851	A611942_116866	A618553_116875	A611942_116879	A611942_116897	A611942_116903	A611942_116926	A618553_116976	A611942_116992	A611942_117038	A611942_117049	A611942_117057	A611942_117062	A611942_117063	A618553_117075	A611942_117089	A611942_117090	A611942_117103	A618553_117112	A611942_117130	A611942_117134	A611942_117135	A618553_117140	A611942_117156	A611942_117162	A611942_117163	A611942_117166	A611942_117168	A611942_117170	A611942_117172	A611942_117186	A611942_117193	A618553_117201	A611942_117202	A611942_117205	A611942_117216	A611942_117233	A611942_117238	A611942_117244	A611942_117246	A611942_117264	A611942_117273	A611942_117276	A611942_117285	A611942_117301	A611942_117304	A611942_117306	A611942_117308	A611942_117312	A611942_117313	A611942_117315	A618553_117327	A618553_117329	A611942_117337	A611942_117350	A611942_117361	A618553_117374	A611942_117379	A611942_117380	A611942_117388	A611942_117396	A611942_117401	A611942_117427	A611942_117434	A611942_117440	A611942_117474	A611942_117485	A611942_117486	A611942_117504	A611942_117525	A611942_117526	A611942_117527	A611942_117533	A611942_117535	A611942_117539	A611942_117550	A611942_117551	A611942_117552	A611942_117558	A611942_117569	A611942_117572	A611942_117588	A611942_117591	A611942_117595	A618553_117596	A611942_117604	A611942_117606	A611942_117609	A618553_117633	A611942_117635	A611942_117656	A611942_117668	A611942_117679	A611942_117685	A611942_117697	A611942_117740	A611942_117752	A611942_117757	A611942_117758	A611942_117762	A611942_117773	A611942_117775	A611942_117783	A611942_117788	A618553_117806	A611942_117830	A611942_117834	A611942_117847	A611942_117848	A611942_117856	A611942_117867	A618553_117873	A618553_117899	A611942_117903	A611942_117925	A611942_117927	A611942_117965	A611942_117984	A618553_117993	A611942_117997	A611942_118002	A611942_118005	A611942_118036	A611942_118056	A611942_118061	A618553_118066	A611942_118075	A611942_118086	A611942_118092	A611942_118093	A618553_118108	A611942_118109	A618553_118113	A611942_118121	A611942_118124	A618553_118135	A618553_118146	A611942_118167	A611942_118176	A611942_118187	A611942_118191	A618553_118212	A611942_118219	A611942_118220	A611942_118228	A611942_118233	A611942_118238	A611942_118245	A611942_118271	A611942_118277	A611942_118282	A611942_118292	A618553_118294	A611942_118296	A618553_118333	A611942_118334	A611942_118351	A618553_118389	A611942_118392	A611942_118406	A611942_118409	A611942_118411	A611942_118415	A611942_118432	A611942_118436	A611942_118448	A611942_118450	A611942_118489	A611942_118492	A611942_118494	A611942_118509	A611942_118542	A618553_118552	A611942_118576	A611942_118590	A611942_118601	A611942_118613	A611942_118627	A611942_118653	A611942_118660	A611942_118662	A611942_118684	A611942_118688	A611942_118701	A611942_118702	A611942_118706	A611942_118714	A611942_118732	A611942_118733	A611942_118773	A611942_118810	A618553_118815	A618553_118817	A611942_118825	A611942_118832	A611942_118852	A611942_118876	A611942_118886	A611942_118888	A611942_118892	A618553_118908	A611942_118909	A611942_118911	A611942_118914	A611942_118924	A611942_118938	A611942_118946	A611942_118950	A611942_118951	A611942_118956	A611942_118959	A611942_118984	A618553_118991	A611942_118995	A611942_119019	A611942_119027	A611942_119033	A611942_119038	A611942_119042	A611942_119051	A611942_119055	A611942_119066	A618553_119105	A611942_119108	A611942_119109	A611942_119111	A611942_119125	A611942_119134	A611942_119137	A611942_119142	A611942_119145	A611942_119147	A611942_119148	A611942_119151	A611942_119156	A611942_119184	A611942_119191	A618553_119196	A618553_119202	A611942_119208	A611942_119217	A611942_119231	A611942_119237	A611942_119247	A611942_119263	A611942_119271	A611942_119272	A611942_119284	A618553_119288	A618553_119292	A611942_119299	A611942_119303	A611942_119316	A611942_119317	A618553_119320	A611942_119325	A611942_119332	A611942_119346	A611942_119350	A611942_119355	A611942_119378	A611942_119383	A611942_119385	A611942_119391	A611942_119395	A618553_119398	A618553_119400	A618553_119434	A618553_119436	A611942_119437	A611942_119443	A611942_119448	A611942_119462	A611942_119474	A611942_119491	A611942_119494	A611942_119502	A611942_119541	A611942_119543	A618553_119545	A611942_119546	A618553_119550	A611942_119559	A611942_119566	A611942_119568	A611942_119571	A618553_119575	A618553_119590	A611942_119596	A611942_119620	A618553_119626	A611942_119636	A611942_119652	A611942_119662	A611942_119684	A611942_119694	A611942_119698	A611942_119703	A611942_119711	A611942_119713	A618553_119724	A611942_119729	A611942_119734	A611942_119747	A611942_119757	A611942_119764	A611942_119772	A611942_119775	A611942_119780	A611942_119801	A611942_119820	A611942_119833	A611942_119848	A611942_119855	A611942_119861	A611942_119862	A611942_119883	A611942_119884	A611942_119885	A611942_119897	A611942_119903	A618553_119904	A618553_119923	A611942_119940	A618553_119953	A611942_119961	A611942_119975	A611942_119980	A611942_119996	A611942_119998	A611942_120014	A611942_120030	A611942_120031	A611942_120036	A611942_120045	A611942_120048	A611942_120051	A611942_120064	A611942_120076	A611942_120082	A618553_120113	A611942_120114	A611942_120129	A611942_120136	A611942_120145	A611942_120157	A611942_120173	A611942_120178	A611942_120219	A611942_120263	A611942_120269	A611942_120275	A611942_120276	A611942_120283	A611942_120288	A611942_120298	A611942_120301	A611942_120320	A611942_120329	A611942_120332	A611942_120333	A611942_120347	A611942_120366	A611942_120379	A611942_120384	A618553_120389	A611942_120410	A618553_120417	A611942_120420	A611942_120423	A611942_120426	A611942_120437	A611942_120441	A611942_120445	A611942_120451	A611942_120463	A611942_120478	A618553_120486	A611942_120487	A611942_120516	A611942_120545	A618553_120550	A611942_120554	A611942_120586	A611942_120591	A611942_120598	A618553_120613	A618553_120615	A611942_120616	A611942_120624	A611942_120642	A618553_120645	A618553_120665	A611942_120681	A611942_120685	A611942_120692	A611942_120706	A611942_120710	A611942_120724	A618553_120731	A611942_120734	A618553_120745	A611942_120748	A611942_120756	A618553_120764	A611942_120768	A611942_120777	A611942_120786	A611942_120799	A611942_120800	A611942_120802	A611942_120863	A611942_120866	A611942_120871	A611942_120873	A611942_120885	A618553_120906	A611942_120907	A611942_120911	A611942_120919	A618553_120928	A611942_120932	A611942_120939	A611942_120949	A611942_120965	A611942_120970	A611942_121018	A611942_121045	A611942_121070	A611942_121075	A611942_121099	A611942_121106	A611942_121111	A611942_121117	A611942_121123	A611942_121128	A611942_121130	A611942_121131	A611942_121147	A611942_121155	A611942_121180	A611942_121207	A611942_121213	A611942_121225	A611942_121230	A611942_121246	A611942_121277	A611942_121279	A618553_121306	A611942_121323	A611942_121335	A611942_121351	A611942_121376	A611942_121382	A611942_121392	A611942_121397	A611942_121401	A611942_121405	A611942_121419	A611942_121433	A611942_121440	A611942_121453	A618553_121471	A611942_121472	A611942_121474	A611942_121476	A611942_121479	A611942_121515	A611942_121517	A611942_121535	A611942_121553	A611942_121586	A611942_121601	A611942_121612	A611942_121621	A611942_121625	A611942_121630	A618553_121641	A611942_121643	A611942_121658	A611942_121688	A611942_121691	A611942_121700	A618553_121701	A611942_121704	A611942_121710	A618553_121714	A611942_121729	A611942_121737	A618553_121738	A611942_121749	A611942_121758	A611942_121759	A611942_121765	A611942_121770	A611942_121771	A611942_121779	A611942_121784	A618553_121806	A611942_121808	A611942_121831	A611942_121835	A611942_121840	A611942_121841	A611942_121842	A611942_121854	A611942_121860	A611942_121874	A618553_121875	A611942_121879	A611942_121884	A611942_121890	A611942_121917	A611942_121924	A611942_121926	A611942_121932	A611942_121940	A611942_121941	A611942_121962	A611942_121964	A611942_121969	A611942_121984	A611942_122005	A618553_122006	A611942_122014	A611942_122023	A611942_122039	A611942_122055	A611942_122056	A611942_122061	A611942_122065	A611942_122072	A611942_122086	A618553_122088	A611942_122110	A618553_122114	A611942_122116	A611942_122118	A611942_122122	A611942_122149	A611942_122173	A611942_122181	A611942_122185	A611942_122188	A611942_122198	A611942_122207	A618553_122218	A611942_122230	A611942_122256	A618553_122265	A618553_122266	A611942_122267	A611942_122278	A611942_122281	A611942_122288	A611942_122313	A611942_122315	A611942_122321	A611942_122326	A611942_122334	A611942_122338	A611942_122340	A611942_122344	A611942_122353	A618553_122355	A611942_122356	A618553_122382	A611942_122387	A618553_122388	A611942_122401	A611942_122405	A611942_122408	A611942_122412	A618553_122414	A611942_122424	A611942_122438	A611942_122439	A618553_122453	A611942_122460	A618553_122466	A611942_122480	A618553_122491	A611942_122494	A611942_122503	A611942_122514	A611942_122537	A611942_122543	A611942_122548	A618553_122567	A611942_122579	A611942_122584	A611942_122589	A611942_122609	A611942_122620	A611942_122623	A611942_122632	A611942_122645	A611942_122653	A611942_122657	A611942_122658	A611942_122661	A611942_122666	A611942_122719	A611942_122747	A611942_122748	A618553_122752	A611942_122757	A618553_122767	A611942_122776	A618553_122778	A611942_122783	A611942_122787	A611942_122791	A611942_122803	A611942_122808	A611942_122820	A611942_122837	A611942_122839	A618553_122843	A611942_122855	A611942_122859	A611942_122874	A611942_122886	A611942_122897	A611942_122906	A611942_122908	A611942_122920	A611942_122936	A618553_122939	A618553_122940	A618553_122945	A611942_122946	A611942_122958	A611942_122961	A611942_122976	A611942_122996	A611942_123018	A611942_123021	A611942_123029	A618553_123036	A611942_123067	A611942_123091	A611942_123100	A611942_123103	A611942_123120	A611942_123137	A611942_123145	A618553_123148	A618553_123175	A611942_123176	A611942_123191	A611942_123200	A611942_123229	A611942_123232	A611942_123237	A611942_123247	A618553_123257	A611942_123258	A611942_123263	A611942_123269	A618553_123272	A611942_123278	A611942_123282	A611942_123283	A611942_123289	A611942_123302	A611942_123308	A611942_123312	A611942_123323	A611942_123328	A611942_123330	A611942_123331	A611942_123364	A611942_123369	A611942_123370	A611942_123374	A611942_123382	A618553_123407	A611942_123414	A611942_123427	A611942_123429	A611942_123435	A611942_123438	A611942_123442	A611942_123453	A611942_123464	A618553_123467	A611942_123468	A611942_123472	A611942_123477	A611942_123524	A618553_123541	A611942_123556	A611942_123563	A611942_123584	A611942_123589	A611942_123598	A611942_123608	A611942_123666	A611942_123674	A611942_123708	A611942_123719	A618553_123742	A611942_123748	A611942_123753	A611942_123759	A611942_123760	A611942_123771	A611942_123773	A611942_123775	A611942_123806	A618553_123810	A611942_123837	A611942_123862	A611942_123869	A611942_123886	A611942_123891	A611942_123899	A611942_123905	A618553_123919	A611942_123938	A611942_123950	A618553_123956	A611942_123989	A618553_123991	A611942_123997	A611942_124001	A611942_124027	A611942_124031	A611942_124033	A611942_124035	A618553_124039	A611942_124042	A611942_124112	A618553_124119	A618553_124127	A611942_124136	A611942_124140	A611942_124145	A611942_124150	A611942_124156	A611942_124161	A611942_124163	A611942_124186	A611942_124203	A611942_124219	A611942_124220	A618553_124228	A611942_124235	A611942_124238	A611942_124250	A611942_124258	A611942_124269	A611942_124272	A611942_124276	A611942_124277	A611942_124280	A611942_124286	A611942_124289	A611942_124300	A611942_124303	A611942_124313	A611942_124318	A611942_124328	A618553_124334	A611942_124349	A618553_124350	A611942_124353	A611942_124355	A611942_124374	A611942_124381	A611942_124396	A618553_124400	A611942_124404	A618553_124473	A611942_124513	A611942_124514	A611942_124527	A611942_124536	A611942_124547	A611942_124548	A611942_124551	A611942_124552	A611942_124554	A611942_124559	A611942_124562	A618553_124563	A611942_124565	A611942_124571	A618553_124601	A611942_124613	A618553_124636	A611942_124650	A611942_124651	A611942_124655	A611942_124668	A611942_124672	A618553_124683	A611942_124693	A611942_124697	A611942_124712	A611942_124715	A611942_124724	A611942_124728	A611942_124734	A611942_124736	A611942_124738	A611942_124763	A611942_124766	A618553_124779	A611942_124784	A611942_124810	A611942_124813	A611942_124814	A611942_124835	A611942_124847	A618553_124853	A611942_124856	A611942_124866	A611942_124879	A618553_124883	A618553_124884	A618553_124893	A611942_124907	A611942_124909	A611942_124911	A611942_124933	A611942_124942	A618553_124947	A618553_124956	A611942_124958	A611942_124969	A611942_124976	A611942_124979	A618553_124986	A611942_124987	A611942_124989	A611942_124994	A611942_124998	A618553_125001	A618553_125005	A611942_125009	A611942_125017	A611942_125018	A611942_125031	A611942_125035	A611942_125048	A618553_125060	A611942_125064	A618553_125081	A611942_125082	A611942_125092	A611942_125103	A611942_125104	A611942_125165	A611942_125168	A611942_125174	A611942_125179	A611942_125181	A611942_125184	A611942_125185	A611942_125188	A611942_125204	A611942_125209	A611942_125216	A611942_125242	A618553_125293	A611942_125297	A611942_125302	A611942_125308	A611942_125329	A611942_125330	A611942_125331	A611942_125335	A618553_125336	A611942_125340	A611942_125344	A611942_125366	A611942_125384	A611942_125385	A611942_125392	A618553_125400	A618553_125402	A618553_125415	A611942_125421	A611942_125423	A611942_125427	A611942_125437	A611942_125439	A611942_125444	A611942_125446	A611942_125449	A611942_125476	A611942_125489	A611942_125509	A618553_125511	A611942_125512	A611942_125518	A611942_125535	A611942_125538	A611942_125561	A611942_125569	A611942_125587	A611942_125592	A611942_125595	A611942_125596	A611942_125597	A611942_125599	A618553_125632	A611942_125636	A611942_125639	A611942_125646	A611942_125651	A611942_125655	A618553_125656	A611942_125669	A611942_125688	A618553_125700	A611942_125705	A618553_125706	A611942_125712	A611942_125713	A611942_125718	A611942_125725	A611942_125738	A611942_125756	A611942_125775	A611942_125784	A611942_125795	A618553_125801	A611942_125816	A611942_125818	A611942_125820	A611942_125828	A611942_125830	A611942_125856	A618553_125866	A611942_125868	A611942_125871	A611942_125873	A611942_125874	A611942_125891	A611942_125907	A611942_125917	A618553_125929	A611942_125934	A611942_125937	A611942_125951	A611942_125974	A611942_125985	A611942_125993	A618553_126044	A611942_126055	A618553_126064	A611942_126086	A611942_126089	A611942_126099	A611942_126105	A611942_126132	A611942_126144	A611942_126160	A611942_126178	A611942_126200	A611942_126223	A611942_126228	A611942_126233	A611942_126242	A611942_126244	A611942_126283	A611942_126317	A618553_126320	A611942_126335	A611942_126361	A611942_126385	A611942_126408	A618553_126410	A611942_126416	A618553_126417	A611942_126445	A611942_126451	A611942_126455	A611942_126460	A611942_126461	A618553_126467	A611942_126476	A611942_126478	A611942_126510	A618553_126513	A611942_126529	A611942_126572	A618553_126601	A611942_126602	A618553_126605	A611942_126606	A611942_126608	A611942_126614	A618553_126615	A611942_126651	A611942_126674	A618553_126676	A611942_126679	A611942_126680	A611942_126688	A611942_126695	A611942_126700	A611942_126716	A611942_126731	A611942_126739	A611942_126760	A611942_126771	A611942_126777	A611942_126780	A618553_126787	A618553_126790	A611942_126798	A611942_126813	A611942_126815	A611942_126828	A611942_126833	A611942_126836	A611942_126863	A611942_126867	A611942_126868	A611942_126870	A611942_126878	A611942_126879	A611942_126880	A611942_126891	A611942_126892	A618553_126912	A611942_126922	A618553_126943	A618553_126945	A611942_126957	A611942_126958	A611942_126961	A611942_126973	A611942_126974	A611942_126978	A611942_126997	A611942_127005	A611942_127007	A611942_127009	A611942_127014	A611942_127019	A611942_127027	A611942_127032	A611942_127053	A611942_127058	A611942_127067	A618553_127072	A611942_127090	A611942_127096	A611942_127123	A618553_127129	A611942_127130	A611942_127134	A611942_127136	A611942_127137	A611942_127144	A611942_127149	A611942_127158	A611942_127160	A618553_127164	A611942_127170	A611942_127186	A618553_127192	A611942_127220	A611942_127228	A611942_127231	A611942_127246	A618553_127248	A618553_127271	A611942_127276	A611942_127279	A611942_127283	A611942_127284	A611942_127286	A611942_127290	A611942_127317	A611942_127323	A611942_127328	A611942_127335	A611942_127336	A618553_127341	A611942_127342	A618553_127373	A611942_127387	A611942_127399	A611942_127419	A611942_127420	A618553_127425	A611942_127429	A611942_127432	A611942_127471	A611942_127478	A611942_127501	A611942_127505	A611942_127513	A611942_127526	A611942_127530	A618553_127551	A611942_127559	A611942_127576	A611942_127581	A611942_127586	A618553_127589	A611942_127592	A611942_127597	A611942_127602	A611942_127604	A618553_127616	A611942_127623	A611942_127633	A611942_127643	A618553_127651	A611942_127656	A611942_127662	A611942_127671	A611942_127672	A611942_127673	A611942_127701	A611942_127704	A611942_127714	A611942_127726	A611942_127740	A618553_127748	A611942_127771	A611942_127791	A611942_127796	A611942_127797	A611942_127800	A611942_127835	A618553_127839	A611942_127861	A611942_127864	A611942_127871	A611942_127881	A611942_127890	A611942_127901	A611942_127905	A618553_127923	A611942_127927	A618553_127933	A611942_127945	A618553_127948	A611942_127949	A611942_127950	A611942_127951	A611942_127953	A611942_127979	A611942_127989	A611942_127995	A618553_127996	A618553_128004	A611942_128026	A611942_128040	A618553_128044	A611942_128063	A611942_128069	A611942_128072	A611942_128086	A611942_128112	A611942_128116	A618553_128120	A618553_128134	A618553_128140	A611942_128144	A611942_128147	A611942_128160	A611942_128161	A611942_128175	A611942_128198	A611942_128202	A611942_128207	A611942_128212	A618553_128218	A611942_128226	A611942_128237	A618553_128267	A618553_128272	A611942_128276	A611942_128293	A611942_128300	A611942_128307	A611942_128309	A618553_128310	A618553_128311	A611942_128315	A611942_128322	A611942_128346	A611942_128368	A611942_128370	A611942_128375	A611942_128379	A611942_128380	A611942_128383	A611942_128391	A618553_128405	A611942_128415	A611942_128424	A611942_128435	A611942_128438	A611942_128444	A611942_128454	A611942_128460	A611942_128461	A611942_128474	A611942_128482	A611942_128485	A611942_128498	A611942_128504	A611942_128509	A611942_128517	A611942_128560	A611942_128564	A611942_128570	A611942_128580	A611942_128587	A611942_128593	A618553_128596	A618553_128601	A611942_128611	A611942_128615	A611942_128617	A611942_128623	A611942_128632	A611942_128640	A611942_128648	A611942_128652	A611942_128656	A618553_128685	A611942_128689	A611942_128692	A618553_128696	A611942_128698	A611942_128728	A611942_128730	A611942_128750	A611942_128752	A611942_128772	A611942_128784	A611942_128785	A611942_128796	A611942_128805	A618553_128812	A611942_128819	A611942_128830	A611942_128836	A611942_128837	A611942_128839	A611942_128845	A611942_128852	A611942_128873	A611942_128888	A611942_128891	A611942_128894	A611942_128908	A611942_128927	A618553_128939	A618553_128942	A611942_128944	A611942_128955	A611942_128956	A611942_128964	A611942_128965	A611942_128967	A611942_128982	A611942_128989	A611942_128996	A611942_129014	A618553_129031	A611942_129045	A611942_129047	A611942_129048	A611942_129052	A611942_129053	A618553_129073	A611942_129077	A611942_129092	A611942_129107	A611942_129119	A611942_129126	A611942_129136	A618553_129145	A618553_129151	A611942_129154	A611942_129161	A611942_129170	A611942_129172	A618553_129193	A611942_129196	A611942_129214	A611942_129225	A611942_129260	A611942_129263	A611942_129307	A611942_129310	A611942_129321	A611942_129329	A611942_129342	A611942_129344	A611942_129374	A611942_129386	A618553_129390	A618553_129391	A611942_129413	A611942_129434	A611942_129443	A611942_129450	A611942_129457	A618553_129461	A611942_129467	A611942_129477	A611942_129481	A611942_129484	A611942_129492	A611942_129496	A611942_129498	A611942_129517	A611942_129525	A611942_129526	A611942_129527	A611942_129529	A618553_129549	A611942_129550	A611942_129567	A611942_129568	A611942_129571	A611942_129581	A618553_129585	A611942_129587	A611942_129593	A611942_129598	A611942_129602	A611942_129619	A611942_129623	A611942_129628	A611942_129636	A611942_129649	A611942_129682	A611942_129710	A611942_129715	A611942_129720	A611942_129721	A611942_129726	A611942_129743	A618553_129745	A611942_129757	A611942_129759	A611942_129770	A611942_129785	A611942_129804	A611942_129814	A611942_129820	A611942_129821	A611942_129825	A611942_129826	A611942_129830	A611942_129840	A611942_129874	A611942_129876	A611942_129878	A611942_129904	A611942_129914	A611942_129919	A611942_129924	A611942_129963	A618553_129973	A611942_130004	A611942_130005	A611942_130010	A611942_130038	A611942_130039	A611942_130041	A611942_130045	A611942_130083	A611942_130103	A611942_130104	A611942_130111	A611942_130116	A611942_130118	A611942_130122	A618553_130125	A611942_130132	A618553_130157	A611942_130163	A611942_130164	A611942_130168	A611942_130172	A611942_130173	A611942_130181	A611942_130189	A611942_130195	A618553_130204	A611942_130209	A611942_130213	A611942_130226	A611942_130232	A611942_130242	A611942_130245	A611942_130257	A611942_130262	A611942_130263	A611942_130264	A611942_130287	A611942_130296	A611942_130307	A611942_130319	A611942_130339	A611942_130351	A611942_130398	A611942_130406	A611942_130409	A611942_130419	A611942_130420	A611942_130421	A611942_130427	A618553_130429	A611942_130436	A611942_130477	A611942_130483	A611942_130488	A611942_130494	A611942_130496	A611942_130509	A611942_130514	A611942_130520	A611942_130542	A611942_130556	A611942_130564	A611942_130569	A611942_130580	A618553_130596	A611942_130600	A611942_130603	A618553_130622	A611942_130628	A611942_130631	A611942_130635	A611942_130650	A611942_130651	A611942_130655	A611942_130658	A611942_130663	A611942_130676	A618553_130687	A611942_130698	A611942_130714	A611942_130723	A618553_130726	A611942_130731	A611942_130740	A611942_130741	A611942_130744	A611942_130764	A618553_130790	A611942_130792	A611942_130795	A611942_130803	A618553_130812	A611942_130813	A611942_130818	A611942_130834	A611942_130835	A618553_130839	A611942_130840	A611942_130862	A611942_130868	A618553_130871	A611942_130884	A611942_130893	A611942_130908	A611942_130933	A611942_130959	A611942_130970	A618553_130986	A611942_130993	A611942_130998	A611942_131043	A611942_131045	A611942_131076	A611942_131089	A611942_131094	A611942_131134	A611942_131162	A611942_131186	A618553_131226	A618553_131229	A611942_131239	A611942_131242	A611942_131258	A611942_131266	A611942_131268	A611942_131310	A611942_131340	A611942_131351	A611942_131366	A611942_131368	A611942_131374	A611942_131424	A611942_131425	A611942_131430	A611942_131439	A611942_131456	A611942_131476	A611942_131487	A611942_131492	A618553_131539	A611942_131540	A618553_131578	A611942_131590	A611942_131628	A611942_131635	A611942_131665	A611942_131676	A611942_131677	A611942_131679	A611942_131697	A611942_131699	A611942_131705	A611942_131708	A611942_131732	A611942_131760	A611942_131778	A618553_131785	A611942_131803	A611942_131814	A611942_131822	A618553_131824	A611942_131845	A611942_131883	A618553_131903	A618553_131933	A611942_131938	A611942_131953	A611942_131965	A611942_131969	A611942_131975	A618553_131985	A611942_131992	A611942_131997	A611942_131999	A611942_132005	A611942_132022	A611942_132028	A611942_132030	A611942_132037	A611942_132040	A611942_132044	A618553_132061	A611942_132092	A611942_132127	A611942_132128	A611942_132131	A611942_132132	A611942_132143	A611942_132146	A611942_132163	A618553_132165	A611942_132166	A611942_132180	A611942_132191	A618553_132207	A611942_132210	A611942_132215	A611942_132223	A618553_132224	A611942_132225	A618553_132229	A611942_132236	A611942_132237	A611942_132241	A611942_132266	A611942_132267	A611942_132268	A611942_132276	A611942_132291	A618553_132307	A611942_132327	A611942_132342	A611942_132352	A611942_132364	A611942_132368	A611942_132380	A611942_132382	A611942_132396	A611942_132399	A611942_132411	A611942_132414	A611942_132421	A611942_132431	A618553_132436	A611942_132442	A611942_132443	A611942_132447	A611942_132454	A611942_132477	A618553_132481	A611942_132485	A611942_132489	A611942_132490	A611942_132492	A611942_132504	A618553_132519	A611942_132545	A611942_132556	A611942_132564	A611942_132565	A611942_132573	A611942_132591	A618553_132595	A618553_132599	A611942_132606	A611942_132608	A618553_132618	A611942_132629	A611942_132632	A611942_132634	A611942_132635	A611942_132641	A611942_132650	A611942_132657	A611942_132672	A611942_132683	A611942_132693	A611942_132696	A611942_132704	A611942_132713	A618553_132724	A611942_132759	A611942_132762	A611942_132772	A611942_132806	A611942_132843	A611942_132849	A611942_132854	A611942_132873	A611942_132879	A611942_132895	A611942_132898	A618553_132902	A611942_132903	A611942_132906	A611942_132910	A611942_132921	A611942_132922	A611942_132924	A611942_132982	A611942_132991	A618553_133019	A611942_133032	A611942_133039	A618553_133044	A611942_133051	A611942_133063	A611942_133072	A611942_133096	A611942_133114	A618553_133134	A611942_133148	A611942_133150	A611942_133164	A611942_133170	A611942_133176	A611942_133186	A611942_133209	A611942_133215	A611942_133229	A611942_133276	A611942_133311	A611942_133316	A611942_133322	A611942_133327	A611942_133335	A611942_133341	A611942_133346	A611942_133351	A611942_133358	A611942_133363	A611942_133367	A611942_133373	A611942_133377	A611942_133382	A618553_133407	A618553_133408	A611942_133410	A611942_133412	A611942_133418	A618553_133420	A618553_133440	A611942_133466	A611942_133482	A618553_133492	A611942_133494	A611942_133498	A611942_133501	A611942_133517	A611942_133534	A618553_133557	A611942_133564	A618553_133567	A611942_133588	A618553_133599	A611942_133623	A611942_133633	A611942_133650	A611942_133662	A611942_133684	A611942_133698	A611942_133701	A611942_133727	A611942_133733	A611942_133759	A611942_133770	A618553_133774	A611942_133777	A611942_133778	A611942_133805	A611942_133823	A611942_133829	A618553_133857	A611942_133867	A611942_133876	A611942_133879	A611942_133887	A611942_133894	A611942_133906	A611942_133907	A611942_133916	A611942_133928	A611942_133933	A618553_133935	A611942_133937	A611942_133940	A611942_133944	A611942_133954	A611942_133956	A618553_133957	A611942_133963	A611942_133975	A611942_133984	A611942_133986	A611942_133993	A611942_134003	A611942_134004	A611942_134012	A611942_134028	A611942_134044	A611942_134050	A611942_134059	A618553_134064	A611942_134084	A611942_134099	A611942_134103	A611942_134124	A618553_134128	A611942_134147	A611942_134149	A618553_134152	A611942_134153	A611942_134166	A618553_134183	A611942_134188	A611942_134213	A611942_134229	A611942_134232	A618553_134242	A611942_134243	A611942_134246	A611942_134270	A611942_134272	A611942_134277	A618553_134279	A611942_134286	A611942_134298	A618553_134305	A611942_134314	A611942_134317	A618553_134323	A611942_134332	A611942_134341	A611942_134362	A611942_134372	A611942_134377	A611942_134394	A618553_134413	A618553_134417	A618553_134421	A611942_134429	A618553_134447	A611942_134456	A611942_134459	A611942_134471	A611942_134507	A611942_134520	A611942_134537	A611942_134542	A611942_134551	A611942_134560	A611942_134566	A611942_134581	A611942_134592	A611942_134618	A611942_134622	A618553_134623	A611942_134648	A611942_134652	A611942_134673	A611942_134688	A611942_134689	A618553_134694	A611942_134695	A611942_134698	A611942_134702	A611942_134703	A611942_134707	A611942_134711	A611942_134714	A611942_134724	A611942_134737	A611942_134761	A611942_134762	A611942_134771	A611942_134772	A611942_134773	A611942_134812	A611942_134824	A611942_134832	A611942_134852	A611942_134855	A611942_134868	A611942_134888	A611942_134906	A611942_134916	A611942_134917	A611942_134932	A611942_134959	A611942_134960	A611942_134977	A611942_134992	A611942_135000	A611942_135004	A618553_135006	A611942_135008	A611942_135025	A611942_135027	A618553_135030	A611942_135032	A611942_135033	A611942_135037	A611942_135040	A611942_135043	A611942_135051	A611942_135066	A611942_135071	A611942_135098	A618553_135106	A618553_135113	A611942_135115	A611942_135131	A611942_135144	A611942_135161	A611942_135163	A611942_135176	A611942_135191	A611942_135200	A611942_135203	A611942_135207	A611942_135212	A611942_135232	A611942_135235	A611942_135243	A611942_135265	A611942_135268	A611942_135286	A611942_135298	A611942_135306	A611942_135317	A611942_135343	A611942_135370	A611942_135376	A611942_135403	A611942_135405	A611942_135425	A611942_135433	A611942_135434	A611942_135480	A611942_135502	A611942_135512	A611942_135520	A618553_135528	A611942_135542	A618553_135549	A611942_135553	A611942_135555	A611942_135563	A611942_135570	A611942_135574	A611942_135578	A618553_135601	A611942_135619	A611942_135620	A611942_135625	A611942_135638	A611942_135653	A611942_135660	A611942_135670	A611942_135693	A611942_135700	A611942_135710	A611942_135720	A611942_135722	A611942_135729	A611942_135745	A611942_135751	A611942_135753	A611942_135764	A611942_135766	A611942_135772	A618553_135775	A618553_135777	A611942_135790	A611942_135818	A611942_135822	A611942_135823	A611942_135834	A611942_135901	A618553_135914	A611942_135928	A618553_135934	A618553_135945	A611942_135952	A611942_135959	A611942_135967	A611942_135970	A611942_135980	A611942_135984	A611942_135990	A611942_135994	A611942_136016	A611942_136028	A611942_136036	A611942_136052	A611942_136076	A611942_136140	A611942_136141	A611942_136144	A618553_136147	A611942_136149	A611942_136172	A611942_136209	A618553_136215	A618553_136248	A611942_136257	A618553_136266	A611942_136270	A618553_136289	A611942_136293	A611942_136312	A611942_136318	A611942_136320	A611942_136346	A611942_136365	A611942_136374	A611942_136375	A611942_136376	A618553_136379	A611942_136381	A611942_136384	A611942_136388	A611942_136398	A611942_136420	A611942_136426	A611942_136434	A611942_136460	A611942_136483	A618553_136495	A611942_136509	A611942_136518	A611942_136519	A611942_136521	A611942_136525	A611942_136534	A611942_136585	A611942_136588	A611942_136591	A611942_136611	A611942_136621	A611942_136626	A611942_136631	A618553_136633	A611942_136640	A611942_136641	A611942_136669	A611942_136675	A611942_136679	A611942_136684	A611942_136702	A611942_136709	A611942_136714	A611942_136725	A618553_136727	A618553_136728	A611942_136741	A611942_136748	A611942_136758	A611942_136770	A611942_136775	A611942_136791	A611942_136792	A611942_136814	A611942_136816	A611942_136823	A611942_136825	A611942_136844	A611942_136863	A611942_136867	A611942_136871	A618553_136896	A611942_136901	A611942_136902	A618553_136905	A611942_136926	A611942_136929	A618553_136935	A611942_136947	A618553_136981	A611942_136988	A611942_136991	A618553_137008	A611942_137010	A611942_137012	A611942_137025	A611942_137051	A611942_137067	A618553_137072	A611942_137083	A611942_137084	A611942_137094	A611942_137107	A611942_137110	A611942_137119	A611942_137134	A618553_137139	A611942_137151	A611942_137159	A611942_137172	A611942_137174	A611942_137194	A611942_137199	A611942_137213	A611942_137228	A618553_137234	A618553_137256	A611942_137260	A611942_137263	A611942_137274	A618553_137275	A611942_137279	A611942_137281	A611942_137282	A611942_137291	A618553_137295	A611942_137297	A618553_137307	A618553_137315	A618553_137317	A611942_137324	A618553_137347	A618553_137367	A611942_137374	A611942_137392	A611942_137394	A611942_137408	A611942_137418	A611942_137430	A611942_137435	A611942_137441	A611942_137442	A611942_137460	A611942_137473	A611942_137476	A611942_137478	A611942_137485	A611942_137490	A611942_137510	A611942_137526	A611942_137527	A611942_137540	A611942_137543	A611942_137561	A618553_137562	A611942_137563	A611942_137582	A611942_137585	A611942_137596	A611942_137599	A611942_137610	A611942_137621	A611942_137629	A611942_137630	A611942_137634	A611942_137636	A611942_137643	A611942_137666	A611942_137671	A611942_137673	A618553_137677	A611942_137679	A611942_137691	A611942_137726	A611942_137728	A611942_137737	A611942_137743	A611942_137746	A611942_137747	A611942_137754	A611942_137760	A618553_137764	A618553_137787	A618553_137798	A611942_137805	A611942_137816	A611942_137828	A611942_137837	A618553_137842	A611942_137848	A611942_137853	A618553_137858	A611942_137872	A611942_137901	A611942_137913	A611942_137918	A611942_137925	A611942_137936	A611942_137942	A611942_137943	A611942_137949	A611942_137953	A611942_137975	A611942_137982	A611942_137985	A611942_137994	A611942_138022	A611942_138027	A611942_138029	A611942_138057	A611942_138064	A611942_138077	A611942_138079	A611942_138082	A611942_138100	A618553_138101	A611942_138114	A618553_138134	A611942_138142	A611942_138144	A611942_138150	A618553_138152	A611942_138163	A611942_138166	A618553_138175	A611942_138179	A611942_138183	A611942_138209	A611942_138233	A611942_138235	A611942_138257	A611942_138297	A611942_138334	A611942_138349	A618553_138351	A611942_138356	A611942_138360	A611942_138368	A611942_138374	A611942_138385	A611942_138390	A611942_138392	A611942_138413	A611942_138424	A611942_138429	A611942_138432	A611942_138454	A611942_138456	A611942_138462	A611942_138487	A611942_138490	A611942_138501	A611942_138506	A611942_138539	A611942_138543	A611942_138551	A618553_138568	A611942_138601	A611942_138623	A611942_138627	A611942_138634	A611942_138647	A611942_138656	A618553_138665	A611942_138670	A618553_138675	A611942_138676	A611942_138677	A611942_138682	A611942_138686	A611942_138692	A611942_138695	A611942_138706	A611942_138748	A618553_138751	A611942_138782	A611942_138814	A611942_138817	A611942_138820	A611942_138824	A611942_138826	A611942_138833	A611942_138863	A611942_138876	A611942_138877	A611942_138883	A618553_138904	A618553_138911	A611942_138924	A611942_138931	A618553_138934	A611942_138939	A611942_138956	A611942_138973	A611942_138980	A611942_138996	A618553_139012	A611942_139035	A618553_139038	A611942_139045	A611942_139051	A611942_139063	A618553_139078	A611942_139080	A611942_139083	A611942_139084	A618553_139096	A611942_139105	A611942_139107	A611942_139121	A611942_139127	A611942_139128	A611942_139137	A611942_139140	A611942_139142	A611942_139158	A611942_139162	A618553_139183	A611942_139184	A611942_139202	A611942_139207	A611942_139208	A611942_139210	A611942_139228	A611942_139236	A611942_139246	A611942_139255	A611942_139265	A611942_139266	A611942_139270	A611942_139285	A618553_139288	A611942_139302	A611942_139305	A611942_139312	A611942_139320	A611942_139323	A611942_139342	A618553_139356	A611942_139376	A611942_139380	A618553_139382	A611942_139411	A611942_139417	A618553_139421	A611942_139423	A611942_139461	A611942_139488	A611942_139502	A611942_139508	A611942_139513	A611942_139527	A611942_139532	A618553_139550	A618553_139559	A611942_139560	A611942_139565	A611942_139573	A611942_139582	A611942_139583	A611942_139586	A611942_139605	A611942_139619	A611942_139620	A611942_139624	A611942_139628	A611942_139641	A611942_139650	A611942_139651	A611942_139657	A611942_139659	A611942_139660	A611942_139662	A611942_139667	A618553_139674	A611942_139675	A611942_139682	A611942_139719	A618553_139723	A611942_139733	A611942_139738	A618553_139745	A611942_139758	A611942_139764	A611942_139776	A611942_139781	A618553_139791	A618553_139821	A611942_139835	A611942_139837	A611942_139838	A611942_139864	A611942_139872	A611942_139876	A611942_139884	A611942_139899	A611942_139912	A611942_139919	A611942_139931	A611942_139937	A611942_139944	A611942_139968	A611942_139977	A618553_139990	A611942_139991	A611942_140017	A618553_140028	A611942_140076	A618553_140080	A611942_140082	A611942_140090	A611942_140098	A611942_140103	A611942_140104	A611942_140108	A611942_140114	A611942_140122	A618553_140132	A611942_140138	A611942_140142	A611942_140150	A611942_140151	A611942_140162	A611942_140166	A611942_140175	A618553_140184	A611942_140185	A611942_140220	A611942_140223	A611942_140232	A611942_140258	A611942_140263	A611942_140281	A611942_140321	A611942_140324	A611942_140335	A611942_140337	A611942_140338	A611942_140350	A611942_140355	A611942_140375	A611942_140400	A611942_140403	A618553_140419	A611942_140420	A611942_140424	A611942_140441	A618553_140464	A611942_140466	A611942_140470	A611942_140474	A611942_140485	A611942_140509	A611942_140520	A611942_140551	A611942_140602	A611942_140605	A611942_140606	A618553_140641	A611942_140650	A611942_140664	A618553_140682	A611942_140689	A611942_140691	A611942_140699	A611942_140702	A611942_140715	A611942_140721	A611942_140723	A611942_140725	A611942_140727	A611942_140747	A611942_140776	A611942_140812	A611942_140817	A611942_140826	A611942_140857	A611942_140877	A611942_140900	A611942_140951	A618553_140961	A611942_140972	A611942_140976	A611942_141010	A611942_141015	A618553_141058	A618553_141059	A611942_141078	A611942_141081	A611942_141084	A611942_141086	A611942_141103	A611942_141118	A618553_141123	A611942_141136	A611942_141143	A611942_141149	A611942_141154	A611942_141161	A611942_141171	A618553_141180	A618553_141189	A611942_141195	A611942_141202	A611942_141205	A611942_141206	A611942_141251	A611942_141256	A611942_141267	A611942_141269	A611942_141271	A611942_141275	A611942_141276	A611942_141279	A611942_141282	A618553_141283	A618553_141290	A611942_141310	A611942_141313	A611942_141333	A611942_141336	A611942_141340	A611942_141356	A611942_141373	A611942_141381	A611942_141382	A611942_141387	A611942_141398	A611942_141400	A611942_141409	A611942_141441	A611942_141475	A611942_141483	A611942_141495	A611942_141500	A611942_141502	A611942_141510	A611942_141514	A611942_141530	A611942_141551	A611942_141562	A611942_141568	A611942_141572	A611942_141576	A611942_141577	A611942_141585	A611942_141603	A611942_141607	A618553_141609	A611942_141611	A611942_141614	A611942_141626	A618553_141638	A611942_141639	A611942_141643	A611942_141660	A611942_141663	A611942_141665	A611942_141666	A611942_141673	A611942_141676	A611942_141690	A611942_141691	A611942_141692	A611942_141697	A618553_141711	A611942_141716	A611942_141719	A611942_141720	A611942_141725	A611942_141730	A618553_141738	A611942_141746	A611942_141776	A618553_141777	A611942_141781	A611942_141787	A618553_141791	A611942_141793	A611942_141794	A611942_141823	A611942_141828	A611942_141838	A611942_141843	A611942_141858	A611942_141859	A611942_141865	A611942_141867	A611942_141870	A618553_141874	A618553_141908	A611942_141919	A618553_141924	A611942_141926	A618553_141928	A611942_141932	A611942_141936	A611942_141958	A618553_141961	A611942_141982	A611942_141986	A611942_142022	A611942_142028	A611942_142071	A611942_142074	A611942_142075	A618553_142085	A611942_142097	A611942_142102	A611942_142122	A611942_142124	A611942_142139	A611942_142145	A611942_142156	A618553_142160	A618553_142161	A611942_142162	A611942_142176	A611942_142177	A611942_142182	A611942_142194	A611942_142195	A611942_142202	A618553_142205	A611942_142235	A611942_142250	A611942_142258	A611942_142259	A611942_142263	A611942_142270	A618553_142294	A611942_142312	A611942_142317	A611942_142318	A611942_142328	A611942_142336	A611942_142346	A611942_142348	A611942_142363	A611942_142364	A611942_142379	A611942_142382	A611942_142385	A611942_142386	A611942_142421	A618553_142428	A611942_142431	A618553_142435	A618553_142439	A611942_142475	A611942_142479	A611942_142480	A611942_142520	A611942_142532	A618553_142541	A611942_142543	A611942_142548	A611942_142566	A611942_142593	A611942_142595	A611942_142601	A611942_142606	A611942_142610	A618553_142624	A611942_142642	A611942_142648	A611942_142650	A611942_142656	A611942_142657	A611942_142698	A611942_142702	A611942_142703	A618553_142709	A611942_142713	A611942_142720	A611942_142732	A618553_142740	A618553_142746	A611942_142748	A611942_142751	A618553_142813	A611942_142817	A611942_142830	A611942_142841	A611942_142842	A618553_142862	A611942_142867	A611942_142881	A611942_142909	A611942_142918	A611942_142924	A611942_142944	A611942_142954	A611942_142979	A611942_142995	A611942_143005	A611942_143008	A611942_143033	A611942_143041	A611942_143046	A611942_143058	A611942_143076	A611942_143088	A611942_143090	A611942_143091	A611942_143102	A611942_143104	A611942_143114	A611942_143119	A611942_143175	A611942_143177	A611942_143181	A611942_143199	A611942_143241	A611942_143247	A611942_143249	A611942_143271	A611942_143278	A611942_143342	A611942_143355	A611942_143365	A611942_143370	A611942_143374	A611942_143397	A611942_143429	A618553_143450	A611942_143453	A611942_143488	A611942_143508	A618553_143526	A611942_143536	A611942_143540	A611942_143554	A611942_143582	A618553_143595	A611942_143602	A611942_143623	A611942_143635	A618553_143639	A611942_143649	A611942_143656	A611942_143674	A611942_143690	A611942_143693	A611942_143696	A611942_143697	A611942_143699	A611942_143701	A611942_143715	A618553_143719	A611942_143740	A611942_143741	A611942_143746	A611942_143764	A611942_143772	A618553_143798	A618553_143800	A611942_143804	A611942_143841	A611942_143845	A611942_143853	A611942_143881	A611942_143882	A611942_143903	A611942_143905	A611942_143935	A611942_143944	A611942_143970	A611942_143996	A611942_144009	A611942_144012	A611942_144043	A611942_144058	A611942_144082	A611942_144086	A611942_144098	A611942_144103	A618553_144109	A611942_144110	A611942_144119	A611942_144125	A611942_144134	A611942_144135	A611942_144150	A611942_144154	A611942_144173	A611942_144180	A611942_144197	A611942_144209	A611942_144218	A611942_144238	A618553_144261	A611942_144268	A611942_144278	A611942_144289	A611942_144300	A611942_144315	A611942_144317	A611942_144318	A611942_144325	A611942_144332	A611942_144351	A618553_144383	A611942_144385	A618553_144392	A611942_144412	A611942_144424	A611942_144436	A611942_144451	A611942_144458	A611942_144466	A611942_144481	A611942_144495	A611942_144502	A618553_144506	A611942_144510	A611942_144525	A611942_144534	A611942_144535	A611942_144536	A611942_144543	A611942_144567	A611942_144574	A611942_144577	A618553_144587	A611942_144603	A611942_144606	A611942_144620	A611942_144641	A618553_144642	A611942_144647	A611942_144652	A611942_144660	A611942_144682	A611942_144689	A611942_144700	A611942_144736	A618553_144741	A611942_144759	A611942_144761	A611942_144769	A611942_144772	A611942_144781	A611942_144782	A611942_144795	A611942_144800	A611942_144804	A611942_144809	A611942_144823	A611942_144862	A611942_144871	A611942_144881	A618553_144885	A611942_144888	A611942_144893	A611942_144923	A611942_144933	A611942_144949	A611942_144954	A618553_144955	A611942_144959	A611942_144977	A611942_144984	A611942_144985	A611942_144991	A611942_144993	A611942_144995	A618553_145001	A618553_145016	A618553_145027	A611942_145028	A611942_145062	A611942_145069	A611942_145070	A611942_145073	A618553_145075	A611942_145076	A611942_145097	A611942_145120	A611942_145123	A611942_145124	A611942_145128	A611942_145136	A611942_145157	A611942_145161	A611942_145175	A611942_145188	A611942_145192	A611942_145208	A611942_145212	A611942_145217	A611942_145244	A611942_145245	A611942_145264	A611942_145267	A618553_145300	A611942_145302	A611942_145321	A611942_145325	A611942_145332	A611942_145334	A611942_145371	A611942_145419	A611942_145434	A611942_145445	A618553_145446	A611942_145447	A611942_145451	A611942_145452	A611942_145493	A611942_145514	A618553_145529	A611942_145531	A611942_145546	A611942_145558	A611942_145578	A618553_145584	A611942_145588	A611942_145619	A611942_145622	A611942_145623	A618553_145633	A618553_145641	A611942_145730	A618553_145735	A611942_145737	A611942_145751	A611942_145776	A611942_145781	A611942_145806	A611942_145811	A611942_145816	A611942_145827	A611942_145830	A618553_145840	A611942_145846	A611942_145864	A611942_145890	A611942_145894	A611942_145907	A611942_145912	A618553_145913	A611942_145915	A611942_145928	A611942_145950	A611942_145952	A611942_145962	A611942_145976	A611942_145989	A611942_145996	A611942_145999	A611942_146003	A611942_146014	A611942_146015	A618553_146034	A611942_146039	A611942_146052	A611942_146058	A611942_146065	A611942_146097	A618553_146102	A611942_146106	A611942_146112	A611942_146123	A611942_146128	A611942_146133	A611942_146141	A611942_146143	A611942_146149	A611942_146152	A611942_146164	A611942_146167	A611942_146186	A618553_146190	A611942_146218	A611942_146222	A611942_146226	A611942_146238	A611942_146249	A611942_146255	A611942_146257	A611942_146261	A611942_146266	A611942_146280	A611942_146281	A611942_146289	A611942_146303	A611942_146305	A611942_146315	A611942_146317	A618553_146322	A611942_146324	A611942_146327	A618553_146337	A611942_146338	A611942_146342	A611942_146360	A611942_146364	A611942_146374	A611942_146375	A611942_146376	A611942_146378	A618553_146386	A611942_146411	A618553_146431	A611942_146436	A611942_146441	A611942_146444	A611942_146467	A611942_146469	A618553_146472	A611942_146492	A611942_146498	A611942_146502	A611942_146510	A611942_146522	A611942_146531	A611942_146534	A611942_146552	A611942_146555	A611942_146559	A611942_146560	A611942_146576	A611942_146582	A611942_146586	A618553_146597	A611942_146606	A611942_146613	A611942_146630	A611942_146635	A618553_146637	A611942_146638	A611942_146642	A611942_146655	A611942_146656	A611942_146672	A611942_146673	A611942_146676	A611942_146679	A618553_146692	A611942_146698	A611942_146708	A611942_146722	A618553_146727	A611942_146739	A611942_146763	A618553_146764	A611942_146778	A618553_146790	A611942_146797	A611942_146798	A618553_146808	A611942_146816	A611942_146817	A611942_146821	A611942_146860	A611942_146890	A611942_146898	A611942_146918	A611942_146923	A618553_146935	A611942_146944	A611942_146986	A611942_146987	A611942_147002	A611942_147018	A611942_147023	A611942_147027	A611942_147056	A611942_147061	A611942_147067	A611942_147080	A611942_147085	A611942_147091	A611942_147093	A611942_147109	A611942_147112	A611942_147130	A611942_147133	A611942_147185	A611942_147189	A611942_147191	A611942_147200	A618553_147206	A611942_147213	A611942_147223	A611942_147227	A611942_147254	A611942_147260	A611942_147274	A611942_147277	A618553_147279	A618553_147302	A618553_147309	A611942_147324	A611942_147325	A611942_147327	A611942_147338	A611942_147355	A611942_147361	A611942_147370	A618553_147372	A611942_147378	A611942_147379	A611942_147383	A611942_147398	A611942_147413	A611942_147425	A611942_147445	A611942_147449	A611942_147452	A611942_147457	A611942_147462	A611942_147480	A611942_147483	A618553_147494	A618553_147495	A618553_147505	A611942_147514	A611942_147537	A611942_147538	A611942_147559	A611942_147567	A611942_147569	A611942_147592	A618553_147594	A618553_147607	A611942_147621	A611942_147627	A611942_147644	A618553_147668	A611942_147671	A611942_147673	A611942_147692	A611942_147745	A611942_147749	A611942_147754	A611942_147773	A611942_147783	A611942_147787	A618553_147816	A611942_147819	A618553_147821	A618553_147822	A611942_147831	A618553_147857	A611942_147859	A611942_147860	A611942_147862	A611942_147863	A611942_147883	A611942_147884	A611942_147886	A611942_147899	A618553_147906	A611942_147909	A618553_147943	A611942_147947	A611942_147969	A611942_148000	A611942_148015	A611942_148020	A611942_148025	A611942_148026	A611942_148039	A618553_148054	A618553_148104	A618553_148126	A611942_148143	A611942_148158	A611942_148165	A611942_148176	A618553_148186	A611942_148188	A611942_148194	A611942_148198	A611942_148204	A611942_148214	A611942_148222	A611942_148228	A611942_148229	A611942_148231	A611942_148247	A611942_148253	A611942_148287	A611942_148288	A618553_148297	A611942_148303	A611942_148305	A611942_148306	A611942_148320	A611942_148326	A611942_148333	A611942_148347	A611942_148356	A611942_148358	A611942_148360	A611942_148391	A611942_148398	A611942_148400	A611942_148427	A611942_148456	A611942_148482	A611942_148491	A611942_148497	A611942_148518	A611942_148544	A618553_148548	A611942_148558	A611942_148564	A611942_148573	A611942_148580	A611942_148589	A611942_148611	A611942_148614	A611942_148631	A611942_148638	A611942_148645	A618553_148648	A611942_148650	A618553_148656	A618553_148682	A611942_148684	A611942_148687	A611942_148711	A611942_148716	A611942_148725	A611942_148738	A611942_148740	A611942_148749	A611942_148752	A611942_148758	A611942_148765	A611942_148771	A611942_148792	A618553_148795	A618553_148803	A611942_148832	A611942_148842	A611942_148846	A618553_148847	A611942_148866	A611942_148878	A611942_148902	A611942_148905	A611942_148913	A611942_148921	A618553_148925	A611942_148927	A611942_148932	A611942_148934	A611942_148936	A611942_148946	A611942_148962	A611942_148967	A611942_148977	A611942_148980	A611942_148987	A611942_148988	A611942_148994	A611942_148995	A611942_149002	A611942_149003	A611942_149018	A611942_149020	A611942_149024	A618553_149049	A611942_149051	A611942_149060	A611942_149067	A611942_149068	A611942_149071	A611942_149072	A611942_149078	A611942_149094	A618553_149110	A611942_149114	A611942_149119	A618553_149125	A611942_149126	A618553_149143	A611942_149163	A611942_149168	A611942_149191	A611942_149193	A618553_149208	A611942_149211	A611942_149214	A618553_149220	A611942_149228	A611942_149231	A618553_149251	A611942_149257	A611942_149265	A611942_149272	A611942_149279	A611942_149286	A611942_149319	A611942_149330	A618553_149333	A611942_149335	A611942_149345	A611942_149381	A618553_149395	A611942_149404	A611942_149405	A611942_149411	A618553_149415	A611942_149422	A611942_149435	A611942_149443	A618553_149463	A611942_149466	A611942_149467	A611942_149470	A611942_149472	A611942_149479	A611942_149497	A611942_149505	A611942_149508	A611942_149511	A611942_149512	A611942_149518	A611942_149527	A611942_149532	A611942_149541	A611942_149543	A611942_149548	A611942_149556	A611942_149557	A611942_149562	A611942_149565	A611942_149566	A611942_149572	A611942_149574	A611942_149586	A611942_149590	A618553_149605	A611942_149633	A618553_149639	A611942_149642	A611942_149644	A611942_149671	A618553_149674	A618553_149677	A611942_149699	A611942_149747	A611942_149756	A611942_149758	A618553_149771	A611942_149776	A618553_149778	A618553_149787	A611942_149791	A611942_149806	A611942_149812	A611942_149821	A611942_149839	A611942_149842	A618553_149862	A611942_149878	A611942_149886	A611942_149921	A618553_149922	A618553_149923	A611942_149925	A611942_149936	A611942_149943	A611942_149952	A611942_149964	A611942_149971	A611942_149975	A611942_149977	A611942_149989	A618553_149997	A611942_150025	A611942_150036	A618553_150039	A618553_150047	A611942_150067	A611942_150072	A611942_150074	A611942_150083	A611942_150094	A611942_150105	A611942_150112	A611942_150124	A611942_150132	A618553_150137	A611942_150142	A611942_150152	A611942_150157	A611942_150181	A618553_150199	A611942_150202	A611942_150219	A611942_150236	A611942_150245	A611942_150250	A611942_150256	A611942_150260	A611942_150285	A611942_150314	A618553_150327	A618553_150336	A611942_150338	A611942_150343	A611942_150349	A611942_150355	A611942_150364	A611942_150374	A611942_150377	A618553_150384	A611942_150386	A611942_150397	A611942_150402	A618553_150412	A618553_150457	A611942_150464	A611942_150469	A611942_150476	A611942_150500	A611942_150518	A611942_150532	A618553_150537	A611942_150542	A611942_150559	A611942_150561	A611942_150623	A611942_150624	A611942_150628	A611942_150633	A611942_150641	A611942_150643	A611942_150655	A618553_150656	A618553_150657	A611942_150669	A611942_150670	A611942_150674	A611942_150681	A611942_150697	A611942_150701	A611942_150703	A618553_150715	A611942_150732	A618553_150737	A611942_150743	A618553_150746	A611942_150751	A611942_150755	A611942_150757	A618553_150760	A611942_150769	A611942_150772	A611942_150773	A611942_150792	A611942_150793	A611942_150797	A611942_150803	A611942_150817	A611942_150823	A611942_150825	A611942_150837	A611942_150866	A611942_150872	A611942_150875	A618553_150893	A611942_150896	A611942_150897	A611942_150900	A611942_150904	A611942_150907	A611942_150912	A611942_150930	A611942_150947	A611942_150995	A611942_150999	A611942_151001	A611942_151003	A611942_151037	A611942_151041	A611942_151056	A618553_151057	A611942_151060	A618553_151066	A618553_151070	A611942_151071	A611942_151082	A611942_151094	A611942_151098	A611942_151101	A611942_151109	A611942_151116	A611942_151121	A611942_151123	A611942_151130	A618553_151135	A611942_151138	A618553_151151	A611942_151153	A611942_151170	A611942_151177	A611942_151184	A611942_151227	A611942_151230	A611942_151237	A611942_151255	A611942_151257	A611942_151261	A611942_151262	A611942_151264	A611942_151266	A611942_151272	A611942_151287	A611942_151294	A611942_151303	A611942_151330	A611942_151344	A611942_151348	A611942_151349	A618553_151365	A611942_151369	A611942_151394	A611942_151396	A611942_151399	A611942_151401	A618553_151406	A611942_151425	A611942_151427	A611942_151433	A618553_151440	A611942_151441	A618553_151451	A618553_151453	A611942_151499	A611942_151500	A611942_151502	A611942_151514	A618553_151524	A611942_151552	A611942_151559	A618553_151563	A618553_151566	A618553_151568	A618553_151572	A611942_151576	A611942_151582	A611942_151584	A611942_151585	A611942_151597	A611942_151599	A618553_151609	A618553_151611	A611942_151612	A611942_151641	A611942_151643	A611942_151666	A611942_151671	A611942_151672	A611942_151689	A611942_151718	A618553_151741	A611942_151746	A611942_151757	A611942_151760	A611942_151766	A618553_151771	A611942_151778	A611942_151783	A611942_151793	A611942_151794	A611942_151797	A618553_151808	A611942_151812	A618553_151819	A611942_151834	A618553_151843	A611942_151849	A611942_151850	A618553_151851	A611942_151861	A611942_151879	A618553_151888	A611942_151897	A611942_151905	A611942_151906	A611942_151920	A611942_151923	A611942_151948	A611942_151954	A611942_151955	A611942_151958	A611942_151963	A611942_151969	A611942_151970	A611942_151971	A611942_151973	A611942_151975	A611942_151979	A611942_151980	A611942_151985	A611942_151990	A611942_151996	A611942_151997	A611942_151999	A611942_152005	A611942_152018	A611942_152022	A611942_152053	A611942_152061	A611942_152063	A611942_152077	A611942_152108	A611942_152129	A611942_152144	A611942_152157	A611942_152166	A611942_152167	A611942_152182	A618553_152185	A611942_152204	A611942_152213	A611942_152217	A611942_152227	A611942_152243	A611942_152248	A611942_152259	A611942_152300	A618553_152309	A611942_152311	A611942_152320	A611942_152338	A611942_152339	A611942_152343	A611942_152353	A611942_152368	A611942_152376	A611942_152382	A611942_152397	A611942_152405	A611942_152416	A611942_152426	A611942_152470	A611942_152474	A611942_152484	A611942_152485	A611942_152498	A618553_152502	A611942_152524	A611942_152541	A611942_152545	A618553_152560	A611942_152561	A611942_152564	A611942_152565	A611942_152584	A611942_152585	A611942_152599	A611942_152600	A611942_152629	A611942_152639	A611942_152656	A611942_152661	A611942_152663	A611942_152673	A611942_152681	A611942_152696	A618553_152700	A611942_152701	A618553_152706	A611942_152718	A611942_152728	A611942_152738	A611942_152752	A611942_152771	A611942_152777	A611942_152802	A611942_152814	A611942_152823	A611942_152833	A611942_152840	A611942_152844	A611942_152865	A611942_152878	A618553_152879	A611942_152892	A611942_152895	A611942_152899	A611942_152908	A611942_152910	A611942_152911	A618553_152940	A611942_152946	A611942_152951	A611942_152952	A611942_152956	A611942_152981	A611942_152985	A611942_152998	A611942_153012	A611942_153015	A611942_153018	A611942_153038	A618553_153051	A611942_153054	A611942_153062	A611942_153063	A611942_153072	A611942_153073	A611942_153074	A611942_153077	A618553_153082	A611942_153090	A611942_153092	A618553_153094	A618553_153101	A611942_153121	A611942_153122	A611942_153130	A611942_153139	A611942_153142	A611942_153143	A618553_153157	A611942_153176	A611942_153180	A611942_153185	A611942_153192	A611942_153194	A611942_153211	A611942_153212	A618553_153223	A611942_153232	A611942_153247	A618553_153252	A611942_153253	A611942_153269	A611942_153272	A611942_153290	A611942_153295	A611942_153320	A611942_153332	A611942_153336	A611942_153338	A611942_153348	A611942_153354	A611942_153386	A611942_153395	A611942_153418	A611942_153424	A618553_153427	A611942_153436	A618553_153439	A618553_153446	A611942_153476	A611942_153480	A611942_153514	A611942_153528	A611942_153531	A618553_153558	A611942_153576	A618553_153587	A611942_153589	A618553_153592	A611942_153603	A611942_153655	A611942_153680	A611942_153693	A611942_153701	A611942_153705	A611942_153719	A611942_153723	A611942_153734	A611942_153737	A611942_153750	A611942_153751	A618553_153761	A611942_153782	A611942_153788	A611942_153794	A611942_153796	A611942_153797	A611942_153805	A611942_153819	A611942_153834	A611942_153838	A611942_153867	A611942_153879	A611942_153880	A611942_153885	A611942_153887	A611942_153888	A611942_153892	A618553_153893	A611942_153894	A611942_153915	A618553_153920	A611942_153928	A618553_153932	A611942_153944	A611942_153948	A618553_153955	A611942_153962	A618553_153994	A611942_154000	A611942_154013	A611942_154015	A611942_154019	A611942_154027	A611942_154072	A611942_154081	A611942_154087	A611942_154088	A611942_154094	A611942_154098	A611942_154116	A611942_154117	A611942_154129	A611942_154139	A618553_154142	A611942_154180	A611942_154183	A611942_154184	A611942_154189	A611942_154203	A611942_154212	A611942_154217	A618553_154218	A611942_154233	A611942_154241	A611942_154243	A611942_154245	A611942_154252	A611942_154261	A611942_154268	A618553_154278	A611942_154279	A611942_154282	A618553_154292	A611942_154293	A611942_154298	A611942_154299	A611942_154307	A611942_154321	A618553_154336	A611942_154346	A611942_154367	A611942_154376	A611942_154379	A611942_154382	A611942_154396	A611942_154397	A611942_154403	A618553_154408	A611942_154412	A618553_154423	A611942_154426	A611942_154429	A611942_154440	A611942_154456	A611942_154464	A611942_154465	A618553_154471	A611942_154480	A611942_154513	A611942_154527	A611942_154536	A618553_154538	A611942_154543	A611942_154549	A611942_154552	A611942_154574	A611942_154578	A611942_154588	A611942_154601	A611942_154621	A611942_154639	A611942_154652	A611942_154657	A611942_154659	A611942_154660	A611942_154690	A618553_154694	A611942_154709	A611942_154716	A611942_154718	A611942_154772	A611942_154777	A618553_154780	A611942_154788	A618553_154799	A611942_154814	A611942_154850	A611942_154854	A611942_154876	A611942_154893	A611942_154895	A611942_154896	A618553_154898	A611942_154900	A611942_154906	A618553_154920	A611942_154921	A611942_154922	A611942_154931	A611942_154942	A611942_154948	A611942_154954	A611942_154964	A611942_154994	A618553_155007	A611942_155028	A611942_155031	A611942_155042	A611942_155046	A611942_155047	A611942_155059	A611942_155084	A618553_155085	A611942_155116	A611942_155118	A611942_155135	A611942_155150	A611942_155151	A611942_155170	A611942_155185	A611942_155202	A618553_155229	A611942_155244	A611942_155272	A611942_155283	A611942_155288	A611942_155299	A611942_155322	A611942_155328	A611942_155360	A611942_155363	A611942_155391	A611942_155396	A611942_155401	A611942_155423	A618553_155432	A611942_155435	A611942_155445	A611942_155446	A611942_155469	A611942_155482	A611942_155489	A611942_155502	A611942_155530	A611942_155543	A611942_155549	A611942_155554	A611942_155560	A611942_155586	A611942_155603	A618553_155614	A611942_155622	A611942_155635	A611942_155636	A611942_155657	A611942_155670	A611942_155694	A611942_155707	A611942_155715	A611942_155731	A611942_155739	A611942_155741	A611942_155743	A611942_155745	A611942_155766	A611942_155767	A611942_155768	A618553_155780	A611942_155786	A611942_155798	A611942_155826	A611942_155850	A611942_155860	A611942_155866	A611942_155888	A611942_155898	A611942_155901	A611942_155906	A611942_155908	A611942_155916	A611942_155917	A611942_155923	A611942_155928	A611942_155935	A611942_155945	A611942_155948	A611942_155951	A611942_155961	A611942_155968	A611942_155981	A611942_155983	A611942_156002	A611942_156021	A611942_156023	A611942_156043	A611942_156050	A611942_156051	A611942_156068	A611942_156070	A611942_156073	A611942_156081	A611942_156096	A611942_156097	A611942_156109	A611942_156112	A611942_156124	A611942_156150	A611942_156153	A618553_156167	A611942_156169	A611942_156173	A611942_156174	A611942_156175	A611942_156187	A611942_156189	A611942_156197	A611942_156209	A611942_156211	A611942_156212	A611942_156241	A611942_156252	A611942_156253	A611942_156258	A611942_156259	A611942_156285	A611942_156286	A611942_156322	A618553_156329	A611942_156334	A611942_156345	A611942_156351	A611942_156354	A611942_156392	A611942_156398	A611942_156407	A611942_156414	A611942_156429	A611942_156442	A611942_156463	A611942_156479	A618553_156487	A611942_156495	A611942_156505	A611942_156507	A611942_156521	A611942_156531	A618553_156536	A611942_156551	A611942_156555	A611942_156558	A618553_156567	A611942_156568	A618553_156570	A611942_156579	A611942_156580	A611942_156587	A611942_156602	A611942_156607	A611942_156620	A618553_156635	A611942_156637	A611942_156646	A618553_156656	A611942_156657	A611942_156658	A611942_156663	A611942_156674	A611942_156685	A611942_156701	A618553_156706	A611942_156708	A611942_156709	A611942_156713	A611942_156723	A611942_156724	A611942_156728	A611942_156740	A611942_156762	A611942_156766	A611942_156767	A618553_156769	A611942_156776	A611942_156781	A611942_156783	A611942_156807	A611942_156812	A611942_156816	A611942_156819	A618553_156825	A618553_156826	A611942_156850	A611942_156856	A611942_156867	A611942_156877	A611942_156894	A611942_156914	A611942_156916	A611942_156928	A611942_156929	A611942_156939	A611942_156940	A611942_156958	A611942_156963	A611942_156964	A611942_156965	A611942_156966	A611942_156968	A611942_156989	A611942_156992	A611942_156996	A611942_156998	A611942_157011	A611942_157012	A611942_157013	A611942_157016	A611942_157018	A611942_157043	A611942_157046	A611942_157063	A611942_157067	A611942_157070	A611942_157076	A618553_157078	A618553_157084	A611942_157087	A618553_157103	A611942_157106	A611942_157108	A618553_157109	A611942_157113	A611942_157124	A618553_157127	A611942_157148	A611942_157153	A618553_157165	A611942_157168	A611942_157184	A611942_157199	A611942_157215	A611942_157218	A611942_157239	A618553_157260	A618553_157262	A611942_157264	A611942_157266	A611942_157276	A611942_157278	A611942_157284	A611942_157286	A611942_157291	A611942_157300	A611942_157305	A611942_157313	A611942_157326	A611942_157333	A611942_157337	A611942_157342	A611942_157345	A611942_157347	A611942_157353	A618553_157372	A611942_157373	A611942_157382	A611942_157389	A611942_157406	A611942_157409	A611942_157423	A611942_157432	A618553_157440	A611942_157454	A611942_157491	A611942_157513	A611942_157519	A618553_157521	A611942_157523	A618553_157531	A611942_157532	A611942_157540	A611942_157543	A611942_157559	A611942_157566	A618553_157567	A611942_157578	A611942_157591	A611942_157601	A611942_157603	A611942_157612	A611942_157621	A611942_157630	A611942_157635	A611942_157639	A611942_157641	A611942_157655	A611942_157667	A611942_157668	A611942_157671	A611942_157682	A611942_157689	A611942_157704	A611942_157719	A618553_157726	A611942_157731	A611942_157751	A611942_157757	A611942_157763	A611942_157767	A618553_157769	A611942_157805	A611942_157810	A618553_157812	A611942_157824	A611942_157840	A611942_157841	A611942_157854	A611942_157857	A611942_157913	A618553_157919	A611942_157929	A611942_157941	A618553_157942	A611942_157957	A618553_157959	A611942_157974	A611942_157985	A611942_157989	A611942_157993	A611942_158005	A611942_158018	A611942_158036	A611942_158059	A611942_158061	A611942_158070	A611942_158079	A611942_158081	A618553_158083	A611942_158089	A611942_158095	A611942_158100	A611942_158102	A611942_158105	A611942_158112	A611942_158131	A611942_158136	A611942_158150	A611942_158167	A611942_158179	A611942_158183	A611942_158190	A611942_158215	A611942_158231	A611942_158240	A611942_158248	A611942_158255	A611942_158269	A611942_158294	A611942_158303	A611942_158307	A611942_158318	A618553_158342	A611942_158353	A611942_158377	A611942_158394	A611942_158397	A618553_158402	A611942_158412	A611942_158419	A611942_158421	A618553_158430	A611942_158431	A618553_158435	A611942_158439	A611942_158455	A611942_158457	A611942_158462	A618553_158470	A611942_158476	A618553_158481	A611942_158493	A618553_158513	A611942_158546	A618553_158549	A611942_158550	A611942_158582	A611942_158585	A611942_158596	A611942_158622	A611942_158625	A611942_158634	A611942_158641	A611942_158651	A611942_158657	A611942_158660	A611942_158661	A611942_158662	A611942_158680	A618553_158705	A611942_158715	A611942_158731	A618553_158741	A611942_158753	A611942_158771	A611942_158778	A611942_158789	A611942_158801	A611942_158812	A611942_158836	A611942_158838	A611942_158870	A611942_158871	A618553_158872	A611942_158874	A611942_158892	A611942_158899	A611942_158900	A618553_158922	A611942_158931	A618553_158937	A611942_158942	A611942_158957	A611942_158966	A611942_158981	A611942_158985	A611942_158997	A618553_159005	A611942_159007	A611942_159023	A611942_159026	A611942_159043	A618553_159045	A611942_159071	A611942_159083	A611942_159089	A611942_159109	A611942_159129	A611942_159136	A611942_159141	A618553_159148	A611942_159151	A618553_159154	A611942_159161	A611942_159163	A611942_159164	A611942_159169	A618553_159186	A618553_159206	A611942_159218	A611942_159222	A611942_159224	A611942_159239	A618553_159241	A611942_159246	A611942_159265	A611942_159269	A611942_159271	A611942_159272	A611942_159289	A611942_159301	A611942_159314	A611942_159315	A611942_159316	A611942_159345	A611942_159348	A611942_159349	A618553_159372	A611942_159379	A611942_159383	A611942_159387	A611942_159391	A611942_159392	A611942_159394	A611942_159396	A618553_159407	A611942_159428	A611942_159469	A611942_159485	A611942_159498	A611942_159514	A618553_159522	A611942_159526	A611942_159538	A611942_159552	A611942_159553	A611942_159556	A611942_159572	A611942_159584	A611942_159586	A611942_159588	A611942_159593	A611942_159594	A618553_159607	A611942_159623	A611942_159633	A611942_159638	A611942_159645	A611942_159647	A618553_159659	A611942_159661	A611942_159665	A611942_159678	A611942_159687	A611942_159688	A611942_159693	A611942_159705	A611942_159714	A611942_159722	A611942_159728	A611942_159733	A611942_159741	A611942_159758	A611942_159759	A611942_159761	A611942_159768	A611942_159796	A611942_159801	A611942_159806	A611942_159816	A611942_159819	A618553_159827	A611942_159848	A611942_159850	A611942_159855	A611942_159861	A618553_159869	A611942_159883	A611942_159910	A611942_159913	A611942_159918	A611942_159954	A611942_159995	A611942_159997	A611942_160017	A611942_160021	A618553_160030	A611942_160049	A611942_160052	A611942_160054	A611942_160059	A611942_160065	A611942_160070	A611942_160079	A611942_160082	A611942_160129	A611942_160137	A611942_160172	A611942_160176	A611942_160188	A611942_160209	A611942_160245	A618553_160248	A611942_160256	A611942_160293	A611942_160309	A618553_160311	A618553_160321	A611942_160340	A611942_160352	A611942_160362	A618553_160364	A618553_160374	A611942_160396	A611942_160399	A611942_160416	A611942_160428	A611942_160436	A611942_160437	A611942_160445	A611942_160452	A611942_160455	A611942_160474	A618553_160476	A611942_160500	A611942_160505	A611942_160512	A611942_160521	A611942_160525	A611942_160526	A611942_160532	A611942_160537	A618553_160550	A611942_160555	A611942_160565	A611942_160603	A611942_160607	A611942_160642	A611942_160643	A611942_160647	A618553_160671	A618553_160690	A611942_160695	A611942_160720	A611942_160725	A611942_160739	A611942_160762	A611942_160766	A611942_160784	A611942_160811	A611942_160812	A611942_160818	A611942_160827	A611942_160829	A611942_160835	A611942_160842	A611942_160860	A618553_160864	A611942_160865	A611942_160874	A611942_160890	A611942_160891	A611942_160901	A611942_160919	A611942_160934	A611942_160943	A611942_160981	A611942_160984	A611942_160993	A611942_161003	A611942_161012	A611942_161017	A611942_161018	A611942_161022	A611942_161048	A611942_161051	A611942_161054	A618553_161061	A611942_161066	A611942_161072	A611942_161083	A611942_161093	A611942_161096	A611942_161110	A611942_161120	A618553_161145	A611942_161146	A611942_161148	A618553_161154	A618553_161163	A611942_161218	A611942_161219	A611942_161228	A611942_161240	A611942_161243	A618553_161254	A611942_161260	A611942_161262	A611942_161289	A611942_161304	A611942_161310	A611942_161311	A618553_161338	A611942_161342	A611942_161355	A611942_161369	A611942_161383	A611942_161401	A611942_161410	A611942_161413	A611942_161419	A611942_161424	A611942_161441	A611942_161453	A618553_161454	A611942_161455	A611942_161458	A618553_161467	A611942_161470	A611942_161474	A618553_161493	A618553_161503	A611942_161506	A611942_161524	A618553_161533	A611942_161538	A611942_161547	A611942_161550	A611942_161567	A611942_161589	A611942_161609	A618553_161618	A611942_161640	A611942_161649	A611942_161655	A611942_161658	A611942_161659	A611942_161665	A611942_161667	A611942_161671	A611942_161678	A611942_161695	A611942_161706	A611942_161709	A611942_161717	A618553_161718	A611942_161721	A611942_161723	A618553_161727	A611942_161736	A611942_161745	A611942_161751	A611942_161757	A611942_161766	A611942_161769	A611942_161783	A611942_161804	A611942_161805	A611942_161822	A618553_161827	A611942_161830	A611942_161846	A611942_161847	A611942_161858	A611942_161860	A611942_161866	A611942_161881	A611942_161890	A611942_161893	A611942_161920	A611942_161949	A611942_161973	A611942_161975	A611942_161989	A611942_161991	A611942_161995	A611942_162002	A618553_162014	A611942_162036	A611942_162037	A611942_162045	A611942_162064	A611942_162067	A611942_162074	A611942_162075	A611942_162076	A611942_162077	A611942_162113	A611942_162146	A611942_162175	A611942_162191	A611942_162202	A611942_162220	A611942_162225	A611942_162250	A618553_162251	A611942_162259	A611942_162301	A611942_162372	A611942_162423	A611942_162424	A611942_162450	A611942_162469	A611942_162479	A611942_162500	A611942_162535	A611942_162539	A611942_162545	A611942_162546	A611942_162557	A618553_162590	A611942_162597	A611942_162647	A611942_162683	A611942_162719	A611942_162730	A611942_162746	A611942_162761	A611942_162767	A611942_162772	A618553_162787	A618553_162811	A611942_162825	A611942_162864	A611942_162875	A611942_162901	A618553_162926	A611942_162964	A611942_162974	A611942_162987	A611942_162988	A611942_162995	A618553_163014	A611942_163026	A611942_163032	A611942_163041	A618553_163057	A611942_163065	A611942_163066	A618553_163083	A611942_163084	A611942_163085	A611942_163101	A611942_163127	A611942_163131	A611942_163146	A611942_163159	A611942_163161	A611942_163187	A611942_163190	A611942_163199	A611942_163200	A611942_163225	A611942_163244	A611942_163250	A611942_163254	A611942_163260	A611942_163265	A611942_163279	A611942_163298	A611942_163315	A611942_163319	A611942_163328	A611942_163341	A618553_163361	A611942_163372	A611942_163376	A611942_163383	A611942_163391	A618553_163398	A611942_163401	A611942_163407	A611942_163420	A611942_163428	A611942_163430	A611942_163437	A611942_163472	A611942_163487	A611942_163491	A611942_163493	A611942_163498	A611942_163502	A611942_163503	A611942_163517	A611942_163520	A611942_163529	A611942_163541	A618553_163550	A611942_163554	A611942_163559	A611942_163565	A618553_163570	A611942_163573	A618553_163575	A618553_163589	A611942_163604	A611942_163614	A611942_163615	A611942_163618	A618553_163629	A611942_163636	A611942_163640	A611942_163649	A618553_163655	A611942_163658	A611942_163666	A611942_163676	A611942_163691	A611942_163710	A611942_163722	A611942_163728	A618553_163731	A611942_163732	A611942_163733	A618553_163740	A611942_163744	A618553_163746	A611942_163757	A611942_163776	A611942_163795	A611942_163805	A611942_163808	A611942_163809	A611942_163818	A611942_163822	A611942_163824	A611942_163825	A611942_163833	A618553_163848	A611942_163862	A618553_163864	A611942_163876	A618553_163883	A611942_163892	A611942_163896	A611942_163897	A611942_163899	A611942_163905	A611942_163920	A611942_163921	A618553_163923	A611942_163927	A618553_163930	A611942_163948	A611942_163951	A611942_163971	A611942_163978	A611942_163990	A618553_164003	A611942_164063	A611942_164067	A611942_164068	A611942_164096	A611942_164118	A611942_164119	A611942_164121	A611942_164129	A618553_164135	A611942_164136	A611942_164139	A611942_164141	A611942_164142	A611942_164148	A611942_164151	A611942_164157	A618553_164162	A611942_164168	A618553_164169	A611942_164174	A611942_164177	A611942_164183	A618553_164185	A611942_164187	A611942_164193	A611942_164196	A611942_164200	A611942_164202	A611942_164214	A611942_164224	A611942_164230	A611942_164233	A618553_164235	A611942_164236	A611942_164255	A611942_164258	A611942_164262	A611942_164268	A611942_164278	A611942_164292	A611942_164297	A611942_164299	A611942_164302	A611942_164314	A611942_164317	A618553_164327	A611942_164351	A611942_164355	A611942_164359	A611942_164373	A611942_164374	A618553_164379	A611942_164380	A611942_164399	A611942_164401	A611942_164403	A611942_164413	A611942_164414	A611942_164417	A618553_164437	A611942_164463	A611942_164471	A611942_164480	A611942_164486	A618553_164487	A611942_164499	A611942_164500	A618553_164517	A611942_164518	A611942_164525	A611942_164526	A611942_164538	A618553_164539	A611942_164553	A611942_164556	A611942_164561	A611942_164563	A611942_164581	A611942_164582	A611942_164593	A611942_164598	A611942_164600	A611942_164603	A611942_164610	A611942_164627	A611942_164628	A611942_164652	A618553_164674	A611942_164710	A611942_164719	A618553_164723	A611942_164724	A611942_164725	A611942_164729	A611942_164761	A611942_164807	A611942_164808	A611942_164817	A611942_164840	A611942_164865	A611942_164876	A611942_164888	A611942_164893	A611942_164895	A611942_164923	A611942_164924	A611942_164936	A611942_164941	A611942_164953	A611942_164956	A611942_164957	A611942_164961	A611942_164969	A611942_164971	A611942_164978	A611942_164985	A611942_164986	A611942_164988	A611942_164997	A611942_164999	A611942_165003	A611942_165018	A611942_165056	A611942_165062	A611942_165068	A611942_165070	A611942_165076	A611942_165089	A618553_165106	A611942_165116	A611942_165117	A611942_165137	A611942_165144	A611942_165170	A618553_165176	A618553_165223	A611942_165257	A611942_165267	A611942_165282	A618553_165292	A611942_165305	A611942_165320	A611942_165326	A611942_165352	A611942_165361	A618553_165364	A611942_165371	A611942_165377	A611942_165417	A611942_165428	A611942_165449	A611942_165458	A611942_165461	A611942_165468	A611942_165470	A611942_165471	A611942_165472	A611942_165483	A611942_165484	A611942_165485	A611942_165520	A611942_165524	A611942_165527	A611942_165545	A611942_165553	A611942_165562	A611942_165571	A611942_165578	A611942_165595	A611942_165601	A611942_165607	A611942_165613	A611942_165624	A611942_165647	A618553_165655	A611942_165657	A611942_165671	A611942_165685	A611942_165705	A611942_165712	A611942_165713	A611942_165735	A611942_165737	A611942_165739	A611942_165745	A611942_165748	A618553_165754	A611942_165765	A611942_165771	A611942_165776	A611942_165810	A618553_165812	A618553_165826	A611942_165828	A611942_165846	A611942_165852	A611942_165853	A618553_165855	A611942_165859	A611942_165905	A611942_165906	A611942_165916	A611942_165924	A618553_165934	A611942_165940	A618553_165943	A618553_165947	A611942_165958	A611942_165977	A611942_165982	A611942_165993	A611942_165995	A611942_165998	A611942_166005	A611942_166027	A611942_166028	A611942_166029	A611942_166030	A611942_166033	A611942_166038	A611942_166039	A611942_166046	A611942_166057	A611942_166062	A611942_166063	A611942_166064	A611942_166065	A611942_166091	A611942_166106	A611942_166115	A611942_166118	A611942_166122	A611942_166124	A611942_166125	A611942_166135	A611942_166141	A618553_166147	A611942_166156	A611942_166164	A611942_166166	A611942_166173	A611942_166175	A611942_166190	A611942_166191	A611942_166198	A611942_166200	A618553_166219	A618553_166233	A611942_166250	A611942_166257	A618553_166266	A611942_166271	A611942_166274	A618553_166315	A618553_166325	A611942_166333	A611942_166335	A611942_166366	A611942_166372	A611942_166406	A611942_166412	A611942_166437	A618553_166438	A611942_166440	A611942_166454	A611942_166465	A618553_166476	A611942_166477	A611942_166479	A611942_166495	A618553_166501	A611942_166508	A611942_166515	A611942_166523	A611942_166526	A611942_166530	A611942_166533	A611942_166559	A618553_166560	A611942_166567	A618553_166572	A611942_166595	A611942_166611	A611942_166614	A618553_166617	A611942_166623	A618553_166647	A611942_166664	A611942_166669	A611942_166678	A611942_166682	A618553_166683	A611942_166689	A618553_166702	A618553_166705	A611942_166709	A611942_166717	A611942_166723	A611942_166727	A611942_166747	A611942_166748	A611942_166766	A611942_166775	A611942_166803	A611942_166816	A611942_166821	A611942_166842	A618553_166846	A611942_166847	A611942_166853	A611942_166858	A611942_166865	A611942_166881	A611942_166885	A611942_166891	A611942_166892	A618553_166899	A611942_166901	A611942_166908	A611942_166912	A618553_166914	A611942_166915	A611942_166917	A611942_166921	A611942_166941	A611942_166960	A611942_166962	A611942_166969	A611942_166991	A611942_166995	A611942_166998	A611942_167018	A611942_167021	A611942_167023	A611942_167033	A611942_167036	A611942_167053	A611942_167054	A611942_167068	A618553_167069	A611942_167095	A611942_167097	A611942_167098	A611942_167108	A611942_167110	A611942_167121	A611942_167125	A611942_167138	A611942_167141	A611942_167156	A611942_167163	A611942_167166	A611942_167169	A611942_167195	A611942_167197	A611942_167201	A611942_167208	A611942_167224	A611942_167225	A611942_167229	A611942_167234	A611942_167244	A611942_167271	A611942_167273	A618553_167284	A618553_167287	A611942_167289	A611942_167296	A611942_167321	A611942_167342	A618553_167350	A611942_167359	A611942_167365	A611942_167383	A611942_167392	A611942_167401	A618553_167412	A611942_167414	A611942_167441	A611942_167456	A611942_167457	A611942_167467	A611942_167472	A618553_167474	A611942_167487	A611942_167488	A611942_167489	A611942_167499	A611942_167501	A611942_167502	A611942_167506	A611942_167509	A611942_167515	A611942_167516	A611942_167519	A611942_167527	A611942_167530	A618553_167533	A618553_167556	A611942_167562	A618553_167602	A611942_167609	A611942_167618	A611942_167633	A611942_167635	A611942_167693	A611942_167697	A611942_167705	A618553_167711	A611942_167715	A611942_167717	A611942_167718	A611942_167734	A611942_167737	A611942_167742	A611942_167747	A611942_167760	A611942_167763	A611942_167814	A611942_167841	A611942_167857	A611942_167897	A611942_167919	A618553_167943	A611942_167959	A611942_167962	A611942_167965	A611942_167977	A611942_167980	A611942_167989	A618553_168012	A611942_168031	A611942_168040	A611942_168070	A611942_168090	A611942_168095	A611942_168109	A611942_168114	A611942_168125	A611942_168144	A611942_168171	A618553_168172	A611942_168179	A611942_168214	A611942_168215	A611942_168218	A611942_168221	A611942_168222	A611942_168235	A611942_168239	A611942_168241	A611942_168254	A611942_168261	A611942_168262	A611942_168270	A611942_168273	A611942_168294	A611942_168318	A618553_168329	A611942_168348	A611942_168355	A611942_168363	A611942_168366	A611942_168367	A611942_168410	A611942_168425	A611942_168439	A611942_168444	A611942_168448	A611942_168458	A611942_168488	A611942_168497	A611942_168498	A618553_168515	A618553_168518	A618553_168527	A611942_168541	A611942_168543	A611942_168556	A618553_168570	A611942_168589	A611942_168592	A611942_168596	A611942_168607	A611942_168613	A611942_168627	A611942_168633	A611942_168653	A611942_168671	A611942_168672	A611942_168674	A611942_168684	A611942_168685	A611942_168729	A611942_168738	A611942_168745	A611942_168756	A611942_168782	A611942_168787	A611942_168811	A611942_168813	A611942_168820	A611942_168828	A611942_168851	A611942_168852	A618553_168861	A611942_168863	A611942_168865	A618553_168868	A611942_168873	A611942_168880	A611942_168884	A611942_168890	A611942_168911	A611942_168937	A611942_168939	A611942_168946	A611942_168948	A611942_168949	A611942_168958	A611942_168971	A611942_168981	A611942_168991	A611942_168999	A611942_169004	A611942_169012	A611942_169014	A611942_169025	A611942_169028	A611942_169039	A618553_169041	A611942_169050	A611942_169063	A611942_169064	A611942_169066	A611942_169075	A611942_169081	A611942_169084	A611942_169087	A611942_169102	A611942_169105	A611942_169115	A611942_169116	A611942_169184	A611942_169190	A618553_169195	A611942_169202	A611942_169220	A611942_169224	A611942_169248	A611942_169249	A611942_169256	A611942_169283	A611942_169287	A611942_169292	A611942_169295	A618553_169306	A618553_169313	A618553_169347	A611942_169371	A611942_169379	A611942_169384	A611942_169387	A611942_169390	A611942_169398	A611942_169404	A611942_169410	A611942_169421	A618553_169439	A611942_169442	A611942_169444	A611942_169446	A618553_169460	A611942_169461	A618553_169464	A611942_169468	A611942_169495	A611942_169501	A611942_169524	A611942_169586	A611942_169587	A611942_169594	A611942_169605	A611942_169607	A611942_169615	A611942_169618	A611942_169628	A611942_169631	A611942_169634	A618553_169646	A611942_169669	A611942_169683	A618553_169685	A611942_169715	A611942_169725	A611942_169729	A611942_169733	A611942_169752	A611942_169775	A611942_169788	A611942_169803	A611942_169805	A611942_169808	A611942_169812	A611942_169846	A611942_169861	A611942_169865	A611942_169870	A611942_169886	A611942_169893	A611942_169917	A611942_169923	A611942_169924	A611942_169926	A611942_169930	A611942_169949	A611942_169963	A611942_169974	A611942_169980	A618553_169990	A611942_169996	A611942_170005	A611942_170015	A611942_170018	A611942_170021	A611942_170026	A611942_170028	A618553_170044	A611942_170055	A611942_170061	A611942_170063	A611942_170083	A611942_170099	A618553_170101	A611942_170102	A611942_170104	A611942_170124	A611942_170128	A611942_170129	A611942_170132	A611942_170144	A611942_170147	A611942_170165	A611942_170170	A611942_170183	A611942_170196	A611942_170217	A611942_170235	A618553_170245	A611942_170255	A618553_170265	A611942_170274	A618553_170285	A611942_170289	A611942_170294	A611942_170296	A611942_170303	A611942_170311	A611942_170326	A611942_170329	A611942_170333	A618553_170356	A611942_170360	A611942_170362	A611942_170366	A618553_170374	A618553_170376	A611942_170383	A611942_170384	A611942_170399	A611942_170401	A611942_170421	A611942_170426	A611942_170437	A611942_170438	A611942_170458	A611942_170467	A611942_170478	A611942_170486	A618553_170504	A611942_170509	A611942_170516	A611942_170549	A611942_170569	A611942_170590	A611942_170595	A611942_170602	A611942_170613	A611942_170614	A611942_170619	A611942_170623	A611942_170630	A611942_170632	A611942_170634	A611942_170653	A611942_170661	A618553_170664	A611942_170670	A611942_170679	A618553_170680	A611942_170691	A611942_170713	A611942_170729	A611942_170739	A611942_170750	A611942_170756	A611942_170809	A611942_170820	A611942_170842	A611942_170851	A618553_170856	A611942_170864	A618553_170876	A611942_170882	A618553_170889	A611942_170895	A611942_170899	A611942_170907	A618553_170911	A618553_170915	A618553_170919	A618553_170925	A611942_170929	A611942_170932	A611942_170941	A618553_170942	A618553_170951	A618553_170953	A611942_170958	A618553_170963	A611942_170966	A611942_170975	A611942_170988	A611942_171002	A618553_171004	A611942_171012	A611942_171019	A611942_171027	A611942_171029	A611942_171032	A611942_171041	A611942_171042	A611942_171051	A611942_171059	A611942_171074	A611942_171087	A611942_171091	A611942_171104	A611942_171110	A611942_171111	A611942_171114	A611942_171128	A611942_171129	A611942_171130	A611942_171137	A611942_171139	A611942_171155	A611942_171175	A611942_171184	A611942_171188	A618553_171218	A611942_171228	A611942_171234	A611942_171237	A611942_171257	A611942_171287	A611942_171316	A611942_171327	A618553_171333	A611942_171350	A611942_171356	A618553_171357	A611942_171361	A611942_171389	A611942_171395	A611942_171404	A611942_171411	A611942_171419	A618553_171422	A611942_171434	A611942_171455	A611942_171469	A611942_171470	A611942_171482	A618553_171512	A611942_171513	A611942_171515	A611942_171568	A611942_171573	A611942_171588	A611942_171590	A611942_171598	A611942_171602	A611942_171611	A611942_171622	A611942_171627	A611942_171629	A611942_171632	A611942_171634	A611942_171637	A618553_171655	A611942_171657	A611942_171661	A611942_171675	A611942_171676	A611942_171683	A611942_171687	A611942_171696	A611942_171705	A611942_171711	A611942_171713	A618553_171714	A611942_171757	A611942_171762	A611942_171795	A611942_171801	A611942_171814	A618553_171819	A611942_171832	A611942_171861	A611942_171863	A611942_171869	A611942_171873	A611942_171878	A618553_171888	A611942_171889	A611942_171891	A611942_171892	A611942_171896	A611942_171904	A611942_171909	A611942_171923	A618553_171928	A611942_171931	A611942_171941	A611942_171971	A611942_171974	A611942_171977	A611942_172001	A611942_172003	A611942_172004	A611942_172009	A611942_172017	A611942_172030	A611942_172032	A611942_172056	A618553_172065	A611942_172087	A611942_172100	A611942_172104	A611942_172107	A611942_172120	A611942_172131	A611942_172139	A611942_172140	A611942_172147	A611942_172151	A611942_172181	A611942_172190	A611942_172201	A611942_172208	A611942_172210	A611942_172216	A611942_172231	A611942_172232	A611942_172234	A611942_172256	A611942_172264	A611942_172270	A611942_172281	A611942_172291	A611942_172293	A611942_172298	A611942_172306	A611942_172307	A611942_172309	A618553_172328	A611942_172342	A611942_172352	A611942_172354	A611942_172356	A618553_172360	A611942_172364	A611942_172373	A611942_172380	A611942_172395	A618553_172399	A611942_172400	A611942_172418	A618553_172422	A611942_172426	A611942_172427	A611942_172431	A611942_172434	A611942_172446	A611942_172452	A611942_172456	A611942_172457	A611942_172466	A611942_172467	A618553_172475	A611942_172480	A611942_172485	A611942_172500	A611942_172518	A611942_172521	A611942_172523	A611942_172532	A611942_172544	A611942_172548	A611942_172554	A618553_172557	A611942_172563	A611942_172566	A611942_172571	A611942_172577	A618553_172580	A611942_172587	A611942_172592	A611942_172593	A611942_172596	A611942_172604	A611942_172606	A618553_172623	A611942_172625	A618553_172631	A611942_172633	A611942_172666	A611942_172708	A611942_172716	A611942_172723	A611942_172733	A611942_172741	A611942_172790	A611942_172803	A611942_172804	A611942_172854	A611942_172855	A618553_172866	A611942_172876	A611942_172908	A611942_172916	A618553_172920	A611942_172926	A611942_172933	A611942_172978	A611942_172979	A611942_172985	A611942_172991	A611942_173003	A618553_173014	A611942_173039	A611942_173043	A611942_173045	A618553_173061	A611942_173066	A611942_173076	A611942_173084	A611942_173099	A611942_173116	A611942_173125	A611942_173128	A618553_173147	A611942_173154	A611942_173157	A611942_173168	A611942_173169	A611942_173188	A618553_173198	A611942_173218	A618553_173230	A611942_173240	A611942_173243	A611942_173251	A611942_173260	A611942_173263	A611942_173267	A611942_173272	A611942_173280	A618553_173290	A611942_173303	A611942_173314	A611942_173319	A611942_173338	A618553_173343	A611942_173350	A611942_173362	A611942_173378	A611942_173393	A611942_173403	A618553_173405	A611942_173428	A611942_173433	A611942_173438	A611942_173463	A611942_173485	A618553_173489	A618553_173493	A611942_173509	A611942_173510	A611942_173532	A611942_173534	A611942_173552	A611942_173558	A618553_173566	A611942_173569	A611942_173570	A611942_173580	A611942_173582	A618553_173595	A611942_173602	A611942_173607	A611942_173608	A611942_173624	A611942_173627	A611942_173633	A611942_173638	A611942_173639	A611942_173645	A611942_173653	A618553_173669	A618553_173673	A611942_173677	A611942_173681	A618553_173699	A611942_173705	A611942_173709	A611942_173721	A618553_173727	A611942_173732	A611942_173741	A611942_173744	A618553_173756	A611942_173757	A611942_173764	A611942_173767	A611942_173771	A611942_173777	A611942_173779	A611942_173785	A611942_173786	A611942_173802	A611942_173806	A611942_173807	A611942_173808	A611942_173826	A611942_173851	A611942_173855	A611942_173866	A618553_173870	A618553_173875	A611942_173888	A611942_173895	A618553_173900	A611942_173902	A611942_173910	A611942_173912	A611942_173920	A611942_173923	A611942_173926	A611942_173939	A611942_173953	A611942_173963	A611942_173967	A611942_173976	A611942_173987	A611942_174007	A611942_174008	A611942_174009	A611942_174024	A618553_174028	A611942_174031	A611942_174041	A611942_174061	A611942_174063	A611942_174072	A611942_174073	A611942_174075	A611942_174077	A611942_174094	A611942_174107	A611942_174150	A618553_174158	A611942_174162	A611942_174179	A611942_174187	A618553_174188	A611942_174193	A611942_174199	A611942_174201	A611942_174213	A611942_174222	A611942_174231	A611942_174240	A611942_174249	A611942_174264	A611942_174281	A611942_174313	A611942_174321	A611942_174327	A611942_174334	A611942_174341	A611942_174345	A611942_174381	A611942_174385	A611942_174390	A611942_174396	A611942_174399	A611942_174423	A611942_174426	A618553_174428	A611942_174438	A611942_174447	A611942_174448	A611942_174481	A611942_174484	A611942_174485	A618553_174487	A611942_174494	A611942_174502	A611942_174516	A611942_174517	A611942_174533	A611942_174539	A611942_174548	A611942_174556	A611942_174558	A611942_174565	A611942_174572	A611942_174576	A618553_174582	A611942_174583	A611942_174588	A611942_174590	A611942_174598	A611942_174606	A611942_174608	A611942_174627	A611942_174630	A611942_174645	A618553_174646	A611942_174647	A611942_174651	A618553_174652	A611942_174662	A611942_174677	A611942_174695	A611942_174702	A618553_174710	A611942_174711	A611942_174717	A611942_174719	A611942_174721	A611942_174728	A611942_174732	A611942_174741	A618553_174746	A618553_174750	A611942_174751	A611942_174781	A611942_174784	A611942_174809	A611942_174812	A611942_174814	A611942_174818	A618553_174828	A611942_174833	A611942_174847	A611942_174848	A611942_174851	A611942_174854	A611942_174856	A611942_174870	A611942_174883	A611942_174891	A611942_174896	A611942_174920	A611942_174926	A611942_174934	A611942_174939	A611942_174953	A611942_174972	A611942_174987	A618553_175010	A611942_175020	A611942_175046	A611942_175048	A618553_175058	A611942_175064	A611942_175066	A611942_175077	A611942_175083	A611942_175087	A611942_175097	A611942_175098	A611942_175109	A611942_175132	A611942_175138	A618553_175145	A611942_175148	A611942_175157	A611942_175171	A611942_175185	A611942_175202	A611942_175208	A618553_175212	A611942_175215	A611942_175223	A611942_175224	A611942_175225	A618553_175229	A611942_175238	A611942_175241	A611942_175245	A611942_175252	A611942_175258	A611942_175266	A611942_175270	A611942_175273	A611942_175275	A611942_175278	A611942_175281	A611942_175283	A611942_175347	A611942_175356	A611942_175357	A611942_175363	A611942_175373	A611942_175380	A611942_175393	A618553_175401	A611942_175414	A611942_175419	A611942_175435	A611942_175458	A611942_175459	A611942_175464	A611942_175525	A611942_175527	A662548_233872	A662548_234070	A662548_234117	A662548_234202	A662548_234294	A662548_234615	A661741_234744	A661741_235023	A662548_235978	A662548_236085	A662548_237197	A662548_238971	A662548_239303	A662548_239546	A661741_242019	A662548_242589	A662548_243589	A662548_243643	A661741_243866	A662548_244958	A662548_245027	A662548_245259	A662548_245561	A661741_245914	A662548_246365	A662548_246948	A661741_247094	A662548_248457	A661741_248708	A662548_249193	A662548_249561	A662548_250782	A661741_251098	A662548_251372	A662548_251531	A662548_252663	A662548_254969	A661741_255298	A661741_255416	A661741_255700	A662548_255912	A661741_256958	A661741_257264	A662548_257364	A661741_258089	A662548_259785	A662548_259874	A662548_260084	A662548_261223	A662548_261552	A661741_261973	A662548_262006	A662548_262310	A661741_262386	A661741_263241	A662548_263472	A661741_265670	A661741_266088	A661741_266121	A661741_267232	A662548_267797	A661741_267961	A661741_268257	A661741_268439	A661741_271106	A662548_272085	A662548_272233	A661741_272572	A661741_272920	A662548_273114	A661741_273495	A661741_273839	A662548_274883	A662548_275572	A662548_276426	A661741_276486	A662548_276580	A662548_277060	A661741_279774	A661741_279821	A661741_280101	A661741_281351	A661741_281909	A661741_283344	A661741_283350	A662548_283478	A661741_283727	A662548_284147	A661741_285428	A662548_285873	A662548_285898	A662548_286103	A662548_287844	A661741_289017	A661741_290030	A661741_290151	A662548_290834	A661741_291269	A662548_291421	A662548_292630	A661741_292946	A662548_293027	A661741_293033	A661741_293237	A661741_293752	A661741_294020	A662548_294992	A662548_295873	A662548_296871	A661741_297338	A662548_297570	A661741_297855	A662548_298007	A662548_298676	A661741_299190	A662548_300057	A661741_301080	A662548_301090	A662548_301420	A661741_301955	A662548_302207	A661741_302472	A662548_303360	A661741_303814	A661741_304203	A662548_304395	A661741_304608	A661741_304851	A662548_305897	A662548_306791	A662548_306809	A661741_307327	A662548_307969	A662548_308343	A661741_308582	A662548_308650	A662548_308819	A662548_309019	A662548_309130	A662548_309762	A661741_310001	A662548_310247	A662548_310532	A661741_310649	A661741_310992	A662548_312420	A661741_313488	A661741_313688	A662548_314392	A662548_314720	A662548_315254	A662548_315460	A661741_316295	A661741_316416	A661741_317454	A661741_317858	A662548_318583	A662548_319831	A661741_320561	A662548_321278	A662548_321591	A661741_322018	A662548_322034	A661741_322043	A661741_322540	A661741_324329	A662548_324618	A661741_324870	A662548_325195	A661741_325265	A662548_325465	A662548_325654	A662548_326506	A662548_326919	A661741_327180	A662548_327305	A661741_328353	A662548_329260	A661741_329804	A662548_330199	A662548_330967	A661741_332286	A661741_332562	A662548_332683	A661741_333870	A661741_333907	A662548_335554	A662548_336414	A662548_337086	A662548_337151	A662548_337971	A661741_338004	A662548_339726	A662548_339870	A662548_340756	A662548_341071	A661741_341744	A661741_341825	A661741_342062	A661741_342174	A661741_342425	A662548_342731	A661741_343133	A661741_343263	A662548_343621	A661741_343765	A661741_343890	A661741_344476	A661741_345732	A662548_346623	A662548_347315	A662548_347712	A661741_347754	A661741_347760	A661741_347761	A662548_348118	A662548_349266	A662548_349369	A661741_349760	A662548_350049	A662548_350651	A662548_351097	A662548_351371	A661741_351944	A661741_352806	A662548_353427	A662548_353888	A662548_353996	A662548_354291	A662548_354573	A661741_354806	A662548_354888	A662548_355676	A611942_116034	A611942_164503	A611942_112351	A611942_90935	A611942_146640	A611942_162884	A611942_82779	A611942_111956	A618553_134607	A611942_135358	A611942_168369	A611942_168514	A611942_172050	A611942_105218	A611942_121015	A611942_139468	A611942_174103	A611942_174443	A611942_125879	A618553_97228	A611942_100533	A611942_161729	A611942_165340	A611942_150194	A611942_156294	A611942_127339	A611942_160684	A611942_163542	A611942_160112	A611942_116537	A611942_166203	A611942_105931	A611942_110027	A611942_165568	A611942_156214	A611942_124221	A611942_166624	A611942_84862	A611942_118048	A611942_129421	A611942_152071	A611942_99441	A611942_159150	A611942_166690	A611942_136093	A611942_146353	A611942_167987	A618553_169247	A611942_89087	A611942_89571	A611942_142372	A611942_138291	A611942_138910	A611942_172142	A618553_96904	A618553_133300	A611942_90077	A611942_113521	A611942_124517	A611942_135257	A611942_83563	A611942_121102	A618553_175512	A662548_343350	A611942_125528	A611942_115312	A611942_111772	A611942_142542	A611942_86359	A611942_104434	A611942_170088	A611942_139195	A618553_167493	A611942_86039	A611942_100926	A611942_112229	A618553_132449	A618553_135251	A611942_137447	A618553_144029	A618553_107575	A611942_115965	A611942_98490	A611942_156238	A611942_115937	A611942_109274	A611942_114654	A611942_141072	A611942_148720	A611942_103360	A611942_134650	A611942_172953	A611942_100796	A611942_120674	A618553_161815	A611942_165609	A611942_102735	A618553_114169	A611942_115714	A618553_117985	A611942_118252	A611942_121035	A611942_137131	A611942_145825	A611942_147659	A611942_149207	A611942_149860	A611942_156047	A611942_161873	A611942_161775	A611942_132279	A611942_83028	A611942_91739	A611942_102768	A611942_109351	A611942_112358	A618553_114823	A611942_115586	A618553_115953	A611942_118910	A611942_132773	A611942_133417	A618553_139802	A611942_140190	A611942_146807	A611942_154201	A611942_155991	A611942_160264	A611942_160978	A611942_168244	A611942_168429	A618553_173224	A611942_172697	A611942_106180	A611942_147422	A611942_154437	A618553_163380	A611942_162664	A611942_141414	A611942_141442	A611942_94845	A611942_100411	A611942_151657	A611942_110411	A611942_125054	A611942_148005	A611942_159248	A611942_171840	A611942_159536	A611942_147946	A611942_116870	A611942_125471	A611942_132244	A618553_149959	A611942_153167	A611942_117139	A661741_251692	A611942_125298	A611942_90304	A611942_131673	A662548_327693	A611942_109306	A611942_126421	A611942_127558	A611942_174055	A611942_104354	A611942_167576	A611942_137738	A611942_98292	A618553_98512	A611942_109493	A611942_144763	A611942_144903	A611942_92705	A611942_120348	A611942_150060	A611942_167894	A611942_170961	A611942_169558	A618553_158856	A611942_128903	A611942_142080	A611942_172836	A611942_160235	A611942_116076	A611942_86091	A618553_131777	A611942_135812	A611942_93677	A611942_121903	A611942_141909	A611942_142521	A618553_164040	A611942_99387	A611942_137320	A611942_90589	A611942_133305	A611942_157249	A611942_98069	A611942_116267	A611942_94549	A611942_95020	A611942_119386	A611942_125386	A611942_127533	A611942_133844	A611942_105632	A611942_120937	A611942_96948	A611942_162972	A611942_157741	A611942_92495	A611942_91268	A611942_104663	A611942_148587	A611942_118974	A611942_146329	A611942_105217	A611942_132816	A611942_90600	A611942_107054	A611942_155269	A611942_115327	A611942_116193	A611942_165335	A611942_162738	A611942_103270	A611942_94900	A611942_170240	A661741_259291	A662548_267081	A611942_83926	A611942_83537	A611942_126778	A611942_140555	A611942_85474	A611942_115820	A611942_120672	A611942_128489	A611942_133029	A611942_144605	A611942_157688	A611942_121788	A611942_101834	A611942_88069	A618553_109693	A611942_135181	A611942_87498	A611942_149052	A611942_99834	A611942_114408	A611942_96056	A611942_134369	A611942_145965	A611942_84803	A611942_138049	A611942_113857	A618553_157030	A611942_98749	A611942_90712	A611942_166687	A611942_173018	A611942_126734	A611942_120499	A611942_88766	A611942_90086	A611942_103410	A611942_106515	A611942_124323	A611942_130702	A618553_119931	A611942_106948	A611942_117515	A618553_174336	A611942_145273	A611942_163059	A611942_135609	A611942_149001	A611942_158378	A611942_167014	A611942_92238	A611942_121907	A618553_126946	A618553_149656	A611942_159468	A611942_157659	A611942_82920	A611942_149653	A611942_105091	A611942_135526	A611942_140094	A611942_126872	A611942_86752	A611942_103553	A611942_103024	A611942_94121	A611942_100469	A611942_101746	A611942_136267	A611942_152551	A611942_152760	A611942_153107	A611942_153282	A611942_170193	A611942_172187	A611942_110190	A611942_143641	A611942_90837	A611942_96767	A611942_97615	A611942_99060	A611942_105147	A611942_116006	A618553_122137	A611942_135916	A611942_141559	A611942_157622	A618553_164806	A618553_175216	A611942_99056	A611942_93657	A611942_163323	A611942_89595	A611942_112020	A611942_112030	A611942_112986	A611942_125443	A611942_132221	A611942_132897	A611942_135503	A611942_145383	A611942_146830	A611942_152884	A611942_154991	A611942_160370	A611942_169568	A611942_172383	A611942_162863	A611942_143703	A611942_142737	A611942_151619	A611942_155658	A611942_84722	A611942_125811	A611942_125109	A618553_150614	A611942_156722	A611942_118150	A611942_101691	A618553_127049	A611942_141248	A611942_143824	A618553_164145	A618553_170997	A611942_92928	A618553_103881	A611942_107462	A611942_140131	A611942_163608	A611942_166785	A618553_92056	A611942_118743	A611942_121692	A611942_127256	A618553_128219	A611942_168385	A611942_169978	A611942_160749	A618553_103613	A611942_129744	A611942_124054	A611942_152766	A611942_114290	A611942_96008	A611942_125456	A611942_83256	A611942_101106	A611942_107764	A611942_122631	A611942_144191	A611942_159988	A611942_164070	A611942_150435	A611942_82891	A611942_93473	A611942_94655	A611942_128231	A618553_128933	A662548_271902	A611942_101890	A611942_112210	A618553_140772	A611942_171664	A611942_137047	A611942_151178	A611942_150324	A611942_153817	A611942_175465	A661741_301128	A618553_148422	A611942_103551	A611942_125754	A611942_170501	A611942_171517	A618553_138531	A611942_160973	A611942_139294	A662548_289877	A611942_141886	A611942_165189	A611942_94240	A618553_130867	A611942_127267	A611942_170783	A611942_138431	A611942_135656	A611942_131464	A611942_174478	A611942_85844	A611942_115337	A611942_119968	A611942_151503	A618553_153641	A611942_171833	A611942_106621	A611942_167701	A611942_130273	A611942_159422	A611942_138032	A611942_152290	A611942_83401	A611942_96731	A611942_173415	A662548_280754	A611942_123554	A611942_106024	A611942_109567	A618553_123123	A611942_103831	A611942_132527	A618553_123365	A618553_135815	A611942_148082	A611942_151315	A611942_97805	A662548_348317	A618553_88674	A611942_99304	A611942_130779	A611942_94751	A611942_98415	A611942_98815	A611942_119079	A611942_127207	A611942_132082	A611942_149795	A611942_174821	A662548_242591	A662548_290909	A662548_292951	A662548_305822	A618553_111500	A611942_95371	A611942_129488	A611942_89211	A611942_92548	A611942_129317	A611942_138069	A611942_143675	A662548_343590	A611942_129192	A611942_85759	A611942_128765	A611942_139126	A611942_145742	A611942_146695	A618553_97644	A611942_90606	A611942_82581	A611942_89988	A611942_105776	A611942_111279	A611942_115806	A618553_118151	A611942_119094	A618553_125460	A618553_127548	A618553_131638	A611942_141654	A611942_148904	A611942_170947	A611942_172875	A611942_173074	A611942_115506	A618553_122090	A611942_144568	A611942_147630	A611942_90127	A611942_104224	A611942_118864	A611942_112531	A611942_165350	A611942_89789	A611942_91720	A611942_96772	A618553_97748	A618553_108518	A611942_154294	A611942_155890	A611942_166485	A611942_146424	A611942_125930	A611942_135657	A618553_89479	A611942_138890	A611942_133724	A611942_154329	A611942_129480	A611942_98445	A611942_114723	A618553_143921	A611942_156126	A611942_162973	A611942_171332	A611942_170660	A611942_175305	A611942_112333	A618553_84202	A611942_86468	A611942_87243	A611942_94078	A611942_100712	A618553_108022	A618553_108604	A611942_150598	A611942_141741	A611942_170845	A611942_120266	A618553_121291	A611942_126537	A611942_169186	A611942_105647	A611942_139957	A611942_101982	A611942_104061	A611942_108640	A611942_118357	A611942_128551	A611942_129369	A618553_134853	A611942_135359	A611942_143524	A618553_145387	A611942_157766	A611942_171947	A611942_172482	A611942_127175	A611942_121004	A611942_154708	A611942_149804	A611942_138186	A618553_156612	A611942_103830	A611942_116493	A618553_118776	A611942_131971	A611942_148401	A611942_159718	A611942_167815	A661741_281467	A611942_110978	A611942_151752	A611942_149189	A611942_114515	A611942_115757	A611942_170825	A611942_131498	A611942_143960	A611942_163509	A611942_89645	A611942_96249	A611942_98729	A611942_135418	A618553_160618	A611942_116170	A611942_92174	A611942_126481	A611942_161615	A618553_111026	A611942_84028	A611942_84991	A611942_92165	A611942_93533	A611942_96460	A618553_101033	A611942_115833	A618553_120972	A611942_125952	A611942_126881	A611942_131895	A611942_135500	A611942_136812	A611942_151084	A611942_152649	A618553_153259	A611942_154891	A611942_164079	A611942_168644	A611942_168670	A611942_170052	A611942_172934	A611942_172950	A611942_82729	A611942_101779	A611942_113855	A618553_118652	A611942_123834	A611942_137535	A618553_152493	A618553_153617	A662548_279154	A611942_172533	A611942_119406	A611942_138016	A611942_128815	A611942_160333	A618553_130379	A611942_170761	A611942_133730	A611942_158201	A611942_101406	A611942_133349	A611942_91276	A611942_88372	A611942_167552	A618553_149204	A611942_97997	A611942_83348	A618553_84460	A611942_131869	A611942_138574	A618553_146370	A611942_170735	A611942_120837	A611942_102123	A611942_175042	A611942_165701	A611942_86441	A611942_129788	A662548_235294	A611942_105380	A611942_121666	A611942_131496	A618553_138345	A611942_168291	A611942_87629	A611942_115574	A611942_118621	A611942_129189	A611942_131604	A611942_148416	A611942_166318	A611942_105696	A611942_162422	A611942_131209	A611942_98541	A611942_139249	A611942_145747	A618553_172709	A611942_156092	A611942_91699	A611942_106317	A611942_131468	A611942_133614	A611942_162618	A611942_159418	A611942_87062	A618553_91434	A611942_96306	A611942_103715	A611942_113373	A611942_130629	A611942_154678	A611942_145762	A611942_91136	A618553_116219	A611942_159791	A611942_114517	A618553_168731	A611942_175482	A611942_117118	A611942_154250	A611942_86742	A611942_91237	A611942_94633	A611942_99923	A611942_107638	A611942_109387	A611942_126666	A611942_132893	A611942_133325	A611942_138125	A611942_83684	A611942_117438	A611942_135974	A611942_83542	A611942_94596	A611942_102085	A611942_124077	A618553_132031	A611942_132080	A611942_134440	A611942_147123	A611942_150363	A611942_165980	A611942_172122	A611942_109153	A611942_93839	A611942_94002	A618553_137056	A611942_82659	A611942_109452	A611942_111933	A618553_130460	A611942_136878	A611942_142677	A611942_170461	A611942_142711	A611942_112756	A611942_148649	A618553_130408	A611942_90577	A611942_90585	A611942_93281	A611942_96802	A618553_98666	A611942_107390	A611942_107434	A611942_109934	A618553_111573	A611942_114682	A611942_115655	A611942_136503	A611942_141029	A611942_149363	A611942_155921	A611942_156353	A618553_160790	A618553_165538	A611942_170866	A611942_172121	A662548_294179	A662548_321452	A661741_343154	A618553_143479	A611942_132614	A611942_83217	A611942_142358	A611942_100088	A611942_109644	A611942_158602	A611942_145249	A611942_156266	A611942_86472	A611942_86693	A611942_126255	A611942_127142	A611942_165436	A611942_86762	A611942_123475	A611942_133238	A611942_123506	A611942_83940	A611942_134978	A611942_160368	A611942_87585	A611942_117071	A618553_151786	A611942_154240	A618553_130685	A611942_115610	A611942_137891	A611942_138301	A611942_170580	A611942_121780	A611942_82610	A611942_109150	A611942_118693	A611942_138494	A611942_86216	A611942_99874	A611942_100442	A611942_122703	A611942_171460	A611942_111241	A611942_85651	A611942_92494	A611942_144883	A611942_149480	A611942_163011	A611942_170955	A611942_149750	A611942_144376	A611942_148177	A662548_333814	A611942_95320	A611942_106497	A611942_106838	A611942_149384	A611942_158949	A611942_149690	A611942_160820	A611942_100875	A611942_122953	A611942_130697	A611942_136680	A611942_147638	A611942_119314	A611942_167708	A611942_105112	A611942_152708	A611942_137492	A618553_165239	A611942_148234	A611942_114177	A611942_168883	A611942_87138	A611942_114612	A611942_143421	A618553_152900	A611942_170940	A611942_173339	A611942_157334	A611942_131121	A611942_112701	A611942_167827	A662548_300120	A611942_99313	A611942_90402	A611942_103929	A611942_126311	A611942_131274	A611942_144834	A611942_147672	A611942_151832	A611942_157516	A611942_157600	A611942_170896	A618553_143206	A611942_100274	A611942_140313	A611942_170100	A611942_105306	A611942_170571	A611942_121418	A611942_96798	A611942_101706	A662548_326594	A611942_106066	A611942_143945	A611942_161025	A611942_152862	A611942_106917	A611942_140947	A611942_143619	A611942_87886	A611942_162325	A611942_83228	A611942_136739	A611942_139822	A611942_140738	A611942_144926	A611942_159792	A611942_165902	A611942_98582	A611942_118386	A611942_111639	A611942_170640	A611942_138455	A611942_121399	A611942_172300	A611942_133464	A618553_113946	A611942_133705	A611942_98916	A611942_98240	A611942_165432	A611942_95898	A611942_88570	A611942_113202	A611942_158530	A611942_173028	A611942_174791	A611942_100945	A611942_144776	A611942_95486	A618553_145554	A618553_153296	A611942_123537	A618553_83557	A618553_147751	A611942_145875	A611942_164323	A611942_116306	A611942_131995	A611942_101771	A611942_98741	A618553_95123	A611942_119260	A618553_124811	A611942_83442	A611942_86408	A611942_89390	A618553_91120	A611942_93575	A611942_93707	A618553_115780	A611942_121574	A611942_122034	A611942_129371	A611942_144260	A611942_148160	A611942_158735	A611942_162955	A611942_169867	A611942_175322	A611942_175334	A662548_294786	A611942_86183	A611942_89586	A611942_112136	A611942_105612	A611942_111018	A611942_84930	A611942_97235	A611942_133177	A611942_148330	A611942_93315	A611942_101530	A611942_153262	A611942_106450	A611942_84782	A611942_84630	A611942_90926	A611942_106058	A618553_169175	A611942_172312	A611942_143762	A618553_147059	A618553_85111	A611942_135436	A611942_105756	A611942_127493	A611942_124376	A611942_96975	A611942_108682	A611942_97616	A611942_123618	A662548_277438	A611942_158280	A618553_130300	A611942_118694	A611942_98567	A611942_132652	A611942_85831	A611942_141861	A611942_113031	A611942_157517	A611942_139926	A611942_95052	A662548_312491	A611942_148876	A611942_83091	A611942_85743	A611942_93217	A618553_95995	A618553_101023	A611942_102218	A618553_103676	A611942_105487	A611942_108879	A611942_109433	A611942_112354	A618553_114284	A611942_117174	A611942_119707	A611942_124526	A611942_124567	A611942_126171	A611942_126829	A611942_130371	A611942_139819	A611942_142985	A611942_146109	A618553_147629	A618553_163360	A611942_167185	A611942_170927	A611942_173491	A662548_273417	A611942_143952	A611942_156141	A618553_107014	A662548_248721	A611942_88956	A611942_88136	A611942_90096	A618553_100195	A611942_116602	A611942_133397	A611942_90960	A611942_128950	A611942_131870	A611942_86972	A611942_166652	A611942_170987	A611942_155728	A611942_129754	A611942_95978	A611942_112135	A611942_150530	A618553_169899	A611942_172858	A611942_99952	A611942_172260	A611942_170926	A611942_114550	A611942_100790	A611942_83218	A611942_107886	A611942_131781	A611942_168629	A611942_169855	A611942_84923	A611942_167687	A611942_99776	A611942_116198	A611942_118699	A661741_349304	A611942_167676	A611942_91816	A618553_135998	A611942_97918	A611942_163832	A611942_90394	A611942_94417	A611942_103773	A618553_106740	A611942_110885	A611942_114163	A611942_128305	A611942_145087	A611942_152647	A618553_140970	A611942_141349	A611942_96956	A611942_121229	A611942_86337	A611942_92648	A611942_95903	A611942_110881	A618553_119390	A611942_121177	A611942_135597	A611942_138448	A611942_143425	A611942_147554	A611942_148452	A611942_168895	A611942_169726	A611942_87383	A618553_164104	A611942_171777	A611942_94856	A611942_89735	A611942_107824	A611942_113856	A611942_159178	A611942_167761	A611942_169738	A611942_111321	A611942_163292	A611942_163386	A611942_89466	A611942_97681	A611942_100233	A611942_126436	A611942_133852	A611942_136666	A611942_140107	A611942_146584	A611942_154731	A611942_126254	A611942_99106	A611942_111471	A611942_120625	A611942_82624	A611942_150434	A611942_102687	A611942_168233	A611942_115721	A611942_114239	A611942_116417	A662548_314166	A611942_85862	A611942_89205	A618553_89677	A611942_91951	A618553_92960	A618553_94615	A611942_113792	A618553_133711	A611942_143100	A611942_150475	A611942_151437	A611942_155454	A618553_159067	A611942_162638	A611942_169856	A611942_94883	A611942_138244	A611942_104071	A618553_107483	A662548_284353	A611942_172952	A611942_142769	A611942_157798	A611942_131066	A611942_96310	A611942_138518	A611942_136840	A611942_119481	A611942_143287	A611942_144157	A611942_150676	A611942_157784	A611942_162881	A611942_87274	A618553_129322	A611942_152578	A662548_308678	A662548_281375	A611942_101717	A611942_95839	A611942_145485	A611942_152881	A661741_254691	A661741_280050	A662548_290957	A661741_321733	A662548_326527	A611942_96830	A611942_151655	A611942_106155	A611942_97407	A611942_160354	A611942_130848	A618553_136211	A611942_130782	A611942_124182	A611942_125236	A611942_127413	A611942_129558	A611942_161580	A611942_86475	A618553_117070	A611942_106639	A611942_156862	A618553_158684	A611942_109601	A611942_113867	A611942_112363	A611942_96118	A611942_138157	A618553_110211	A618553_83960	A611942_121970	A611942_84256	A611942_97829	A611942_129049	A611942_132833	A611942_140522	A611942_82856	A611942_120481	A611942_126450	A611942_85922	A611942_117316	A611942_131018	A611942_145921	A611942_150282	A611942_172961	A611942_164770	A611942_165627	A618553_133468	A611942_89525	A611942_106456	A611942_108546	A611942_112923	A611942_117283	A611942_126284	A611942_150569	A611942_106646	A611942_104044	A611942_153036	A611942_86566	A611942_152590	A618553_133489	A611942_107679	A611942_95718	A611942_99416	A611942_107284	A611942_134550	A611942_90526	A611942_114402	A611942_155148	A611942_147932	A611942_87804	A611942_101957	A611942_128029	A611942_128500	A611942_138547	A618553_123955	A611942_109449	A661741_321004	A611942_114333	A611942_86642	A661741_252935	A611942_167643	A611942_143366	A611942_111335	A611942_96546	A611942_158878	A611942_140886	A618553_163549	A611942_126454	A618553_144812	A611942_85149	A611942_88780	A611942_95091	A611942_98182	A611942_101003	A611942_132052	A611942_134523	A611942_145621	A611942_148926	A618553_157696	A611942_162765	A611942_164251	A611942_165009	A611942_168383	A611942_139474	A611942_155232	A611942_121369	A611942_119503	A611942_140465	A618553_84010	A662548_268968	A618553_89513	A611942_134254	A611942_133247	A611942_83492	A618553_83947	A611942_126574	A611942_158259	A611942_86592	A611942_137862	A611942_168065	A611942_158503	A611942_116150	A611942_142473	A611942_91888	A611942_99929	A611942_164585	A611942_84589	A611942_136066	A611942_157884	A611942_103574	A611942_149503	A662548_339758	A611942_82717	A611942_115396	A611942_163953	A611942_144875	A611942_152719	A611942_161067	A611942_86558	A611942_86139	A611942_101843	A611942_118692	A611942_106828	A611942_82797	A611942_153293	A611942_108412	A611942_159143	A611942_172054	A618553_139955	A611942_138190	A611942_118213	A611942_174237	A611942_134376	A618553_108317	A662548_280599	A611942_136360	A611942_134480	A611942_84544	A611942_145857	A618553_166971	A662548_300329	A618553_146181	A611942_86316	A618553_98658	A611942_109303	A611942_124704	A611942_93292	A611942_163012	A611942_135669	A611942_95169	A611942_147328	A611942_95344	A611942_90724	A618553_175502	A611942_82991	A611942_104623	A611942_170962	A611942_173210	A611942_108076	A611942_131353	A611942_97860	A611942_102658	A611942_110737	A611942_159341	A618553_88239	A611942_123733	A611942_158979	A611942_167735	A611942_158986	A611942_165400	A611942_118330	A611942_145412	A611942_160477	A611942_89555	A618553_124135	A611942_155719	A611942_158621	A611942_172868	A611942_163198	A611942_136235	A662548_255936	A618553_154369	A611942_138905	A611942_141199	A611942_95083	A611942_87434	A611942_95586	A611942_96728	A661741_275068	A611942_106072	A611942_94956	A611942_160728	A611942_130442	A611942_85655	A611942_129406	A611942_160672	A611942_166163	A611942_113734	A611942_101632	A611942_132654	A611942_134265	A611942_105852	A611942_132034	A611942_108907	A611942_114886	A611942_147966	A611942_171994	A611942_143240	A611942_84814	A611942_89589	A611942_99622	A611942_131866	A611942_154177	A611942_146026	A611942_84326	A611942_172310	A611942_159291	A618553_99937	A611942_174838	A611942_129229	A611942_139626	A618553_142137	A611942_154544	A611942_160241	A611942_156108	A611942_164048	A611942_157832	A611942_123734	A611942_158160	A611942_96554	A618553_123770	A611942_167548	A611942_124749	A611942_105693	A618553_133175	A611942_89874	A611942_100738	A611942_95147	A618553_164584	A611942_172529	A618553_134628	A611942_84783	A618553_93493	A611942_145424	A611942_111140	A611942_111163	A611942_87521	A611942_159157	A611942_85302	A611942_130340	A611942_85999	A611942_95009	A611942_133110	A618553_157947	A611942_117305	A611942_102260	A611942_101873	A611942_95510	A611942_156548	A618553_95755	A611942_114172	A611942_135153	A611942_139509	A611942_160608	A611942_166490	A611942_86856	A611942_145725	A611942_170385	A611942_117219	A611942_121464	A611942_172403	A611942_117657	A611942_84955	A611942_104392	A611942_133679	A611942_162952	A611942_121153	A618553_96988	A618553_99566	A611942_162401	A611942_171386	A662548_268216	A611942_118605	A611942_119560	A618553_87451	A618553_99764	A611942_130612	A618553_131558	A611942_167253	A611942_115766	A611942_118648	A611942_137714	A618553_165542	A611942_103618	A611942_99343	A611942_172351	A611942_167310	A611942_136117	A611942_116438	A611942_140946	A611942_117217	A618553_122447	A611942_139522	A611942_167134	A618553_160651	A611942_109078	A618553_96858	A611942_97051	A618553_110852	A611942_89812	A661741_253775	A611942_150129	A611942_160850	A611942_99143	A611942_110267	A611942_131921	A611942_118854	A611942_132084	A611942_95984	A611942_168180	A611942_99733	A618553_99988	A611942_158944	A611942_123835	A618553_94868	A618553_123964	A618553_106255	A611942_102787	A611942_105989	A611942_136707	A611942_172619	A618553_89696	A618553_114361	A611942_157772	A611942_91855	A611942_148939	A611942_147082	A611942_154441	A611942_85280	A611942_101958	A618553_102049	A611942_153044	A611942_165275	A611942_118197	A618553_114074	A611942_157478	A611942_155984	A611942_114429	A611942_101627	A611942_106325	A611942_143162	A618553_133275	A611942_155262	A618553_119262	A611942_160461	A611942_136703	A618553_153482	A611942_155874	A611942_125786	A618553_142987	A611942_104719	A662548_329505	A661741_349903	A661741_265817	A662548_282981	A662548_300981	A661741_296961	A611942_125407	A611942_104838	A662548_234667	A662548_236001	A661741_238562	A661741_251018	A662548_251710	A662548_253759	A662548_265277	A662548_267436	A661741_272131	A661741_272811	A662548_290376	A661741_290461	A662548_293661	A662548_296814	A662548_297776	A662548_298013	A662548_299075	A662548_299223	A661741_303424	A662548_316084	A662548_320711	A662548_326279	A662548_330965	A662548_333296	A662548_339011	A661741_339107	A661741_340004	A661741_268323	A662548_297848	A662548_343041	A611942_127620	A611942_155660	A611942_112422	A611942_141771	A611942_171703	A611942_102166	A611942_125243	A611942_168867	A611942_84765	A611942_113308	A611942_91431	A611942_89172	A611942_95293	A611942_90138	A611942_115298	A611942_138650	A618553_158264	A618553_140780	A611942_133896	A618553_132805	A611942_106297	A611942_129982	A611942_109015	A618553_85342	A611942_125152	A611942_106454	A611942_146479	A611942_157921	A611942_172366	A611942_152846	A611942_139487	A611942_103990	A611942_83235	A611942_119530	A618553_96642	A611942_113488	A611942_173222	A611942_152443	A611942_112768	A611942_145407	A611942_156673	A661741_343170	A611942_152360	A611942_173375	A611942_116365	A618553_137804	A618553_153100	A611942_106424	A611942_126639	A611942_159626	A611942_118536	A611942_161426	A611942_117986	A618553_117790	A611942_121062	A611942_132751	A611942_151455	A611942_164035	A611942_135748	A611942_120457	A618553_126009	A611942_143382	A611942_103725	A611942_110171	A611942_141224	A611942_141713	A611942_155724	A611942_105509	A618553_135988	A611942_83416	A611942_168250	A611942_125675	A611942_123912	A611942_160057	A611942_156810	A611942_112632	A611942_155979	A611942_136686	A611942_87641	A611942_91212	A611942_125388	A611942_158404	A618553_117227	A611942_153973	A611942_134780	A611942_154977	A611942_135678	A611942_101431	A611942_157110	A611942_93262	A661741_242495	A611942_157177	A618553_83617	A611942_171949	A611942_85401	A611942_129949	A611942_131106	A611942_122366	A618553_147329	A611942_96014	A611942_88770	A611942_133929	A618553_106235	A611942_118919	A611942_139958	A611942_87502	A611942_98180	A618553_112316	A611942_122393	A611942_100775	A611942_101732	A611942_140836	A611942_143156	A661741_256628	A611942_94704	A611942_85918	A611942_106592	A611942_84530	A611942_128080	A611942_118587	A611942_136765	A611942_86579	A611942_126749	A618553_108675	A611942_145616	A611942_98656	A611942_133716	A611942_121800	A611942_125781	A611942_127941	A611942_150576	A611942_120248	A611942_128496	A611942_110664	A618553_116696	A611942_139252	A611942_127741	A611942_110339	A611942_116882	A611942_118901	A611942_129767	A611942_172092	A611942_130886	A611942_164796	A618553_85417	A611942_148334	A618553_164638	A611942_84391	A611942_108038	A611942_142183	A611942_166269	A611942_168375	A611942_116345	A611942_164870	A611942_85787	A611942_138438	A611942_83840	A611942_145272	A611942_127943	A618553_108398	A611942_86663	A611942_143158	A611942_91334	A611942_165696	A611942_93865	A611942_151790	A611942_173196	A611942_94096	A611942_170753	A618553_133869	A618553_129086	A611942_163099	A611942_149441	A611942_112512	A611942_161574	A611942_155260	A611942_93829	A611942_97255	A611942_150513	A618553_128790	A611942_93427	A611942_167672	A611942_83184	A611942_110629	A618553_121550	A611942_129872	A618553_164107	A611942_128768	A611942_108517	A618553_173458	A618553_121339	A618553_90587	A611942_151604	A611942_128684	A611942_138104	A611942_148542	A611942_140917	A611942_110611	A611942_111153	A611942_117497	A611942_125394	A611942_172198	A611942_141605	A611942_97582	A611942_145508	A611942_149236	A611942_172419	A611942_139480	A618553_140194	A611942_125541	A618553_138445	A618553_128726	A611942_138493	A611942_147140	A618553_128816	A618553_133451	A611942_170230	A611942_138278	A611942_144034	A611942_84742	A611942_140752	A611942_149109	A611942_111616	A611942_84008	A611942_95182	A618553_168311	A611942_143728	A611942_149610	A611942_167973	A611942_146480	A611942_103603	A611942_97874	A611942_83794	A611942_110345	A611942_136336	A611942_174875	A661741_241864	A611942_90547	A611942_173486	A611942_127422	A611942_131390	A611942_158895	A611942_140931	A611942_139506	A611942_113532	A618553_118241	A611942_86043	A611942_97130	A618553_115863	A611942_131184	A611942_143517	A611942_122592	A611942_121668	A611942_111758	A611942_175359	A611942_174322	A611942_112148	A611942_170093	A618553_130183	A611942_135797	A618553_103187	A611942_175519	A618553_175128	A611942_128669	A618553_124194	A611942_93275	A611942_127241	A618553_102382	A611942_121492	A611942_152873	A618553_113788	A611942_88564	A618553_111224	A611942_107122	A611942_109250	A611942_132633	A611942_173206	A618553_101166	A611942_111234	A611942_117691	A611942_120542	A611942_160613	A661741_256106	A611942_145346	A611942_165273	A611942_113817	A611942_144195	A611942_144599	A611942_148197	A611942_134681	A611942_149697	A611942_149154	A611942_122960	A611942_142865	A611942_123781	A611942_122465	A618553_96606	A611942_112315	A611942_120877	A611942_158565	A618553_152059	A611942_89886	A611942_133366	A611942_149571	A611942_129367	A611942_144836	A618553_151880	A611942_116178	A611942_105767	A611942_125070	A611942_124205	A611942_164926	A611942_108421	A611942_150063	A611942_126076	A611942_142241	A611942_166427	A618553_172815	A611942_166920	A611942_121325	A611942_110566	A618553_170689	A618553_88841	A611942_95174	A611942_121801	A611942_122286	A611942_141293	A611942_136006	A611942_154145	A618553_135220	A611942_129188	A611942_132666	A611942_107982	A611942_109435	A611942_126091	A618553_138916	A611942_102459	A611942_98243	A611942_153406	A611942_112553	A611942_116285	A611942_169988	A611942_165548	A611942_117013	A611942_175289	A611942_118428	A618553_113943	A611942_110952	A611942_161024	A611942_167869	A611942_172299	A611942_115643	A611942_122899	A661741_237658	A618553_146006	A611942_156491	A611942_85380	A611942_95203	A618553_98879	A611942_114620	A611942_115713	A611942_128016	A611942_147215	A611942_148670	A618553_151139	A611942_174258	A611942_175002	A611942_158004	A611942_153564	A611942_172956	A611942_136024	A611942_174159	A611942_148275	A611942_142972	A611942_87146	A611942_121789	A611942_129916	A611942_158672	A611942_147384	A611942_142365	A611942_141230	A611942_99652	A618553_91615	A611942_128916	A611942_96005	A611942_165358	A611942_163205	A611942_161555	A611942_163448	A611942_151436
otu202	A611942_153585	A611942_116772	A611942_123647
otu203	A623163_36534	A623163_12106	A623163_48047	A623163_1753	A611942_172332
otu204	A623030_57078	A623030_42505	A623030_40373	A623030_2830	A623030_4515	A623030_22497	A623030_31603	A623030_65654	A623030_70206	A623030_75787	A623030_62927	A623030_27526	A623163_51154	A623030_81488	A623030_44730	A623030_76786	A623030_25990	A623030_2226	A623030_3347	A623030_8244	A623030_13259	A623030_14042	A623030_14632	A623030_37147	A623030_38990	A623030_46452	A623030_52406	A623030_53944	A623030_76695	A623163_35819	A623030_72510	A623030_62431	A623030_34316	A623030_52695	A623030_64941	A623030_61238	A623030_2150	A623163_3318	A623030_9509	A623030_12850	A623030_13250	A623030_18337	A623030_18571	A623030_18726	A623030_19122	A623030_19162	A623030_20307	A623163_23337	A623030_27316	A623030_27671	A623030_31664	A623030_36563	A623030_38401	A623030_39538	A623030_40420	A623030_40486	A623030_45785	A623030_46929	A623030_47874	A623030_49245	A623030_50587	A623030_51061	A623030_53658	A623030_54657	A623030_56353	A623030_56875	A623030_57708	A623030_57768	A623030_58549	A623030_59218	A623030_61314	A623030_66167	A623030_66677	A623030_66957	A623030_68501	A623030_82364	A623030_7333	A623030_30546	A623030_73590	A623030_74607	A623030_17138	A623030_57175	A623030_21545
otu205	A618553_96789	A618553_139850	A618553_142146
otu206	A618553_117425	A508296_217332	A618553_126658	A618553_155617	A623163_26764	A618553_152450	A623163_64071	A623163_49022	A618553_98270	A623163_72343	A623163_69931	A618553_110311	A618553_134790	A508296_177987	A508296_181365	A508296_181853	A508296_194804	A508296_202460	A508296_211729	A508296_212307	A508296_221922	A508296_225811	A508296_226406	A508296_204456	A611942_153720	A508296_178160	A508296_180559	A508296_190226	A508296_200209	A508296_201965	A508296_209326	A508296_215945	A508296_216122	A508296_221046	A618553_127717	A618553_126412	A618553_84901	A618553_153981	A618553_151976	A618553_166776	A618553_100760	A618553_148501	A623163_49262	A618553_99356	A618553_152396	A508296_181119	A618553_137908	A662548_253051	A623163_76785	A618553_141797	A623163_75594	A618553_168540	A508296_199395	A618553_125657	A618553_172209	A662548_348147	A618553_151993	A618553_102730	A618553_171917	A618553_102796	A618553_144423	A662548_255042	A508296_214124	A618553_131990	A618553_112055	A662548_352737	A662548_325232	A618553_87172	A618553_162633	A618553_127630	A618553_95754	A623163_37793	A623163_31233	A618553_90044	A618553_174849	A623163_5788	A618553_120679	A508296_212849	A618553_99695	A618553_118843	A618553_120131	A662548_303076	A508296_194123	A508296_199131	A508296_214972	A508296_208703	A618553_138457	A618553_93783	A508296_191414	A618553_167786	A508296_179943	A662548_281530	A623163_77367	A618553_166993	A623163_71099	A618553_162501	A618553_167145	A618553_149615	A618553_93322	A618553_88568	A662548_274600	A618553_128997	A623163_28855	A618553_88622	A623163_73451	A662548_293672	A623163_53982	A618553_155944	A618553_130221	A618553_151403	A618553_110051	A623163_59853	A618553_111722	A618553_133074	A662548_264732	A618553_162468	A662548_290710	A618553_140016	A618553_131523	A508296_176547	A618553_157219	A618553_137176	A508296_175884	A618553_118244	A618553_149646	A508296_185405	A662548_233820	A618553_154790	A618553_101599	A618553_173163	A618553_154422	A618553_139832	A662548_289815	A662548_313495	A618553_99142	A618553_118700	A508296_210585	A623163_77948	A618553_122307	A662548_331228	A618553_112312	A623163_37320	A618553_173331	A662548_268141	A618553_133533	A618553_93940	A618553_120567	A618553_133675	A618553_150407	A662548_253243	A508296_180681	A618553_171871	A618553_138318	A618553_92036	A618553_102003	A618553_104195	A618553_109466	A618553_155067	A662548_297032	A618553_88959	A508296_230489	A618553_120632	A662548_326090	A618553_133645	A618553_145495	A623163_65096	A662548_307159	A618553_128608	A618553_111392	A508296_178654	A508296_176157	A508296_228392	A662548_270783	A662548_289507	A662548_265939	A618553_143863	A662548_328787	A618553_145410	A618553_144113	A662548_350180	A618553_173916	A662548_245341	A618553_120981	A618553_85261	A611942_97311	A618553_133009	A618553_152095	A623163_44626	A618553_97532	A618553_133090	A618553_101681	A618553_106443	A618553_99714	A662548_353836	A618553_94516	A508296_213168	A618553_128932	A662548_345457	A618553_169506	A662548_319945	A618553_84921	A623163_32973	A508296_198462	A618553_86501	A618553_170500	A618553_135509	A662548_245822	A618553_165756	A662548_265359	A618553_140767	A618553_100436	A618553_111378	A508296_228547	A508296_182659	A618553_145319	A662548_242284	A618553_130087	A618553_83847	A618553_159582	A662548_297276	A662548_308319	A618553_89929	A618553_147179	A508296_197666	A618553_158580	A618553_110636	A618553_89846	A662548_261589	A662548_253180	A662548_343337	A618553_134530	A662548_234341	A618553_89260	A508296_181493	A508296_218477	A618553_138355	A508296_181679	A618553_163792	A618553_163277	A618553_165240	A662548_277876	A618553_121504	A618553_169142	A662548_333610	A618553_143873	A618553_149903	A618553_135311	A618553_145438	A618553_111457	A618553_164853	A618553_115085	A618553_123420	A618553_128051	A618553_173276	A662548_243007	A618553_150753	A618553_165093	A508296_217945	A618553_106331	A618553_108327	A623163_27665	A623163_68848	A618553_136467	A618553_121500	A623163_55984	A618553_142217	A508296_199237	A618553_148920	A618553_143070	A508296_232163	A623163_366	A623163_776	A623163_1091	A623163_1204	A623163_1615	A623163_1688	A623163_2706	A623163_3133	A623163_3878	A623163_4030	A623163_4223	A623163_7220	A623163_8016	A623163_8136	A623163_9774	A623163_9849	A623163_10852	A623163_12010	A623163_14088	A623163_16574	A623163_16772	A623163_16926	A623163_17479	A623163_19218	A623163_19459	A623163_19472	A623163_21042	A623163_22423	A623163_24062	A623163_24112	A623163_25040	A623163_25737	A623163_27201	A623163_28292	A623163_28886	A623163_29371	A623163_29422	A623163_29700	A623163_30656	A623163_31196	A623163_31597	A623163_32268	A623163_32984	A623163_33813	A623163_37625	A623163_38374	A623163_39036	A623163_40503	A623163_40777	A623163_41980	A623163_42477	A623163_42490	A623163_42615	A623163_42717	A623163_42839	A623163_43790	A623163_44914	A623163_45024	A623163_45245	A623163_48975	A623163_50123	A623163_51506	A623163_54251	A623163_54411	A623163_55232	A623163_55738	A623163_55911	A623163_56238	A623163_56777	A623163_59602	A623163_60141	A623163_60406	A623163_63400	A623163_63575	A623163_65206	A623163_65338	A623163_66150	A623163_66322	A623163_66600	A623163_69736	A623163_70752	A623163_73097	A623163_73172	A623163_73584	A623163_76185	A623163_76937	A623163_76976	A623163_77620	A623163_78357	A623163_79774	A623163_80651	A623163_81589	A623163_82423	A618553_82627	A618553_82850	A618553_82892	A618553_83096	A618553_83105	A618553_83107	A618553_83114	A618553_83233	A618553_83257	A618553_83290	A618553_83406	A618553_83742	A618553_83801	A618553_83885	A618553_83955	A618553_84001	A618553_84082	A618553_84297	A618553_84386	A618553_84424	A618553_84503	A618553_84579	A618553_84586	A618553_84694	A618553_84837	A618553_84874	A618553_85035	A618553_85186	A618553_85231	A618553_85282	A618553_85293	A618553_85367	A618553_85439	A618553_85500	A618553_85620	A618553_85750	A618553_85779	A618553_86008	A618553_86055	A618553_86307	A618553_86329	A618553_86333	A618553_86355	A618553_86615	A618553_86641	A618553_86673	A618553_86749	A618553_86763	A618553_86846	A618553_86898	A618553_87051	A618553_87056	A618553_87074	A618553_87153	A618553_87235	A618553_87336	A618553_87540	A618553_87722	A618553_87756	A618553_88056	A618553_88359	A618553_88655	A618553_88707	A618553_88864	A618553_88905	A618553_88978	A618553_89227	A618553_89356	A618553_89423	A618553_89440	A618553_89451	A618553_89807	A618553_89892	A618553_89915	A618553_90220	A618553_90432	A618553_90509	A618553_90698	A618553_90752	A618553_90887	A618553_90950	A618553_91036	A618553_91091	A618553_91217	A618553_91232	A618553_91490	A618553_91666	A618553_91760	A618553_91787	A618553_91817	A618553_91912	A618553_92143	A618553_92207	A618553_92267	A618553_92276	A618553_92449	A618553_92482	A618553_92543	A618553_92619	A618553_92645	A618553_92702	A618553_92711	A618553_92855	A618553_92860	A618553_93084	A618553_93225	A618553_93513	A618553_93747	A618553_93758	A618553_93834	A618553_93858	A618553_93914	A618553_93943	A618553_94403	A618553_94465	A618553_94682	A618553_94905	A618553_95155	A618553_95281	A618553_95484	A618553_95496	A618553_95519	A618553_95798	A618553_96011	A618553_96469	A618553_96838	A618553_96921	A618553_96951	A618553_97065	A618553_97085	A618553_97193	A618553_97238	A618553_97456	A618553_97526	A618553_97620	A618553_97817	A618553_97867	A618553_97898	A618553_98213	A618553_98273	A618553_98452	A618553_98575	A618553_98618	A618553_98684	A618553_98747	A618553_98783	A618553_98938	A618553_99038	A618553_99051	A618553_99063	A618553_99210	A618553_99414	A618553_99420	A618553_99453	A618553_99465	A618553_99662	A618553_99777	A618553_99828	A618553_99879	A618553_99956	A618553_100073	A618553_100150	A618553_100255	A618553_100343	A618553_100534	A618553_100704	A618553_100708	A618553_100921	A618553_100928	A618553_101094	A618553_101664	A618553_101707	A618553_101848	A618553_101951	A618553_101993	A618553_102093	A618553_102098	A618553_102101	A618553_102280	A618553_102310	A618553_102497	A618553_102648	A618553_102748	A618553_102924	A618553_102973	A618553_103107	A618553_103132	A618553_103185	A618553_103267	A618553_103289	A618553_103526	A618553_103643	A618553_103746	A618553_103834	A618553_103870	A618553_104342	A618553_104361	A618553_104560	A618553_104567	A618553_104652	A618553_104772	A618553_104853	A618553_104861	A618553_104926	A618553_104963	A618553_105024	A618553_105067	A618553_105284	A618553_105623	A618553_105825	A618553_106039	A618553_106134	A618553_106294	A618553_106789	A618553_106854	A618553_107092	A618553_107222	A618553_107487	A618553_107533	A618553_107610	A618553_107722	A618553_107754	A618553_107790	A618553_107801	A618553_107810	A618553_107854	A618553_107914	A618553_107962	A618553_107999	A618553_108089	A618553_108322	A618553_108339	A618553_108618	A618553_108664	A618553_108856	A618553_108897	A618553_108995	A618553_109361	A618553_109517	A618553_109591	A618553_109651	A618553_109851	A618553_109879	A618553_109988	A618553_110024	A618553_110187	A618553_110203	A618553_110373	A618553_110450	A618553_110478	A618553_110517	A618553_110540	A618553_110689	A618553_110696	A618553_110780	A618553_110863	A618553_110916	A618553_110989	A618553_111092	A618553_111155	A618553_111226	A618553_111396	A618553_111680	A618553_112011	A618553_112341	A618553_112369	A618553_112387	A618553_112469	A618553_112665	A618553_112697	A618553_112706	A618553_112994	A618553_113096	A618553_113172	A618553_113270	A618553_113430	A618553_113522	A618553_113900	A618553_113942	A618553_113948	A618553_113974	A618553_114288	A618553_114307	A618553_114347	A618553_114351	A618553_114417	A618553_114610	A618553_114614	A618553_114740	A618553_114865	A618553_114874	A618553_115095	A618553_115121	A618553_115199	A618553_115369	A618553_115393	A618553_115442	A618553_115725	A618553_115818	A618553_115838	A618553_115917	A618553_116001	A618553_116022	A618553_116088	A618553_116104	A618553_116157	A618553_116192	A618553_116282	A618553_116436	A618553_116461	A618553_116534	A618553_116669	A618553_116690	A618553_116760	A618553_116886	A618553_116913	A618553_117067	A618553_117111	A618553_117223	A618553_117346	A618553_117628	A618553_117721	A618553_117778	A618553_117901	A618553_118115	A618553_118570	A618553_118588	A618553_118619	A618553_118809	A618553_118830	A618553_119106	A618553_119174	A618553_119374	A618553_119749	A618553_120047	A618553_120089	A618553_120222	A618553_120294	A618553_120397	A618553_120529	A618553_120536	A618553_120688	A618553_120789	A618553_120859	A618553_121221	A618553_121341	A618553_121422	A618553_121671	A618553_121951	A618553_121958	A618553_122048	A618553_122075	A618553_122089	A618553_122124	A618553_122129	A618553_122269	A618553_122838	A618553_123135	A618553_123338	A618553_123359	A618553_123530	A618553_123559	A618553_123643	A618553_123840	A618553_123923	A618553_124058	A618553_124093	A618553_124188	A618553_124423	A618553_124450	A618553_124637	A618553_124658	A618553_124848	A618553_124859	A618553_124864	A618553_124900	A618553_125226	A618553_125245	A618553_125274	A618553_125300	A618553_125325	A618553_125825	A618553_125875	A618553_125979	A618553_126274	A618553_126356	A618553_126404	A618553_126491	A618553_126505	A618553_126707	A618553_127146	A618553_127233	A618553_127347	A618553_127390	A618553_127783	A618553_127929	A618553_128158	A618553_128203	A618553_128224	A618553_128270	A618553_128333	A618553_128647	A618553_128736	A618553_128874	A618553_129095	A618553_129125	A618553_129298	A618553_129555	A618553_129794	A618553_130094	A618553_130148	A618553_130736	A618553_130784	A618553_130849	A618553_130870	A618553_130930	A618553_130938	A618553_130983	A618553_131006	A618553_131026	A618553_131247	A618553_131286	A618553_131384	A618553_131388	A618553_131445	A618553_131624	A618553_131644	A618553_131658	A618553_131671	A618553_131684	A618553_131887	A618553_131979	A618553_131983	A618553_132117	A618553_132289	A618553_132394	A618553_132528	A618553_132559	A618553_132594	A618553_132721	A618553_132747	A618553_132856	A618553_132876	A618553_132961	A618553_133136	A618553_133286	A618553_133337	A618553_133748	A618553_134193	A618553_134266	A618553_134444	A618553_134484	A618553_134512	A618553_134514	A618553_134687	A618553_134777	A618553_135099	A618553_135124	A618553_135198	A618553_135201	A618553_135230	A618553_135261	A618553_135271	A618553_135342	A618553_135384	A618553_135413	A618553_135579	A618553_135592	A618553_135804	A618553_135906	A618553_136108	A618553_136186	A618553_136430	A618553_136455	A618553_136548	A618553_136677	A618553_136730	A618553_136745	A618553_136841	A618553_136885	A618553_136911	A618553_136921	A618553_137224	A618553_137296	A618553_137304	A618553_137520	A618553_137586	A618553_137674	A618553_137717	A618553_137857	A618553_137890	A618553_137926	A618553_138055	A618553_138232	A618553_138293	A618553_138361	A618553_138405	A618553_138569	A618553_138749	A618553_138995	A618553_139052	A618553_139097	A618553_139310	A618553_139367	A618553_139536	A618553_139629	A618553_139646	A618553_139670	A618553_140015	A618553_140032	A618553_140161	A618553_140195	A618553_140473	A618553_140580	A618553_140742	A618553_140807	A618553_140847	A618553_140901	A618553_140942	A618553_140993	A618553_141159	A618553_141533	A618553_141557	A618553_141612	A618553_141732	A618553_141736	A618553_141860	A618553_141939	A618553_142089	A618553_142130	A618553_142189	A618553_142374	A618553_142661	A618553_142790	A618553_142831	A618553_142859	A618553_142866	A618553_142928	A618553_143248	A618553_143338	A618553_143440	A618553_143468	A618553_143469	A618553_143528	A618553_143651	A618553_143870	A618553_144096	A618553_144115	A618553_144258	A618553_144389	A618553_144492	A618553_144610	A618553_144743	A618553_145143	A618553_145225	A618553_145765	A618553_146326	A618553_146335	A618553_146354	A618553_146385	A618553_146675	A618553_146774	A618553_146796	A618553_146916	A618553_147236	A618553_147407	A618553_147461	A618553_147479	A618553_147517	A618553_147544	A618553_147587	A618553_147635	A618553_147740	A618553_147992	A618553_148122	A618553_148162	A618553_148464	A618553_148465	A618553_148661	A618553_149148	A618553_149182	A618553_149436	A618553_149484	A618553_149523	A618553_149525	A618553_149593	A618553_149626	A618553_149630	A618553_149715	A618553_149717	A618553_149983	A618553_150014	A618553_150033	A618553_150116	A618553_150141	A618553_150168	A618553_150196	A618553_150257	A618553_150334	A618553_150371	A618553_150548	A618553_150938	A618553_150948	A618553_151055	A618553_151336	A618553_151492	A618553_151569	A618553_151706	A618553_151722	A618553_151768	A618553_151788	A618553_151799	A618553_151984	A618553_152143	A618553_152209	A618553_152354	A618553_152483	A618553_152568	A618553_152616	A618553_153048	A618553_153207	A618553_153274	A618553_153557	A618553_153634	A618553_153781	A618553_153799	A618553_153858	A618553_153963	A618553_154140	A618553_154148	A618553_154305	A618553_154384	A618553_154521	A618553_154526	A618553_154605	A618553_154721	A618553_154744	A618553_155106	A618553_155197	A618553_155336	A618553_155385	A618553_155544	A618553_155561	A618553_155613	A618553_155980	A618553_156020	A618553_156149	A618553_156192	A618553_156233	A618553_156292	A618553_156368	A618553_156488	A618553_156638	A618553_156699	A618553_156817	A618553_156824	A618553_156860	A618553_156947	A618553_157152	A618553_157251	A618553_157348	A618553_157477	A618553_157479	A618553_157565	A618553_157586	A618553_157623	A618553_158156	A618553_158254	A618553_158278	A618553_158380	A618553_158584	A618553_158628	A618553_158633	A618553_158686	A618553_158948	A618553_158951	A618553_159155	A618553_159194	A618553_159219	A618553_159232	A618553_159708	A618553_159712	A618553_159825	A618553_159878	A618553_159912	A618553_160131	A618553_160290	A618553_160464	A618553_160665	A618553_160775	A618553_160886	A618553_161094	A618553_161133	A618553_161162	A618553_161439	A618553_161794	A618553_161900	A618553_161994	A618553_162105	A618553_162248	A618553_162253	A618553_162740	A618553_162753	A618553_163035	A618553_163238	A618553_163297	A618553_163412	A618553_163512	A618553_163552	A618553_163685	A618553_163751	A618553_163760	A618553_163943	A618553_163946	A618553_164167	A618553_164210	A618553_164249	A618553_164269	A618553_164320	A618553_164362	A618553_164428	A618553_164605	A618553_164651	A618553_164918	A618553_165197	A618553_165219	A618553_165423	A618553_165543	A618553_165569	A618553_165689	A618553_165927	A618553_165987	A618553_166017	A618553_166019	A618553_166169	A618553_166228	A618553_166258	A618553_166307	A618553_166434	A618553_166511	A618553_166575	A618553_166607	A618553_166673	A618553_166688	A618553_166837	A618553_166905	A618553_167261	A618553_167436	A618553_167722	A618553_167738	A618553_167838	A618553_168258	A618553_168280	A618553_168328	A618553_168392	A618553_168460	A618553_168587	A618553_168601	A618553_168604	A618553_168807	A618553_168832	A618553_168944	A618553_168965	A618553_169227	A618553_169317	A618553_169434	A618553_169650	A618553_169671	A618553_169703	A618553_169734	A618553_169818	A618553_169939	A618553_170251	A618553_170369	A618553_170684	A618553_170957	A618553_170967	A618553_170978	A618553_170993	A618553_171040	A618553_171085	A618553_171194	A618553_171225	A618553_171427	A618553_171710	A618553_171715	A618553_171798	A618553_171821	A618553_171978	A618553_172180	A618553_172406	A618553_172414	A618553_172598	A618553_172630	A618553_172712	A618553_172896	A618553_172986	A618553_172997	A618553_173130	A618553_173249	A618553_173382	A618553_173426	A618553_173594	A618553_173980	A618553_173981	A618553_173997	A618553_174054	A618553_174124	A618553_174347	A618553_174506	A618553_174554	A618553_174631	A618553_174727	A618553_174757	A618553_174946	A618553_174951	A618553_175001	A618553_175039	A618553_175059	A618553_175134	A618553_175181	A618553_175192	A618553_175315	A618553_175385	A618553_175444	A618553_175479	A618553_175485	A508296_175620	A508296_175639	A508296_175759	A508296_175992	A508296_176027	A508296_176238	A508296_176287	A508296_176351	A508296_176396	A508296_176936	A508296_177228	A508296_177256	A508296_177562	A508296_177681	A508296_177762	A508296_177898	A508296_178128	A508296_178291	A508296_178351	A508296_178561	A508296_178562	A508296_178594	A508296_178722	A508296_178797	A508296_178874	A508296_179067	A508296_179172	A508296_179259	A508296_179338	A508296_179694	A508296_179879	A508296_179922	A508296_179991	A508296_180629	A508296_180696	A508296_180840	A508296_180841	A508296_180853	A508296_180910	A508296_181165	A508296_181378	A508296_181381	A508296_181621	A508296_181667	A508296_182195	A508296_182247	A508296_182481	A508296_182636	A508296_182963	A508296_182969	A508296_183046	A508296_183243	A508296_183643	A508296_183723	A508296_183727	A508296_183967	A508296_184130	A508296_184671	A508296_184776	A508296_185621	A508296_186287	A508296_186657	A508296_186761	A508296_187153	A508296_187455	A508296_188601	A508296_189668	A508296_189810	A508296_190237	A508296_190484	A508296_190844	A508296_190998	A508296_191073	A508296_191252	A508296_191365	A508296_192620	A508296_193854	A508296_194048	A508296_194530	A508296_194548	A508296_194918	A508296_194971	A508296_195173	A508296_195424	A508296_195435	A508296_195506	A508296_195848	A508296_195854	A508296_196735	A508296_196838	A508296_196877	A508296_197114	A508296_197478	A508296_197552	A508296_197738	A508296_198476	A508296_199272	A508296_199292	A508296_199557	A508296_199757	A508296_199934	A508296_200129	A508296_200322	A508296_200477	A508296_200688	A508296_201197	A508296_201260	A508296_201281	A508296_201497	A508296_202239	A508296_202451	A508296_202698	A508296_203168	A508296_203667	A508296_203814	A508296_204310	A508296_204368	A508296_205494	A508296_205672	A508296_205947	A508296_206433	A508296_206472	A508296_206511	A508296_206512	A508296_206918	A508296_207134	A508296_207135	A508296_207187	A508296_207886	A508296_207894	A508296_207942	A508296_208093	A508296_208451	A508296_208590	A508296_208736	A508296_208739	A508296_209145	A508296_209275	A508296_209456	A508296_210371	A508296_210383	A508296_210688	A508296_211522	A508296_211940	A508296_212910	A508296_213109	A508296_213285	A508296_213397	A508296_214028	A508296_214107	A508296_214123	A508296_214381	A508296_214670	A508296_215130	A508296_215309	A508296_215446	A508296_217185	A508296_218491	A508296_219207	A508296_219524	A508296_219677	A508296_219820	A508296_219908	A508296_219950	A508296_220869	A508296_221349	A508296_221626	A508296_221647	A508296_221872	A508296_222583	A508296_222734	A508296_223379	A657028_223773	A508296_223861	A508296_224183	A508296_224358	A508296_224441	A508296_224450	A508296_225164	A508296_225240	A508296_225412	A508296_225553	A508296_226220	A508296_226414	A508296_226420	A508296_226993	A508296_227225	A508296_228452	A508296_228647	A508296_228835	A508296_229216	A508296_229218	A508296_229352	A508296_229517	A508296_229786	A508296_229846	A508296_230023	A508296_230037	A508296_230464	A508296_230532	A508296_230571	A508296_230646	A508296_231774	A508296_232132	A508296_232149	A508296_232760	A508296_232894	A508296_233045	A508296_233176	A508296_233263	A508296_233281	A508296_233753	A508296_233769	A662548_233966	A662548_234240	A662548_234555	A662548_234849	A662548_235039	A662548_235116	A662548_235241	A662548_235376	A662548_235398	A662548_235530	A662548_235629	A662548_235821	A662548_236068	A662548_236150	A662548_236403	A662548_237035	A662548_237349	A662548_237427	A662548_237477	A662548_237493	A662548_237539	A662548_237960	A662548_238062	A662548_238066	A662548_238118	A662548_238384	A662548_238611	A662548_238684	A662548_238879	A662548_239291	A662548_239481	A662548_239631	A662548_240055	A662548_240129	A662548_240278	A662548_240279	A662548_240946	A662548_242506	A662548_242904	A662548_243310	A662548_243333	A662548_243484	A662548_243539	A662548_243680	A662548_243793	A662548_244530	A662548_244621	A662548_244704	A662548_244745	A662548_244828	A662548_245068	A662548_245122	A662548_245715	A662548_245931	A662548_246046	A662548_247199	A662548_247419	A662548_247634	A662548_247923	A662548_247991	A662548_248890	A662548_250107	A662548_250152	A662548_250272	A662548_250774	A662548_251237	A662548_251246	A662548_251296	A661741_251425	A662548_251473	A662548_251825	A662548_252510	A662548_252712	A662548_252807	A662548_252969	A662548_253234	A662548_253996	A662548_254160	A662548_254408	A662548_254482	A662548_254778	A662548_255261	A662548_255463	A662548_255481	A662548_255720	A662548_256665	A662548_256838	A662548_257472	A662548_258777	A662548_259919	A662548_260138	A662548_260998	A662548_261068	A662548_261961	A662548_262206	A662548_262461	A662548_262631	A662548_262747	A662548_262898	A662548_263008	A662548_263014	A662548_263290	A662548_263464	A662548_263481	A662548_263645	A662548_264057	A662548_264205	A662548_264711	A662548_264852	A662548_265487	A662548_265833	A662548_265891	A662548_266010	A662548_266095	A662548_266327	A662548_266403	A662548_266667	A662548_266983	A662548_267085	A662548_267597	A662548_267794	A662548_267943	A662548_268357	A662548_268546	A662548_268677	A662548_269146	A662548_269414	A662548_269940	A662548_270447	A662548_270613	A662548_270655	A662548_271466	A662548_271723	A662548_271993	A662548_272355	A662548_272396	A662548_272417	A662548_272449	A662548_272545	A662548_272642	A662548_272851	A662548_273580	A662548_273649	A662548_273726	A662548_274629	A662548_274659	A662548_275122	A662548_275430	A662548_275481	A662548_276217	A662548_276312	A662548_276979	A662548_276993	A662548_277252	A662548_277540	A662548_277717	A662548_278223	A662548_278327	A662548_278470	A662548_278665	A662548_278725	A662548_278950	A662548_279547	A662548_279736	A662548_280173	A662548_281102	A662548_281137	A662548_281177	A662548_281249	A662548_281499	A662548_281661	A662548_281712	A662548_281921	A662548_282268	A662548_282466	A662548_282982	A662548_283041	A662548_284826	A662548_284912	A662548_285504	A662548_285612	A662548_285848	A662548_286067	A662548_286485	A662548_286828	A662548_287415	A662548_288121	A662548_288330	A662548_288980	A662548_289238	A662548_290613	A662548_290731	A662548_290752	A662548_291061	A662548_291222	A662548_291325	A662548_291458	A662548_291470	A662548_291570	A662548_291629	A662548_292863	A662548_293035	A662548_293072	A662548_293140	A662548_293387	A662548_293441	A662548_293456	A662548_293537	A662548_294718	A662548_295010	A662548_295083	A662548_295241	A662548_295746	A662548_295842	A662548_295978	A662548_296532	A662548_296577	A662548_296680	A662548_296847	A662548_296929	A662548_297371	A662548_297629	A662548_297953	A662548_298159	A662548_298184	A662548_298819	A662548_299496	A662548_299691	A662548_299799	A662548_300359	A662548_300887	A662548_301118	A662548_301299	A662548_301391	A662548_301538	A662548_301835	A662548_301862	A662548_302556	A662548_302606	A662548_303003	A662548_303433	A662548_304298	A662548_304326	A662548_304754	A662548_305174	A662548_305232	A662548_305282	A662548_305390	A662548_305436	A662548_305544	A662548_306208	A662548_306262	A662548_306434	A662548_306644	A662548_307037	A662548_307424	A662548_307738	A662548_307834	A662548_308161	A662548_308251	A662548_308260	A662548_308843	A662548_308956	A662548_309002	A662548_309076	A662548_309229	A662548_309448	A662548_309836	A662548_310229	A662548_310327	A662548_311168	A662548_311819	A662548_312256	A662548_312775	A662548_312868	A662548_313392	A662548_315114	A662548_315306	A662548_315385	A662548_315416	A662548_315577	A662548_315660	A662548_315676	A662548_315855	A662548_316199	A662548_317157	A661741_317255	A662548_318118	A662548_318325	A662548_318541	A662548_318592	A662548_319097	A662548_319286	A662548_319314	A662548_319672	A662548_319808	A662548_320092	A662548_320200	A662548_320493	A662548_321090	A662548_321392	A662548_321468	A662548_321801	A662548_322001	A662548_322720	A662548_322971	A662548_323211	A662548_323392	A662548_323679	A662548_324164	A662548_324654	A662548_324918	A662548_325380	A662548_325512	A662548_326246	A662548_326620	A662548_326904	A662548_326928	A662548_327161	A662548_327200	A662548_328425	A662548_328682	A662548_328903	A662548_329111	A662548_329165	A662548_329970	A662548_330327	A662548_331251	A662548_331284	A662548_331317	A662548_331569	A662548_332343	A662548_332529	A662548_333670	A662548_333992	A662548_334296	A662548_334349	A662548_334687	A662548_335190	A662548_336051	A662548_336398	A662548_336449	A662548_336859	A662548_337422	A662548_337453	A662548_337461	A662548_337526	A662548_337758	A662548_338075	A662548_338168	A662548_338547	A662548_338626	A662548_338950	A662548_339182	A662548_339473	A662548_339487	A662548_340568	A662548_341491	A662548_341944	A662548_342027	A662548_342059	A662548_342142	A662548_342190	A662548_342359	A662548_342410	A662548_342519	A662548_343042	A662548_343511	A662548_343515	A662548_343705	A662548_343900	A662548_344113	A662548_344123	A662548_344142	A662548_344400	A662548_344593	A662548_344774	A662548_345269	A662548_345512	A662548_345622	A662548_346076	A662548_346274	A662548_346965	A662548_347012	A662548_347347	A662548_348450	A662548_348782	A662548_349635	A662548_349724	A662548_350351	A662548_350631	A662548_350853	A662548_351164	A662548_351323	A662548_352115	A662548_352352	A662548_352677	A662548_352786	A662548_353008	A662548_353520	A662548_354595	A662548_354616	A662548_354672	A662548_354709	A662548_354739	A662548_355224	A618553_88214	A618553_134442	A618553_147043	A618553_138030	A618553_122718	A618553_145256	A618553_96184	A618553_89124	A623163_37515	A662548_276989	A662548_254677	A662548_312303	A618553_104638	A618553_138147	A662548_306236	A618553_154768	A623163_52173	A618553_145592	A623163_66459	A508296_180529	A508296_183459	A618553_170799	A618553_138854	A662548_353102	A618553_103857	A618553_97192	A618553_133394	A623163_37251	A662548_257797	A618553_150248	A618553_134164	A508296_188493	A618553_155198	A618553_168197	A662548_243764	A623163_28888	A618553_83780	A618553_102073	A618553_137556	A662548_254416	A662548_306578	A618553_154363	A662548_336947	A623163_41143	A618553_159701	A618553_84855	A618553_128028	A618553_174949	A618553_83239	A662548_343301	A623163_46217	A618553_152957	A662548_262601	A662548_311134	A623163_16663	A618553_174610	A618553_151721	A508296_179429	A618553_173051	A662548_350396	A508296_201169	A662548_262979	A618553_114422	A662548_291981	A618553_135746	A618553_147614	A618553_164835	A508296_209000	A618553_103918	A618553_145565	A618553_102863	A618553_118696	A662548_342372	A662548_253716	A662548_314672	A618553_108912	A618553_121756	A618553_170048	A618553_95472	A618553_113712	A623163_4231	A662548_291147	A662548_335929	A618553_112647	A623163_64710	A618553_171624	A618553_145604	A662548_336291	A508296_194497	A618553_119505	A618553_155417	A508296_187220	A618553_124060	A618553_103837	A657028_197790	A508296_204853	A618553_117598	A618553_85900	A618553_130624	A662548_338039	A618553_157950	A662548_295386	A508296_176451	A662548_313545	A618553_119650	A618553_133406	A508296_177749	A618553_160274	A618553_92663	A618553_167049	A618553_129112	A618553_152683	A618553_106827	A662548_323143	A618553_145571	A618553_87363	A618553_108697	A618553_120575	A618553_153850	A618553_156874	A618553_94664	A623163_58321	A618553_114278	A618553_128930	A662548_318604	A618553_113720	A618553_173658	A662548_241277	A623163_24940	A618553_90726	A618553_99576	A618553_97621	A618553_134957	A508296_198095	A618553_96608	A618553_159195	A508296_177995	A618553_160610	A508296_224012	A618553_86164	A662548_303160	A618553_147289	A662548_321388	A618553_131542	A618553_90088	A618553_124430	A662548_323614	A623163_2818	A508296_187636	A618553_166193	A618553_124231	A618553_171328	A618553_108114	A508296_218062	A623163_47619	A508296_204809	A618553_89314	A618553_100151	A618553_122725	A618553_83702	A618553_89492	A662548_242260	A662548_252178	A618553_128674	A623163_23206	A623163_45357	A618553_128657	A623163_82459	A623163_22775	A661741_349261	A662548_263164	A618553_99567	A618553_137836	A508296_228840	A618553_116442	A623163_49393	A618553_87150	A508296_233222	A618553_128312	A618553_82688	A618553_172838	A662548_337788	A618553_105026	A618553_160508	A618553_122583	A662548_268227	A508296_194827	A618553_106359	A623163_70637	A618553_140783	A618553_92457	A618553_89040	A618553_127618	A618553_142655	A618553_125369	A611942_113997	A611942_148436	A618553_151143	A662548_278461	A618553_101638
otu207	A661741_326389	A661741_341988	A661741_348784	A661741_304677
otu208	A618553_117421
otu209	A662548_348247	A662548_242786	A662548_279911	A662548_300699
otu210	A618553_99295	A618553_148496	A618553_124385
otu211	A623163_23251
otu212	A661741_254193
otu213	A623163_73168	A623163_19123
otu214	A661741_340942
otu215	A623163_79606
otu216	A662548_248325	A662548_305775	A662548_311004
otu217	A623163_34875
otu218	A661741_251873	A623163_38576
otu219	A661741_353716	A661741_282087	A661741_353065	A661741_253043	A661741_270424	A661741_286175	A661741_286440	A661741_289789	A661741_322806	A661741_328384	A661741_355680
otu220	A662548_284405
otu221	A661741_270168	A661741_279702
otu222	A611942_82660
otu223	A661741_279789	A661741_243238	A662548_348587	A661741_343375	A661741_318377	A618553_167759	A662548_243281	A662548_243308	A662548_246159	A662548_249112	A662548_249951	A661741_255326	A662548_259201	A662548_263881	A661741_279916	A662548_281454	A662548_285829	A662548_293729	A662548_308406	A662548_311082	A662548_322096	A661741_323280	A661741_324401	A662548_326400	A662548_333677	A661741_336514	A661741_340213	A662548_344173	A662548_344612	A662548_345098	A661741_345193	A662548_346132	A662548_347344	A662548_353014	A662548_353271	A661741_353795	A661741_321028	A661741_245851	A662548_292532	A662548_309171	A662548_313541	A662548_280691	A662548_279457	A662548_268645	A662548_241814	A662548_309568	A661741_327139
otu224	A623163_5050
otu225	A657028_209636
otu226	A623030_75268	A623030_56243	A623030_42135	A623030_24528	A623030_33911	A623030_75177	A623030_69371	A623030_78521
otu227	A611942_173394
otu228	A623030_4595	A623030_13130	A623030_47538	A623030_66029	A623030_77366	A623030_16253	A623030_73735	A623030_13368	A623030_34301	A623030_10408
otu229	A618553_138632	A618553_104308
otu230	A623163_52689
otu231	A661741_276696	A661741_296228	A661741_260116
otu232	A611942_162352
otu233	A611942_162357
otu234	A623163_73381
otu235	A611942_125704	A611942_87848	A611942_123227	A611942_103663	A611942_171569	A611942_86425	A611942_126660	A611942_102059	A611942_150379	A611942_167051	A611942_129706	A611942_170969	A611942_121707	A618553_111819	A611942_138658	A618553_162862	A611942_93587	A611942_128420	A611942_93198	A611942_149947	A611942_157362	A611942_138559	A611942_173413	A611942_106642	A611942_160593	A611942_89044	A611942_121609	A611942_114919	A662548_257701	A611942_120072	A611942_174909	A611942_97743	A618553_137222	A623163_81723	A618553_129897	A611942_102191	A611942_167889	A611942_128177	A611942_139875	A611942_118064	A611942_87983	A611942_110199	A611942_148094	A611942_150259	A611942_156584	A611942_108245	A611942_108833	A611942_110017	A611942_110534	A611942_165682	A611942_100267	A611942_100418	A611942_100837	A611942_105621	A611942_169361	A611942_118548	A611942_161517	A611942_166691	A611942_167030	A611942_162020	A611942_142612	A611942_108324	A611942_144706	A611942_165383	A611942_167773	A611942_160988	A611942_144245	A623163_62006	A611942_125608	A611942_118243	A611942_128480	A611942_160098	A611942_152579	A611942_107082	A611942_147802	A611942_118905	A611942_149021	A611942_138992	A611942_156324	A611942_123752	A611942_126193	A662548_254473	A662548_312599	A618553_128585	A611942_122728	A611942_142236	A662548_322626	A611942_92255	A611942_170576	A618553_126671	A611942_167752	A618553_130967	A611942_110430	A611942_146696	A611942_146835	A611942_99467	A611942_90103	A611942_93150	A611942_173213	A611942_95349	A611942_109486	A611942_123642	A611942_145848	A611942_172612	A611942_107239	A611942_122692	A611942_102772	A611942_154853	A611942_97475	A611942_113028	A611942_133680	A611942_130366	A611942_153052	A611942_112636	A611942_130030	A611942_108511	A611942_101748	A611942_160756	A611942_150774	A611942_83285	A611942_97014	A611942_89130	A611942_100582	A611942_131275	A611942_157324	A611942_168275	A611942_127453	A611942_88673	A611942_141186	A611942_99388	A611942_103589	A611942_114587	A611942_92935	A611942_175287	A611942_111119	A611942_170108	A611942_124417	A611942_99311	A611942_113255	A611942_95713	A611942_94007	A611942_124019	A611942_120292	A611942_160269	A611942_121367	A611942_95784	A611942_120718	A611942_131407	A611942_119768	A611942_134871	A611942_155265	A611942_147723	A611942_118524	A611942_123826	A611942_88441	A611942_148034	A611942_113298	A611942_143570	A611942_126682	A611942_164547	A611942_108946	A611942_159339	A611942_89719	A611942_143237	A611942_118465	A611942_163224	A611942_107231	A611942_120431	A611942_117299	A611942_82808	A611942_126446	A611942_165071	A611942_145492	A611942_144408	A611942_112852	A611942_158267	A611942_159000	A611942_145516	A611942_124207	A611942_159992	A611942_91092	A611942_135320	A611942_162522	A611942_121661	A611942_149958	A611942_92816	A611942_133196	A611942_135588	A611942_103815	A611942_155033	A611942_165229	A611942_101376	A611942_118691	A611942_147426	A611942_162266	A611942_82827	A611942_160226	A611942_97939	A611942_82629	A611942_83102	A611942_83371	A611942_83458	A611942_83556	A611942_83621	A611942_83749	A611942_83975	A611942_84012	A611942_84408	A611942_84413	A611942_84801	A611942_84892	A611942_84996	A611942_85237	A611942_85467	A611942_85566	A611942_85728	A611942_86711	A611942_87490	A611942_87706	A611942_87837	A611942_87852	A611942_88101	A611942_88736	A611942_88744	A611942_88904	A611942_89048	A611942_89210	A611942_89835	A611942_89869	A611942_90089	A611942_90282	A611942_90573	A611942_90619	A611942_90962	A611942_92338	A611942_92703	A611942_92763	A611942_93348	A611942_94048	A611942_94585	A611942_94795	A611942_94950	A611942_95166	A611942_95651	A611942_95699	A611942_95733	A611942_96091	A611942_96296	A611942_96508	A611942_96845	A611942_97104	A611942_97234	A611942_97503	A611942_97856	A611942_98008	A611942_98267	A611942_98477	A611942_98790	A611942_99136	A611942_99500	A611942_99647	A611942_99734	A611942_100328	A611942_100393	A611942_100447	A611942_100894	A611942_101062	A611942_101165	A611942_101637	A611942_101953	A611942_102008	A611942_102319	A611942_102566	A611942_102583	A611942_102680	A611942_102929	A611942_103074	A611942_103326	A611942_103343	A611942_104523	A611942_104546	A611942_104839	A611942_104896	A611942_105068	A611942_105566	A611942_105716	A611942_105800	A611942_106228	A611942_106233	A611942_106618	A611942_106857	A611942_107104	A611942_107300	A611942_107469	A611942_107569	A611942_108175	A611942_108456	A611942_108732	A611942_109112	A611942_109854	A611942_109987	A611942_110725	A611942_110802	A611942_110899	A611942_110945	A611942_111034	A611942_111438	A611942_111674	A611942_111852	A611942_112306	A611942_112309	A611942_112712	A611942_113821	A611942_114055	A611942_114337	A611942_114410	A611942_114963	A611942_115111	A611942_115459	A611942_115480	A611942_115884	A611942_115977	A611942_115995	A611942_116712	A611942_116738	A611942_116850	A611942_117094	A611942_117769	A611942_118030	A611942_118054	A611942_118096	A611942_118134	A611942_118159	A611942_118217	A611942_118364	A611942_118508	A611942_118718	A611942_118899	A611942_118927	A611942_118929	A611942_119179	A611942_120162	A611942_120227	A611942_120783	A611942_121066	A611942_121534	A611942_122193	A611942_122463	A611942_122570	A611942_122726	A611942_122794	A611942_123381	A611942_123396	A611942_124144	A611942_124746	A611942_124817	A611942_126065	A611942_126165	A611942_126472	A611942_126932	A611942_126955	A611942_127805	A611942_127849	A611942_127957	A611942_127966	A611942_128230	A611942_128683	A611942_128875	A611942_129268	A611942_129508	A611942_129652	A611942_129837	A611942_130252	A611942_130510	A611942_130593	A611942_130608	A611942_130876	A611942_131010	A611942_131220	A611942_131683	A611942_131878	A611942_131998	A611942_132089	A611942_132219	A611942_132403	A611942_132429	A611942_132445	A611942_132544	A611942_132578	A611942_132864	A611942_133013	A611942_133384	A611942_133836	A611942_134310	A611942_134803	A611942_134805	A611942_134811	A611942_135253	A611942_135337	A611942_135802	A611942_135953	A611942_136230	A611942_136271	A611942_136450	A611942_137053	A611942_137649	A611942_138420	A611942_138953	A611942_139445	A611942_139577	A611942_139631	A611942_141470	A611942_142002	A611942_142066	A611942_142223	A611942_142342	A611942_143446	A611942_143505	A611942_143599	A611942_143672	A611942_144272	A611942_144377	A611942_144420	A611942_144826	A611942_145055	A611942_145365	A611942_145478	A611942_145648	A611942_146122	A611942_146587	A611942_146789	A611942_146901	A611942_147078	A611942_147219	A611942_147892	A611942_148861	A611942_148886	A611942_149145	A611942_149544	A611942_149577	A611942_149792	A611942_149907	A611942_149911	A611942_150589	A611942_150748	A611942_150851	A611942_150868	A611942_151817	A611942_152676	A611942_153170	A611942_154907	A611942_155090	A611942_155581	A611942_155775	A611942_156287	A611942_156994	A611942_157422	A611942_157500	A611942_157732	A611942_157755	A611942_157848	A611942_158433	A611942_158437	A611942_158636	A611942_159106	A611942_159192	A611942_159860	A611942_160086	A611942_160357	A611942_160384	A611942_160467	A611942_160826	A611942_161672	A611942_161685	A611942_162476	A611942_162727	A611942_163191	A611942_163423	A611942_163469	A611942_163551	A611942_163975	A611942_164032	A611942_165028	A611942_165156	A611942_165683	A611942_165778	A611942_165878	A611942_166113	A611942_167060	A611942_167424	A611942_167842	A611942_167939	A611942_168024	A611942_168226	A611942_168334	A611942_169128	A611942_169381	A611942_169438	A611942_170011	A611942_170450	A611942_170523	A611942_170725	A611942_170832	A611942_170898	A611942_171131	A611942_171197	A611942_171452	A611942_171626	A611942_171658	A611942_171769	A611942_171887	A611942_171906	A611942_172316	A611942_172776	A611942_173573	A611942_174225	A611942_174335	A611942_174374	A611942_174433	A611942_175209	A611942_175417	A611942_87453	A611942_117101	A611942_158601	A611942_123264	A611942_97364	A611942_115496	A611942_148130	A611942_103569	A611942_114764	A611942_152885	A611942_103604	A611942_131172	A611942_170328	A611942_97442	A611942_122203	A611942_157826	A611942_102309	A611942_83347	A611942_120025	A611942_139301	A611942_122339	A611942_162339	A611942_140113	A611942_108198	A611942_132755	A611942_88650	A611942_105501	A611942_126526	A611942_149560	A611942_164143	A611942_136904	A611942_82823	A611942_86483	A611942_86499	A611942_87948	A611942_88281	A611942_89176	A611942_89303	A611942_89684	A611942_90934	A611942_90959	A611942_91239	A611942_91339	A611942_91651	A611942_93760	A611942_93778	A611942_94086	A611942_94906	A611942_94952	A611942_96394	A611942_97335	A611942_97360	A611942_97430	A611942_97826	A611942_98174	A611942_98606	A611942_100187	A611942_100237	A611942_100535	A611942_101185	A611942_101895	A611942_102240	A611942_102901	A611942_102935	A611942_103038	A611942_103246	A611942_103876	A611942_104074	A611942_104253	A611942_104289	A611942_104561	A611942_104740	A611942_105014	A611942_105168	A611942_105744	A611942_106088	A611942_107118	A611942_109748	A611942_109861	A611942_109880	A611942_110094	A611942_110273	A611942_110606	A611942_110734	A611942_111978	A611942_112818	A611942_113329	A611942_114214	A611942_115160	A611942_115491	A611942_115564	A611942_117008	A611942_117719	A611942_118742	A611942_119176	A611942_119253	A611942_119610	A611942_120250	A611942_121603	A611942_122093	A611942_122433	A611942_123024	A611942_125037	A611942_125480	A611942_125614	A611942_126839	A611942_127168	A611942_127216	A611942_127306	A611942_128502	A611942_129981	A611942_130343	A611942_130507	A611942_130907	A611942_131412	A611942_131516	A611942_132075	A611942_132188	A611942_132648	A611942_133941	A611942_133953	A611942_138127	A611942_140123	A611942_140246	A611942_140534	A611942_141198	A611942_142965	A611942_143934	A611942_143968	A611942_144024	A611942_144345	A611942_145823	A611942_146027	A611942_146089	A611942_146330	A611942_148636	A611942_148882	A611942_149406	A611942_150006	A611942_150541	A611942_150699	A611942_150846	A611942_151547	A611942_151753	A611942_152120	A611942_152155	A611942_152356	A611942_152996	A611942_153076	A611942_153129	A611942_153477	A611942_153556	A611942_153566	A611942_155045	A611942_155316	A611942_155840	A611942_156085	A611942_156088	A611942_156379	A611942_156884	A611942_157907	A611942_159137	A611942_159389	A611942_159453	A611942_159930	A611942_160105	A611942_160401	A611942_161400	A611942_161539	A611942_161697	A611942_163262	A611942_163605	A611942_164237	A611942_165160	A611942_165694	A611942_166703	A611942_167217	A611942_167341	A611942_168349	A611942_169185	A611942_169534	A611942_171334	A611942_171507	A611942_171525	A611942_171650	A611942_171800	A611942_172020	A611942_173057	A611942_173598	A611942_173847	A611942_174403	A611942_174466	A611942_174538	A611942_174993	A611942_89068	A611942_121999	A611942_128059	A611942_136190	A611942_170163	A611942_165104	A611942_109163	A611942_143812	A611942_161279	A611942_136138	A611942_147275	A611942_116465	A611942_99368	A611942_157299	A611942_150734	A611942_146954	A611942_91611	A611942_126592	A611942_148453	A611942_159805	A611942_103879	A611942_144060	A611942_115516	A611942_134122	A611942_84669	A611942_161984	A611942_126925	A611942_175499	A611942_103111	A611942_86557	A611942_165650	A611942_153961	A611942_113167	A611942_172963	A611942_125611	A611942_165620	A611942_110142	A611942_96427	A611942_153940	A611942_169976	A611942_124894	A611942_171001	A611942_131437	A611942_131281	A611942_103677	A611942_86401	A611942_113457	A611942_169642	A611942_86677	A611942_82895	A611942_122740	A611942_88165	A611942_130529	A611942_91978	A611942_153186	A611942_89246	A611942_117039	A611942_116858	A611942_101789	A611942_143535	A611942_155273	A611942_118225	A611942_146408	A611942_139656	A611942_91341	A611942_118378	A611942_150484	A611942_103840	A611942_87806	A611942_130609	A611942_142513	A611942_105977	A611942_113991	A611942_94352	A611942_87306	A611942_116130	A611942_152465	A611942_140750	A611942_99448	A611942_104046	A611942_106002	A611942_145774	A611942_105322	A662548_329159	A662548_296457	A662548_259992	A662548_275439	A662548_311498	A662548_308379	A662548_352424	A662548_234991	A662548_279202	A662548_237356	A662548_239044	A662548_240893	A661741_247400	A662548_253632	A662548_254470	A662548_271024	A662548_276949	A662548_277513	A662548_282149	A662548_288111	A662548_292213	A662548_293213	A662548_294312	A662548_294589	A662548_295624	A662548_303162	A662548_306997	A662548_309027	A662548_309299	A662548_310153	A662548_310536	A662548_311910	A662548_315896	A662548_319197	A662548_321486	A662548_321516	A662548_331743	A662548_334874	A662548_334930	A662548_337575	A662548_337960	A662548_351498	A662548_354273	A662548_354821	A662548_267002	A662548_247508	A662548_254923	A662548_289036	A623163_81149	A623163_80218	A618553_155816	A618553_119004	A623163_66769	A623163_68271	A623163_61070	A623163_76845	A618553_137835	A618553_153055	A623163_58527	A623163_59317	A623163_64157	A623163_68391	A623163_73247	A623163_76959	A618553_91401	A618553_92838	A618553_94198	A618553_107142	A618553_110019	A618553_112129	A618553_112999	A618553_121162	A618553_130136	A618553_136178	A618553_136256	A618553_140063	A618553_143904	A618553_151410	A618553_154031	A618553_157564	A618553_159285	A618553_163739	A611942_165954	A618553_169294	A618553_174683	A618553_175277	A618553_175368	A661741_260592	A618553_108217	A618553_98289	A623163_74588	A618553_159909	A618553_89879	A618553_151610	A618553_165744	A618553_140893	A618553_158384	A623163_75859	A611942_83894	A662548_235952	A662548_236916	A662548_248374	A662548_252364	A662548_264998	A662548_265144	A662548_271847	A662548_283368	A662548_283532	A662548_283576	A662548_284069	A662548_290532	A662548_295947	A662548_301156	A662548_302627	A662548_306213	A662548_307597	A662548_311840	A662548_325860	A662548_328562	A662548_343796	A662548_350766	A662548_350852	A662548_345997	A611942_82985	A611942_94272	A611942_122806	A611942_136104	A611942_113655	A611942_121089	A611942_158525	A618553_113883	A618553_122053	A618553_113101	A618553_108507	A618553_140392	A618553_87247	A618553_162951	A618553_168491	A618553_133621	A618553_120544	A618553_159358	A618553_92859	A618553_147842	A618553_114282	A618553_147070	A618553_134230	A618553_86777	A618553_88690	A618553_90471	A618553_90921	A618553_95369	A618553_95842	A618553_97115	A618553_97217	A618553_97437	A618553_98704	A618553_104095	A618553_104421	A618553_104607	A618553_104887	A618553_107320	A618553_108562	A618553_109602	A618553_112243	A618553_114298	A618553_116998	A618553_120202	A618553_121091	A618553_122178	A618553_122264	A618553_123144	A618553_123399	A618553_125645	A618553_134261	A618553_135042	A618553_135177	A618553_136944	A618553_146924	A618553_147332	A618553_152296	A618553_152748	A618553_152970	A618553_158317	A618553_159891	A618553_160889	A618553_162412	A618553_165901	A618553_166341	A618553_168181	A618553_169237	A618553_173674	A618553_175297	A662548_277208	A662548_311642	A662548_349980	A618553_149785	A618553_158506	A618553_99877	A618553_162136	A618553_86142	A618553_153822	A662548_345909	A618553_109767	A618553_147216	A618553_159162	A662548_252478	A611942_89919	A611942_90279	A611942_154208	A611942_121869	A611942_126846	A611942_141841	A611942_84423	A611942_114899	A611942_165338	A611942_111828	A611942_108990	A611942_162768	A611942_144912	A611942_89881	A611942_170482	A611942_152950	A611942_107812	A611942_84658	A611942_103635	A611942_168785	A611942_90750	A611942_162210	A611942_107959	A611942_89459	A611942_113213	A611942_128620	A611942_153257	A611942_174424	A611942_133296	A611942_175474	A611942_163312	A611942_82790	A611942_115980	A611942_149255	A611942_147132	A611942_170090	A611942_164757	A611942_145930	A611942_162042	A618553_143822	A611942_172168	A611942_153409	A611942_140341	A611942_172846	A611942_155711	A611942_123779	A611942_123803	A611942_120737	A611942_119091	A611942_87117	A611942_166997	A611942_92069	A611942_103616	A611942_118603	A611942_92439	A611942_133653	A611942_174903	A611942_165406	A611942_147137	A611942_153624	A611942_172277	A611942_83165	A611942_83501	A611942_145411	A611942_97440	A611942_104098	A611942_173318	A611942_172632	A611942_154764	A611942_169261	A611942_135275	A611942_90142	A611942_91260	A611942_164426	A611942_98989	A611942_141048	A611942_135824	A611942_100744	A611942_82640	A611942_82695	A611942_82711	A611942_83176	A611942_83798	A611942_84052	A611942_85839	A611942_86081	A611942_86087	A611942_86130	A611942_86226	A611942_86949	A611942_87044	A611942_87277	A611942_88041	A611942_88533	A611942_88942	A611942_89181	A611942_89913	A611942_90276	A611942_90307	A611942_90437	A611942_90439	A611942_90851	A611942_90928	A611942_90964	A611942_91454	A611942_91794	A611942_91936	A611942_92427	A611942_92745	A611942_92982	A611942_93047	A611942_93244	A611942_93432	A611942_93599	A611942_94057	A611942_94501	A611942_94717	A611942_95365	A611942_95480	A611942_95765	A611942_96644	A611942_97141	A611942_97854	A611942_97872	A611942_98719	A611942_99565	A611942_99930	A611942_99941	A611942_100191	A611942_100261	A611942_100815	A611942_100888	A611942_101972	A611942_102054	A611942_102155	A611942_102363	A611942_102589	A611942_102897	A611942_103042	A611942_103049	A611942_103354	A611942_103558	A611942_103707	A611942_104365	A611942_104739	A611942_104981	A611942_105577	A611942_105657	A611942_107461	A611942_107894	A611942_107990	A611942_108145	A611942_108162	A611942_108227	A611942_109259	A611942_109730	A611942_109755	A611942_110180	A611942_110786	A611942_111108	A611942_111846	A611942_113026	A611942_113912	A611942_113958	A611942_114002	A611942_114205	A611942_114851	A611942_115295	A611942_115370	A611942_116638	A611942_116995	A611942_117922	A611942_117931	A611942_118374	A611942_119485	A611942_119595	A611942_119603	A611942_120696	A611942_121205	A611942_121244	A611942_122319	A611942_122835	A611942_123157	A611942_123238	A611942_123298	A611942_124239	A611942_124605	A611942_125128	A611942_125389	A611942_125659	A611942_126357	A611942_126555	A611942_126570	A611942_126633	A611942_126683	A611942_126913	A611942_127781	A611942_129029	A611942_130051	A611942_131044	A611942_131059	A611942_132389	A611942_132659	A611942_133825	A611942_135070	A611942_135126	A611942_135736	A611942_136151	A611942_136314	A611942_136760	A611942_136927	A611942_137680	A611942_137767	A611942_138074	A611942_139449	A611942_140425	A611942_140449	A611942_140779	A611942_140876	A611942_141846	A611942_142100	A611942_142268	A611942_142757	A611942_143217	A611942_143322	A611942_143363	A611942_143922	A611942_144330	A611942_144590	A611942_144780	A611942_144815	A611942_145660	A611942_146945	A611942_147234	A611942_147438	A611942_147606	A611942_147989	A611942_148329	A611942_149457	A611942_149552	A611942_150001	A611942_150491	A618553_150586	A611942_150856	A611942_151479	A611942_152008	A611942_152054	A618553_152297	A611942_152342	A611942_152887	A611942_153614	A611942_153733	A611942_154001	A611942_154115	A611942_154125	A611942_154178	A611942_154181	A611942_154523	A611942_154651	A611942_154722	A611942_154725	A611942_155077	A611942_155176	A611942_157970	A611942_158311	A611942_158445	A611942_158447	A611942_158876	A611942_158994	A611942_159212	A611942_159298	A611942_159463	A611942_159677	A611942_159835	A611942_160076	A611942_160258	A611942_160746	A611942_161296	A611942_161662	A611942_163019	A611942_163034	A611942_163616	A611942_163938	A611942_164000	A611942_164519	A611942_164524	A611942_165421	A611942_166170	A611942_166952	A611942_168579	A611942_168967	A611942_169026	A611942_169232	A611942_169278	A611942_169676	A611942_169817	A611942_170221	A611942_170673	A611942_170934	A611942_172222	A611942_172451	A611942_172628	A611942_172801	A611942_173143	A611942_173397	A611942_173514	A611942_173523	A611942_173698	A611942_173801	A611942_174246	A611942_174357	A611942_174561	A611942_174615	A611942_157541	A611942_144764	A611942_139911	A611942_162743	A611942_120555	A611942_161058	A611942_102832	A611942_85446	A611942_122532	A611942_84306	A611942_116953	A611942_163107	A611942_107531	A611942_122164	A611942_86746	A611942_161491	A611942_161138	A611942_158187	A611942_147420	A611942_152007	A611942_169787	A623163_80447	A611942_127938	A611942_94398	A611942_154995	A611942_132209	A623163_62291	A623163_63201	A623163_68996	A623163_70880	A623163_80158	A611942_84967	A611942_85731	A611942_86639	A611942_87531	A611942_88151	A611942_88231	A611942_89109	A611942_89259	A611942_89705	A611942_90575	A611942_90643	A611942_91923	A611942_92195	A611942_92329	A611942_93029	A611942_93031	A611942_93504	A611942_94176	A611942_94309	A611942_94763	A611942_94877	A611942_94944	A611942_94993	A611942_95046	A611942_95272	A611942_95406	A611942_95525	A611942_96169	A611942_96323	A611942_96389	A611942_96869	A611942_97334	A611942_98802	A611942_98973	A611942_99680	A611942_99705	A611942_99869	A611942_99959	A611942_100082	A611942_100335	A611942_100482	A611942_100749	A611942_102760	A611942_103281	A611942_103982	A611942_104143	A611942_104283	A611942_104469	A611942_105948	A611942_106533	A611942_108246	A611942_108434	A611942_108597	A611942_108996	A611942_109323	A611942_109575	A611942_110068	A611942_110836	A611942_111078	A611942_111541	A611942_112459	A611942_112492	A611942_112520	A611942_113008	A611942_113819	A611942_113836	A611942_114598	A611942_114615	A611942_114633	A611942_114946	A611942_115440	A611942_115553	A611942_115938	A611942_116783	A611942_116821	A611942_118090	A611942_119047	A611942_119135	A611942_119504	A611942_120565	A611942_121190	A611942_121374	A611942_121469	A611942_121618	A611942_121728	A611942_121790	A611942_121881	A611942_122050	A611942_122174	A611942_122190	A611942_122363	A611942_122639	A611942_123305	A611942_124215	A611942_125370	A611942_125454	A611942_125661	A611942_125711	A611942_126825	A611942_127125	A611942_127961	A611942_128194	A611942_128925	A611942_129944	A611942_129954	A611942_130129	A611942_130332	A611942_131421	A611942_131843	A611942_134009	A611942_134288	A611942_134536	A611942_134831	A611942_135936	A611942_137715	A611942_137790	A611942_138425	A611942_138735	A611942_138777	A611942_138809	A611942_139032	A611942_139352	A611942_139470	A611942_140075	A611942_140510	A611942_141065	A611942_141114	A611942_141578	A611942_142184	A611942_142482	A611942_142716	A611942_143455	A611942_144961	A611942_146177	A611942_146799	A611942_146942	A611942_147072	A611942_147221	A611942_147315	A611942_147660	A611942_147679	A611942_148629	A611942_148703	A611942_149102	A611942_149676	A611942_149938	A611942_150019	A611942_150053	A611942_150255	A611942_150694	A611942_150829	A611942_151245	A611942_151367	A611942_151544	A611942_151775	A611942_152106	A611942_153289	A611942_153711	A611942_154152	A611942_154193	A611942_155413	A611942_156348	A611942_156688	A611942_156815	A611942_157047	A611942_157462	A611942_157734	A611942_158054	A611942_158961	A611942_159064	A611942_159548	A611942_159824	A611942_160351	A611942_160719	A611942_160726	A611942_161352	A611942_162895	A611942_163294	A611942_164100	A611942_164357	A611942_164360	A611942_164529	A611942_165038	A611942_166251	A611942_166277	A611942_166329	A611942_166391	A611942_167597	A611942_168035	A611942_168486	A611942_171102	A611942_171170	A611942_171544	A611942_172010	A611942_172024	A611942_172214	A611942_172667	A611942_172681	A611942_174834	A661741_250523	A611942_117734	A611942_131029	A611942_172492	A611942_175381	A611942_119046	A623163_73712	A623163_81493	A611942_103727	A611942_156572	A611942_115033	A611942_166109	A611942_169842	A611942_157754	A611942_141950	A611942_107438	A611942_123069	A611942_143910	A611942_103283	A611942_156225	A611942_173528	A611942_160776	A611942_118561	A611942_143734	A611942_148236	A611942_88278	A611942_124519	A611942_144998	A611942_133006	A611942_111397	A611942_143871	A611942_154867	A611942_147919	A611942_140871	A611942_136161	A611942_89657	A611942_85548	A611942_100097	A611942_162570	A611942_136067	A611942_167572	A611942_94033	A611942_167702	A611942_88114	A611942_103090	A611942_139049	A611942_152768	A611942_139492	A611942_89788	A611942_104099	A611942_150495	A611942_155003	A611942_130115	A611942_103446	A611942_153390	A611942_88831	A611942_108563	A611942_170143	A611942_123743	A611942_86798	A611942_140978	A611942_150519	A611942_112275	A611942_136105	A611942_158386	A611942_83100	A611942_174457	A611942_103314	A611942_104068	A611942_101765	A611942_131967	A611942_138011	A611942_148097	A611942_158339	A611942_155601	A611942_152613	A611942_121370	A611942_114827	A611942_157297	A618553_145699	A662548_240915	A611942_125650	A611942_168941	A611942_121585	A611942_97325	A618553_127441	A611942_159720	A611942_107324	A611942_136173	A611942_111159	A611942_163017	A618553_138323	A611942_168151	A611942_106553	A618553_140756	A611942_100679	A611942_126686	A611942_132395	A611942_113771	A611942_89795	A611942_98403	A611942_95311	A611942_173589	A662548_323419	A662548_302709	A611942_160956	A611942_110159	A611942_169019	A611942_100329	A611942_161882	A611942_144533	A611942_144636	A611942_144767	A611942_166679	A611942_166743	A611942_166819	A611942_166928	A611942_166963	A611942_168581	A611942_168714	A611942_123604	A611942_167087	A611942_150022	A618553_84316	A618553_161781	A618553_166590	A611942_140981	A611942_122547	A611942_122538	A618553_169798	A611942_152439	A618553_102561	A611942_106495	A611942_112310	A611942_124282	A611942_129157	A611942_121393	A611942_164847	A611942_128433	A618553_154789	A611942_114669	A611942_127851	A611942_147982	A611942_118903	A611942_173269	A611942_114729	A611942_108820	A611942_116654	A611942_116144	A611942_136830	A611942_158041	A611942_118485	A611942_169238	A618553_147360	A611942_136049	A611942_160016	A611942_121956	A611942_148767	A611942_120650	A611942_133658	A611942_87245	A611942_116910	A611942_123998	A611942_146844	A611942_155062	A611942_132017	A611942_169417	A611942_133519	A611942_169790	A611942_145847	A611942_125142	A611942_109996	A611942_108956	A611942_149500	A611942_157871	A611942_106498	A611942_159639	A611942_133255	A611942_111762	A611942_139696	A611942_139949	A611942_141052	A611942_110389	A611942_86563	A611942_160909	A611942_120372	A611942_120703	A611942_118822	A611942_166186	A611942_163393	A611942_124154	A611942_144052	A611942_126138	A611942_105610	A611942_83665	A611942_117597	A611942_159267	A611942_162978	A611942_135900	A611942_112214	A611942_149336	A611942_140434	A611942_111502	A611942_160414	A611942_169604	A611942_112848	A611942_129644	A611942_168122	A611942_128592	A611942_101441	A611942_163109	A611942_138598	A611942_131536	A611942_106907	A611942_167682	A611942_114994	A611942_119117	A611942_141299	A611942_97326	A611942_147704	A611942_172938	A611942_111339	A611942_111786	A611942_165324	A611942_121206	A611942_93205	A611942_138740	A611942_143044	A611942_162872	A611942_111831	A611942_167851	A611942_131414	A611942_126984	A611942_159440	A611942_121583	A611942_138148	A611942_170730	A611942_138310	A611942_166755	A611942_130929	A611942_130994	A611942_83598	A611942_172851	A611942_104526	A611942_137601	A611942_87158	A611942_149721	A611942_113509	A611942_126622	A611942_147917	A611942_95648	A611942_127287	A611942_143530	A611942_106837	A611942_160302	A611942_90422	A611942_167975	A611942_99340	A611942_164394	A611942_175141	A611942_122684	A611942_140571	A611942_162807	A611942_96771	A611942_117036	A611942_105285	A611942_128033	A611942_170510	A611942_112375	A611942_115978	A611942_164878	A611942_124367	A611942_131241	A611942_144496	A611942_153023	A611942_89132	A611942_143293	A611942_115737	A611942_171583	A611942_150844	A611942_146440	A611942_89746	A611942_115582	A611942_87731	A611942_88412	A611942_103079	A611942_160153	A611942_82863	A611942_120889	A611942_124833	A611942_127445	A611942_93309	A611942_167413	A611942_134204	A611942_174186	A611942_130533	A611942_105747	A611942_104467	A611942_150961	A611942_153668	A611942_136994	A611942_162115	A611942_124927	A611942_112122	A611942_122167	A611942_163644	A611942_104645	A611942_104714	A611942_104961	A611942_105524	A611942_105670	A611942_105794	A611942_106083	A611942_106104	A611942_106161	A611942_106784	A611942_106896	A611942_107116	A611942_107131	A611942_107281	A611942_107398	A611942_107562	A611942_107678	A611942_107846	A611942_107945	A611942_108112	A611942_108274	A611942_108278	A611942_108527	A611942_108554	A611942_108659	A611942_109058	A611942_109169	A611942_109311	A611942_109379	A611942_109509	A611942_109556	A611942_109732	A611942_109860	A611942_109883	A611942_109900	A611942_109910	A611942_110071	A611942_110348	A611942_110469	A611942_110513	A611942_110538	A611942_110542	A611942_110718	A611942_110869	A611942_111115	A611942_111214	A611942_111312	A611942_111398	A611942_111531	A611942_111546	A611942_111557	A611942_111690	A611942_111701	A611942_111903	A611942_111971	A611942_112026	A611942_112150	A611942_112155	A611942_112345	A611942_112517	A611942_112572	A611942_112749	A611942_112883	A611942_112899	A611942_112908	A611942_113113	A611942_113160	A611942_113545	A611942_113777	A611942_114066	A611942_114086	A611942_114114	A611942_114149	A611942_114152	A611942_114245	A611942_114266	A611942_114411	A611942_114418	A611942_114483	A611942_114486	A611942_114580	A611942_114720	A611942_114871	A611942_115189	A611942_115434	A611942_115613	A611942_115703	A611942_115759	A611942_115770	A611942_115843	A611942_115845	A611942_115873	A611942_115920	A611942_116020	A611942_116107	A611942_116200	A611942_116304	A611942_116364	A611942_116455	A611942_116464	A611942_116625	A611942_116643	A611942_116935	A611942_117286	A611942_117330	A611942_117400	A611942_117450	A611942_117578	A611942_117654	A611942_117711	A611942_117833	A611942_117864	A611942_117956	A611942_118034	A611942_118102	A611942_118290	A611942_118384	A611942_118434	A611942_118834	A611942_119043	A611942_119078	A611942_119313	A611942_119334	A611942_119680	A611942_119701	A611942_120153	A611942_120160	A611942_120335	A611942_120430	A611942_120579	A611942_120597	A611942_120716	A611942_120739	A611942_120897	A611942_121008	A611942_121223	A611942_121356	A611942_121501	A611942_121560	A611942_121616	A611942_122098	A611942_122364	A611942_122374	A611942_122513	A611942_122685	A611942_122966	A611942_123209	A611942_123418	A611942_123982	A611942_124073	A611942_124180	A611942_124283	A611942_124338	A611942_124428	A611942_124451	A611942_124471	A611942_124478	A611942_124533	A611942_124614	A611942_124767	A611942_124797	A611942_124869	A611942_124875	A611942_124921	A611942_124929	A611942_125041	A611942_125095	A611942_125099	A611942_125111	A611942_125255	A611942_125258	A611942_125482	A611942_125590	A611942_125620	A611942_125699	A611942_125847	A611942_126081	A611942_126106	A611942_126464	A611942_126554	A611942_126869	A611942_126981	A611942_127035	A611942_127100	A611942_127221	A611942_127477	A611942_127563	A611942_127798	A611942_127891	A611942_128073	A611942_128152	A611942_128317	A611942_128526	A611942_128653	A611942_128897	A611942_128931	A611942_129023	A611942_129081	A611942_129503	A611942_129535	A611942_129538	A611942_129777	A611942_129844	A611942_130032	A611942_130196	A611942_130318	A611942_130370	A611942_130972	A611942_131152	A611942_131158	A611942_131336	A611942_131409	A611942_131551	A611942_131629	A611942_131672	A611942_131936	A611942_132083	A611942_132115	A611942_132175	A611942_132198	A611942_132242	A611942_132340	A611942_132451	A611942_132483	A611942_132520	A611942_132688	A611942_132771	A611942_132887	A611942_132968	A611942_133054	A611942_133092	A611942_133112	A611942_133241	A611942_133282	A611942_133340	A611942_133689	A611942_133790	A611942_133890	A611942_133932	A611942_134224	A611942_134371	A611942_134402	A611942_134529	A611942_134539	A611942_134553	A611942_134757	A611942_135060	A611942_135159	A611942_135539	A611942_135585	A611942_135671	A611942_135773	A611942_135821	A611942_135897	A611942_135949	A611942_135977	A611942_136269	A611942_136304	A611942_136361	A611942_136656	A611942_136756	A611942_136808	A611942_136864	A611942_136876	A611942_137074	A611942_137122	A611942_137184	A611942_137311	A611942_137432	A611942_137587	A611942_137861	A611942_137885	A611942_137950	A611942_137979	A611942_138140	A611942_138243	A611942_138346	A611942_138503	A611942_138549	A611942_138602	A611942_139113	A611942_139283	A611942_139362	A611942_139614	A611942_139632	A611942_139929	A611942_140023	A611942_140099	A611942_140141	A611942_140164	A611942_140354	A611942_140364	A611942_140408	A611942_140493	A611942_140815	A611942_140887	A611942_141214	A611942_141268	A611942_141292	A611942_141353	A611942_141425	A611942_141753	A611942_141957	A611942_142108	A611942_142284	A611942_142577	A611942_142583	A611942_142893	A611942_142940	A611942_143028	A611942_143083	A611942_143213	A611942_143352	A611942_143457	A611942_143650	A611942_143694	A611942_143745	A611942_143785	A611942_143786	A611942_144090	A611942_144106	A611942_144138	A611942_144291	A611942_144335	A611942_144337	A611942_144435	A611942_144459	A611942_144548	A611942_144580	A611942_144816	A611942_144907	A611942_144917	A611942_144919	A611942_145020	A611942_145072	A611942_145109	A611942_145354	A611942_145398	A611942_145425	A611942_145682	A611942_145828	A611942_145873	A611942_145914	A611942_146085	A611942_146234	A611942_146275	A611942_146453	A611942_146646	A611942_146765	A611942_147013	A611942_147168	A611942_147238	A611942_147334	A611942_147356	A611942_147591	A611942_148096	A611942_148181	A611942_148195	A611942_148354	A611942_148367	A611942_148439	A611942_148545	A611942_148574	A611942_148610	A611942_148705	A611942_148730	A611942_148907	A611942_148953	A611942_148989	A611942_149046	A611942_149171	A611942_149245	A611942_149256	A611942_149763	A611942_149766	A611942_149802	A611942_149831	A611942_149961	A611942_149978	A611942_149995	A611942_150010	A611942_150106	A611942_150174	A611942_150192	A611942_150281	A611942_150673	A611942_150745	A611942_150845	A611942_150879	A611942_150908	A611942_150950	A611942_150969	A611942_151036	A611942_151068	A611942_151147	A611942_151225	A611942_151271	A611942_151284	A611942_151390	A611942_151398	A611942_151469	A611942_151475	A611942_151480	A611942_151629	A611942_151762	A611942_151821	A611942_151855	A611942_151862	A611942_151924	A611942_152058	A611942_152250	A611942_152547	A611942_153014	A611942_153024	A611942_153149	A611942_153178	A611942_153414	A611942_153755	A611942_153969	A611942_154010	A611942_154123	A611942_154265	A611942_154303	A611942_154393	A611942_154492	A611942_154504	A611942_154528	A611942_154569	A611942_154905	A611942_154933	A611942_154951	A611942_155247	A611942_155563	A611942_155678	A611942_155709	A611942_155784	A611942_155795	A611942_155804	A611942_155885	A611942_155926	A611942_156063	A611942_156129	A611942_156130	A611942_156300	A611942_156420	A611942_156435	A611942_156506	A611942_156719	A611942_156764	A611942_156837	A611942_156853	A611942_157243	A611942_157245	A611942_157332	A611942_157442	A611942_157672	A611942_157806	A611942_158197	A611942_158517	A611942_158827	A611942_158831	A611942_159262	A611942_159270	A611942_159382	A611942_159535	A611942_159541	A611942_159641	A611942_159871	A611942_159999	A611942_160045	A611942_160314	A611942_160533	A611942_160686	A611942_160698	A611942_160721	A611942_160763	A611942_160830	A611942_160899	A611942_161078	A611942_161161	A611942_161258	A611942_161643	A611942_161647	A611942_161785	A611942_161855	A611942_161878	A611942_161883	A611942_161905	A611942_162040	A611942_162607	A611942_162671	A611942_162712	A611942_163039	A611942_163215	A611942_163331	A611942_163385	A611942_163465	A611942_163626	A611942_163634	A611942_163677	A611942_163784	A611942_163846	A611942_163873	A611942_163996	A611942_164001	A611942_164027	A611942_164085	A611942_164161	A611942_164179	A611942_164562	A611942_164645	A611942_164648	A611942_164667	A611942_164920	A611942_164992	A611942_165523	A611942_165570	A611942_165606	A611942_165634	A611942_165651	A611942_165740	A611942_165862	A611942_166092	A611942_166535	A611942_166606	A611942_166762	A611942_166903	A611942_167013	A611942_167055	A611942_167077	A611942_167245	A611942_167339	A611942_167947	A611942_168008	A611942_168379	A611942_168538	A611942_168886	A611942_168909	A611942_169219	A611942_169298	A611942_169422	A611942_169565	A611942_169591	A611942_169717	A611942_169878	A611942_170025	A611942_170035	A611942_170058	A611942_170267	A611942_170607	A611942_170635	A611942_170767	A611942_171018	A611942_171082	A611942_171191	A611942_171558	A611942_171672	A611942_171707	A611942_171997	A611942_171998	A611942_172127	A611942_172164	A611942_172171	A611942_172462	A611942_172808	A611942_172958	A611942_172996	A611942_173156	A611942_173894	A611942_173936	A611942_174001	A611942_174057	A611942_174136	A611942_174205	A611942_174238	A611942_174287	A611942_174527	A611942_174660	A611942_174744	A611942_174981	A611942_174982	A611942_175013	A611942_175053	A611942_175161	A611942_175182	A611942_175300	A611942_175339	A611942_175515	A611942_161180	A611942_91581	A611942_140458	A611942_171402	A611942_118683	A611942_125500	A611942_138089	A611942_95806	A611942_118309	A611942_137566	A611942_105399	A611942_114249	A611942_151112	A611942_128281	A611942_121690	A611942_150565	A611942_170479	A611942_119665	A611942_123355	A611942_159562	A611942_120239	A611942_143687	A611942_117941	A611942_172882	A611942_152264	A611942_143894	A611942_132332	A611942_121656	A611942_173016	A611942_136635	A611942_163654	A611942_139594	A611942_85119	A611942_152677	A611942_123575	A611942_103405	A611942_88765	A611942_96315	A611942_82868	A611942_83534	A611942_85859	A611942_86900	A611942_87094	A611942_88758	A611942_92670	A611942_93323	A611942_95181	A611942_97672	A611942_99529	A611942_99991	A611942_100826	A611942_102663	A611942_103030	A611942_103630	A611942_104511	A611942_105572	A611942_106997	A611942_107059	A611942_107664	A611942_108098	A611942_108532	A611942_109901	A611942_109984	A611942_110241	A611942_114962	A611942_115067	A611942_121349	A611942_123179	A611942_124850	A611942_126503	A611942_127520	A611942_128045	A611942_136544	A611942_136868	A611942_137651	A611942_137733	A611942_139535	A611942_144334	A611942_147063	A611942_147503	A611942_147664	A611942_149176	A611942_149659	A611942_150172	A611942_151000	A611942_151553	A611942_152132	A611942_152331	A611942_153364	A611942_154794	A611942_155779	A611942_156222	A611942_157196	A611942_158138	A611942_158172	A611942_158804	A611942_159494	A611942_161637	A611942_163717	A611942_168651	A611942_170122	A611942_170930	A611942_172738	A611942_173223	A611942_173495	A611942_174890	A611942_175165	A611942_118889	A611942_157866	A611942_125975	A611942_87666	A611942_83061	A611942_82633	A611942_143402	A611942_159520	A611942_157967	A611942_106496	A611942_122255	A611942_111066	A611942_137900	A611942_140306	A611942_154879	A611942_160987	A611942_107208	A611942_113914	A611942_155238	A611942_115210	A611942_166000	A611942_160492	A611942_148406	A611942_141012	A611942_110503	A611942_89534	A611942_173201	A611942_134015	A611942_131959	A611942_116755	A611942_122094	A611942_154344	A611942_106924	A611942_115408	A611942_141501	A611942_166152	A611942_175324	A611942_98209	A611942_172536	A611942_140379	A611942_145775	A611942_170908	A611942_152925	A611942_114276	A611942_131564	A611942_114257	A611942_125379	A611942_105866	A611942_132603	A611942_162318	A611942_119161	A611942_133851	A611942_167651	A611942_138581	A611942_161134	A611942_133920	A611942_94897	A611942_82663	A611942_142419	A611942_114151	A611942_132853	A611942_143445	A611942_167189	A611942_170370	A611942_171398	A611942_166474	A611942_105777	A611942_139125	A611942_150717	A611942_152693	A611942_153537	A611942_173420	A611942_114003	A611942_158904	A611942_173574	A611942_131420	A611942_136106	A611942_166639	A611942_116215	A611942_152521	A611942_104268	A611942_106344	A611942_89371	A611942_108940	A611942_168879	A611942_94147	A611942_99360	A611942_123833	A611942_108644	A611942_143157	A611942_109658	A611942_113406	A611942_118310	A611942_153410	A611942_117695	A611942_148067	A611942_140092	A611942_114267	A611942_122217	A611942_139887	A611942_118200	A611942_147974	A611942_160201	A611942_102864	A618553_139191	A618553_108506	A618553_111284	A618553_162999	A618553_136124	A618553_151240	A618553_165444	A618553_168956	A618553_136407	A618553_142369	A618553_82601	A618553_82872	A618553_83600	A618553_90498	A618553_91077	A618553_95885	A618553_97294	A618553_97352	A618553_99457	A618553_100504	A618553_101909	A618553_102579	A618553_102876	A618553_102939	A618553_102961	A618553_103300	A618553_107043	A618553_107197	A618553_107699	A618553_109042	A618553_109405	A618553_109480	A618553_109634	A618553_113095	A618553_114505	A618553_114619	A618553_115810	A618553_117247	A618553_120409	A618553_121968	A618553_122059	A618553_123219	A618553_124309	A618553_124851	A618553_125177	A618553_127252	A618553_127334	A618553_128291	A618553_131515	A618553_136866	A618553_137294	A618553_138624	A618553_143534	A618553_144839	A618553_147656	A618553_148203	A618553_150330	A618553_151373	A618553_152522	A618553_154817	A618553_155427	A618553_158071	A618553_160202	A618553_168726	A618553_169958	A618553_171230	A618553_172781	A618553_175342	A618553_113063	A618553_120695	A618553_135631	A618553_148209	A618553_128914	A618553_108999	A618553_88960	A618553_165789	A618553_114369	A618553_154462	A662548_338259	A618553_114725	A611942_153227	A611942_161241	A662548_292517	A618553_116162	A662548_339503	A611942_144336	A618553_174885	A662548_317807	A618553_168176	A618553_90744	A618553_83904	A618553_86937	A618553_89609	A611942_90310	A618553_91569	A611942_91745	A618553_93139	A618553_93405	A611942_95630	A618553_95841	A618553_95858	A618553_95942	A611942_97990	A618553_98324	A618553_98594	A618553_98680	A618553_100927	A618553_104758	A618553_106546	A618553_106767	A618553_108579	A618553_110049	A618553_111343	A618553_112744	A618553_115475	A618553_116921	A618553_117629	A618553_117637	A611942_117772	A618553_121326	A618553_121592	A618553_124126	A618553_124769	A618553_126533	A618553_127377	A618553_127897	A611942_128362	A618553_135156	A618553_138138	A618553_138465	A618553_138762	A618553_140521	A611942_141316	A618553_141864	A618553_142377	A618553_144206	A618553_145740	A611942_145787	A618553_148818	A618553_149657	A618553_150830	A618553_151302	A618553_152380	A618553_152431	A618553_152801	A618553_154625	A618553_157149	A618553_159546	A618553_161568	A618553_165191	A618553_165809	A618553_165917	A618553_166389	A618553_167180	A618553_167779	A618553_168918	A618553_169267	A618553_169901	A618553_170786	A618553_171171	A618553_173526	A618553_175112	A618553_175526	A662548_240293	A662548_249175	A662548_254766	A662548_279165	A662548_280163	A662548_294584	A662548_297798	A662548_302068	A662548_318547	A662548_322150	A662548_331382	A662548_331589	A662548_332535	A662548_338609	A662548_344874	A662548_354446	A662548_354817	A618553_87283	A618553_104001	A618553_86511	A618553_144638	A618553_172766	A611942_99812	A611942_105586	A611942_130547	A611942_131944	A611942_150617	A611942_148708	A611942_172336	A618553_92280	A618553_100315	A618553_96313	A618553_84808	A611942_160549	A618553_163794	A611942_112694	A618553_123507	A618553_118482	A662548_268534	A618553_135808	A611942_129941	A618553_137667	A611942_110562	A611942_161331	A611942_92486	A611942_106882	A618553_93015	A611942_115002	A611942_148374	A611942_128706	A611942_141389	A611942_84550	A611942_159826	A611942_158560	A611942_156089	A611942_153298	A611942_164147	A611942_112073	A611942_138407	A611942_92893	A611942_83781	A611942_121211	A611942_143928	A611942_125973	A618553_125663	A611942_126480	A618553_141762	A618553_159425	A611942_142527	A618553_124071	A611942_118423	A611942_95906
otu236	A662548_287171	A662548_336074	A662548_318882
otu237	A623163_52353
otu238	A618553_130890
otu239	A657028_201658	A611942_102972	A657028_204737	A657028_184188	A657028_201588	A657028_202622	A657028_208891	A657028_216918	A657028_209872	A657028_212321	A657028_212086
otu240	A661741_295220	A661741_312009	A661741_350894	A661741_278189	A661741_293725
otu241	A618553_139328
otu242	A618553_169147
otu243	A508296_218185	A508296_199542	A508296_178917	A618553_108849	A508296_193746	A508296_233797	A508296_209448	A618553_118052	A618553_155022
otu244	A508296_214746
otu245	A618553_128119	A618553_125160	A662548_323480	A623163_36103	A623163_947	A623163_77062
otu246	A623163_72381	A623163_19180	A623163_55651	A623163_32790	A623163_61951	A623163_12155	A623163_21110	A623163_9736	A623163_63327
otu247	A623163_79951	A623163_43155	A623163_78487	A623163_79332
otu248	A618553_93725
otu249	A618553_91605	A618553_172392
otu250	A623030_47696	A623030_23077	A623030_70367	A623030_17381	A623030_39939	A623030_16972	A623030_67110	A623030_68127	A623030_26750	A623030_8416	A623030_61835	A623030_41039
otu251	A657028_226976
otu252	A618553_160317	A661741_260504	A661741_283001	A618553_142899
otu253	A611942_141176	A618553_98792	A623163_37169	A623163_3237	A623163_3843	A623163_6344	A611942_156378	A623030_13545	A623030_22707
otu254	A611942_172375	A611942_120439	A611942_140615
otu255	A657028_190972
otu256	A662548_355424
otu257	A662548_330478
otu258	A618553_169493
otu259	A623030_61616
otu260	A623030_29982
otu261	A623030_61619	A623030_65216	A623030_19688	A623030_40159
otu262	A611942_104668	A611942_156869	A657028_188811	A611942_168711
otu263	A611942_89931
otu264	A662548_305103
otu265	A611942_121286
otu266	A611942_121280
otu267	A623163_76374
otu268	A611942_158589
otu269	A662548_296451	A662548_304807	A662548_306320	A662548_334424	A662548_342878	A662548_286273	A662548_297475
otu270	A623030_45928
otu271	A661741_256590	A661741_295792	A661741_336642	A661741_353976	A661741_285947	A661741_288719	A661741_297151	A661741_290953	A661741_233971	A661741_269179	A661741_313831	A661741_330450	A661741_335203	A661741_272867	A661741_292008	A661741_319396	A661741_321378	A661741_322783	A661741_327351	A661741_252979	A661741_294309
otu272	A661741_259118
otu273	A661741_319765
otu274	A611942_87930
otu275	A618553_96899	A623163_41576	A623030_61162	A623030_77708	A623030_80484	A623030_76808	A618553_115791	A611942_95587	A618553_91979	A618553_92247	A618553_104792	A618553_119197	A618553_126131	A618553_131577	A618553_137701	A618553_162313	A618553_98212	A618553_136953	A618553_150943	A618553_85756
otu276	A618553_166784	A508296_230752
otu277	A662548_248425
otu278	A618553_142879
otu279	A661741_271981
otu280	A662548_279569	A662548_239264	A662548_289134	A662548_339617	A662548_350773	A662548_269455	A661741_262981	A661741_307499	A662548_233883	A662548_234205	A662548_249197	A661741_273886	A662548_293305	A662548_315449	A661741_341911	A662548_342942	A662548_355598	A661741_249186	A662548_257132	A661741_250646	A661741_289521	A661741_296043	A661741_330298	A661741_244038
otu281	A611942_165989
otu282	A657028_217360	A508296_203155	A508296_213976	A508296_214048
otu283	A661741_234668	A661741_241577	A661741_247734	A661741_257426	A661741_277552	A661741_286853	A661741_309275	A661741_241152
otu284	A661741_281014	A661741_329462
otu285	A657028_212799
otu286	A623030_60884	A623030_62855	A623030_53466	A623030_11241	A623030_67002	A623030_18750	A623030_50245
otu287	A618553_164875
otu288	A661741_282132	A661741_338098
otu289	A611942_159984
otu290	A657028_229645
otu291	A623163_7345	A623163_53290	A623163_56556	A623163_47606	A623163_73092	A623163_56157	A623163_33606	A623163_46134	A623163_71653	A623163_38295
otu292	A618553_110565	A623163_1585	A618553_138228	A623163_67347	A618553_125938	A618553_136425	A618553_166603	A618553_152203	A618553_161357	A618553_159505
otu293	A618553_93129
otu294	A623030_19458
otu295	A657028_216093
otu296	A623030_55400
otu297	A661741_235284	A661741_247870	A661741_254351	A661741_302625	A661741_312464
otu298	A611942_102035
otu299	A661741_234480
otu300	A618553_111963
otu301	A661741_320269
otu302	A661741_347501
otu303	A618553_111965
otu304	A661741_340318	A662548_290050	A662548_305253	A662548_340511	A662548_234874	A662548_245653	A662548_250844	A661741_290748	A662548_300558	A662548_305083	A661741_312907	A662548_324821	A662548_342218	A662548_348781	A661741_299921	A662548_266947	A662548_260297
otu305	A661741_242968	A661741_303430	A661741_318818	A661741_339285
otu306	A618553_101868	A618553_171934
otu307	A662548_293478
otu308	A623163_74437	A623163_64445	A623163_70532	A623030_15794
otu309	A661741_331859	A661741_336743	A661741_298231
otu310	A661741_235756	A661741_240319	A661741_245476	A661741_259126	A661741_351231	A662548_323059	A662548_327524	A662548_345123	A661741_237740	A661741_238223	A661741_238428	A661741_248417	A661741_256871	A661741_315030	A661741_327931	A661741_348677	A661741_352294	A661741_353993	A661741_239165	A662548_290809	A661741_317999	A661741_324306	A661741_281417	A661741_284885
otu311	A611942_97116	A662548_250805	A661741_312943	A611942_141071	A611942_174731	A661741_293820	A661741_337986	A661741_278636	A661741_345676	A611942_95021
otu312	A657028_233326	A618553_159889	A657028_214558
otu313	A611942_170262
otu314	A662548_312792
otu315	A661741_253612	A662548_278208
otu316	A661741_307613	A661741_307996	A661741_272506	A661741_239337	A661741_337778	A661741_237224	A661741_244501	A661741_245220	A661741_278585	A661741_280501	A661741_328944	A661741_354063	A661741_301224	A661741_251810	A661741_272060	A661741_251636	A661741_329440
otu317	A623030_30253
otu318	A661741_298106	A662548_306783	A661741_266516	A661741_251448	A661741_306121	A661741_320557	A662548_244932	A662548_257070	A662548_277039	A662548_277449	A662548_300349	A662548_316675	A662548_346628	A618553_92258	A661741_238724
otu319	A662548_339595
otu320	A611942_92097
[truncated: 4,460,676 more chars]
