# Supplementary material for: Effects of changes on gut microbiota in children with acute Kawasaki disease
Source: PeerJ. 2020 Aug 6;8:e9698. doi: 10.7717/peerj.9698 (PMC7512135; doi:10.7717/peerj.9698)
Supplement: Supplemental Information 1 [file peerj-08-9698-s001.zip › B05_index/index.txt]

	Simpson	Chao1	ACE	Shannon
A1	0.941684	765.35	762.19	6.24
A2	0.959541	771.88	769.18	6.28
A3	0.829909	640.04	657.85	4.54
B1	0.849503	297.00	292.32	3.75
B2	0.867849	234.55	233.92	3.90
B4	0.615917	116.00	116.00	2.31
