# Supplementary material for: Effects of changes on gut microbiota in children with acute Kawasaki disease
Source: PeerJ. 2020 Aug 6;8:e9698. doi: 10.7717/peerj.9698 (PMC7512135; doi:10.7717/peerj.9698)
Supplement: Supplemental Information 1 [file peerj-08-9698-s001.zip › B07_taxa_summary/otu_table_L2.txt]

Taxon	A1	A2	A3	B1	B2	B4
k__Bacteria;p__Firmicutes	0.674617353097	0.451319293149	0.532541521823	0.569160009683	0.404413540007	0.174110376129
k__Bacteria;p__Bacteroidetes	0.317802134132	0.268506414912	0.424971031286	0.141031227306	0.258679801053	0.0662932741055
k__Bacteria;p__Proteobacteria	0.000820819854184	0.257322682159	0.0409907300116	0.256354393609	0.332367569656	0.154217565545
k__Bacteria;p__Actinobacteria	0.00569745545845	0.0201888162672	0.00140015449981	0.0318566932946	0.00453908928485	0.604509680846
k__Bacteria;p__Cyanobacteria	0.000965670416687	0.000193657709998	9.6562379297e-05	0.00106511740499	0	0
k__Bacteria;p__TM7	4.82835208343e-05	0.00198499152748	0	0.000242072137497	0	0
k__Bacteria;p__[Thermi]	4.82835208343e-05	0.000435729847495	0	0.000193657709998	0	0
k__Bacteria;p__Acidobacteria	0	0	0	0	0	0.000627685770846
k__Bacteria;p__Fusobacteria	0	4.84144274994e-05	0	9.68288549988e-05	0	0
k__Bacteria;p__Verrucomicrobia	0	0	0	0	0	0.000144850562503
k__Bacteria;p__Gemmatimonadetes	0	0	0	0	0	9.65670416687e-05
