# Supplementary material for: Effects of changes on gut microbiota in children with acute Kawasaki disease
Source: PeerJ. 2020 Aug 6;8:e9698. doi: 10.7717/peerj.9698 (PMC7512135; doi:10.7717/peerj.9698)
Supplement: Supplemental Information 1 [file peerj-08-9698-s001.zip › B07_taxa_summary/otu_table_L3.txt]

Taxon	A1	A2	A3	B1	B2	B4
k__Bacteria;p__Firmicutes;c__Clostridia	0.662449905847	0.432486080852	0.154451525686	0.306995884774	0.177845381235	0.0246245956255
k__Bacteria;p__Bacteroidetes;c__Bacteroidia	0.317802134132	0.268215928347	0.424971031286	0.141031227306	0.258679801053	0.0660035729805
k__Bacteria;p__Proteobacteria;c__Gammaproteobacteria	0	0.21955942871	0.00357280803399	0.253449527959	0.332367569656	0.0146299068128
k__Bacteria;p__Firmicutes;c__Bacilli	0.00130365506253	0.0083272815299	0.370316724604	0.246913580247	0.00555314114636	0.143257206315
k__Bacteria;p__Actinobacteria;c__Actinobacteria	0.00222104195838	0.0136044541273	0.00135187331016	0.0313725490196	0	0.604123412679
k__Bacteria;p__Firmicutes;c__Erysipelotrichi	0.0108637921877	0.0105059307674	0.00777327153341	0.0152505446623	0.221015017625	0.00622857418763
k__Bacteria;p__Proteobacteria;c__Betaproteobacteria	4.82835208343e-05	0.0304042604696	0.0368385477018	0.00271120793997	0	0.137318333253
k__Bacteria;p__Actinobacteria;c__Coriobacteriia	0.00347641350007	0.00658436213992	0	0.000484144274994	0.00453908928485	0
k__Bacteria;p__Proteobacteria;c__Deltaproteobacteria	0.00033798464584	0.00508351488744	4.82811896485e-05	0	0	0.000482835208343
k__Bacteria;p__Proteobacteria;c__Alphaproteobacteria	0.000434551687509	0.00198499152748	0.000531093086134	0.000193657709998	0	0.00178649027087
k__Bacteria;p__TM7;c__TM7-3	4.82835208343e-05	0.00198499152748	0	0.000242072137497	0	0
k__Bacteria;p__Cyanobacteria;c__Chloroplast	0.000965670416687	0.000145243282498	9.6562379297e-05	0.00106511740499	0	0
k__Bacteria;p__[Thermi];c__Deinococci	4.82835208343e-05	0.000435729847495	0	0.000193657709998	0	0
k__Bacteria;p__Actinobacteria;c__Acidimicrobiia	0	0	4.82811896485e-05	0	0	0.000386268166675
k__Bacteria;p__Bacteroidetes;c__[Saprospirae]	0	0.000290486564996	0	0	0	9.65670416687e-05
k__Bacteria;p__Acidobacteria;c__iii1-8	0	0	0	0	0	0.00033798464584
k__Bacteria;p__Proteobacteria;c__Epsilonproteobacteria	0	0.000290486564996	0	0	0	0
k__Bacteria;p__Acidobacteria;c__Acidobacteria-6	0	0	0	0	0	0.000289701125006
k__Bacteria;p__Bacteroidetes;c__Sphingobacteriia	0	0	0	0	0	0.000193134083337
k__Bacteria;p__Fusobacteria;c__Fusobacteriia	0	4.84144274994e-05	0	9.68288549988e-05	0	0
k__Bacteria;p__Verrucomicrobia;c__Verrucomicrobiae	0	0	0	0	0	0.000144850562503
k__Bacteria;p__Gemmatimonadetes;c__Gemm-1	0	0	0	0	0	9.65670416687e-05
k__Bacteria;p__Cyanobacteria;c__4C0d-2	0	4.84144274994e-05	0	0	0	0
