# Supplementary material for: Effects of changes on gut microbiota in children with acute Kawasaki disease
Source: PeerJ. 2020 Aug 6;8:e9698. doi: 10.7717/peerj.9698 (PMC7512135; doi:10.7717/peerj.9698)
Supplement: Supplemental Information 1 [file peerj-08-9698-s001.zip › B07_taxa_summary/otu_table_L4.txt]

Taxon	A1	A2	A3	B1	B2	B4
k__Bacteria;p__Firmicutes;c__Clostridia;o__Clostridiales	0.662449905847	0.432486080852	0.154451525686	0.306995884774	0.177845381235	0.0246245956255
k__Bacteria;p__Bacteroidetes;c__Bacteroidia;o__Bacteroidales	0.317802134132	0.268215928347	0.424971031286	0.141031227306	0.258679801053	0.0660035729805
k__Bacteria;p__Firmicutes;c__Bacilli;o__Lactobacillales	0.00130365506253	0.0079399661099	0.370316724604	0.246429435972	0.00555314114636	0.142774371107
k__Bacteria;p__Proteobacteria;c__Gammaproteobacteria;o__Enterobacteriales	0	0.0585814572743	9.6562379297e-05	0.253062212539	0.331836399633	0
k__Bacteria;p__Actinobacteria;c__Actinobacteria;o__Bifidobacteriales	0.000579402250012	0.00566448801743	9.6562379297e-05	0.0253207455822	0	0.601322968471
k__Bacteria;p__Firmicutes;c__Erysipelotrichi;o__Erysipelotrichales	0.0108637921877	0.0105059307674	0.00777327153341	0.0152505446623	0.221015017625	0.00622857418763
k__Bacteria;p__Proteobacteria;c__Betaproteobacteria;o__Burkholderiales	4.82835208343e-05	0.0304042604696	0.0367419853225	0.00271120793997	0	0.13717348269
k__Bacteria;p__Proteobacteria;c__Gammaproteobacteria;o__Pseudomonadales	0	0.160977971435	0.00231749710313	0.000387315419995	0	0.0100912558544
k__Bacteria;p__Actinobacteria;c__Actinobacteria;o__Actinomycetales	0.00164163970837	0.0079399661099	0.00125531093086	0.00605180343742	0	0.00280044420839
k__Bacteria;p__Actinobacteria;c__Coriobacteriia;o__Coriobacteriales	0.00347641350007	0.00658436213992	0	0.000484144274994	0.00453908928485	0
k__Bacteria;p__Proteobacteria;c__Deltaproteobacteria;o__Desulfovibrionales	0.00033798464584	0.00508351488744	4.82811896485e-05	0	0	0.000386268166675
k__Bacteria;p__Proteobacteria;c__Gammaproteobacteria;o__Xanthomonadales	0	0	0.00096562379297	0	0	0.00294529477089
k__Bacteria;p__TM7;c__TM7-3;o__Unclassified_TM7-3	4.82835208343e-05	0.00198499152748	0	0.000242072137497	0	0
k__Bacteria;p__Proteobacteria;c__Alphaproteobacteria;o__Rhizobiales	0	0.00159767610748	9.6562379297e-05	0.000193657709998	0	0.000386268166675
k__Bacteria;p__Cyanobacteria;c__Chloroplast;o__Streptophyta	0.000965670416687	0.000145243282498	0	0.00106511740499	0	0
k__Bacteria;p__Proteobacteria;c__Alphaproteobacteria;o__Caulobacterales	0	0.000193657709998	0.000289687137891	0	0	0.000772536333349
k__Bacteria;p__Firmicutes;c__Bacilli;o__Bacillales	0	0.000193657709998	0	0.000484144274994	0	0.000482835208343
k__Bacteria;p__Proteobacteria;c__Gammaproteobacteria;o__Pasteurellales	0	0	0	0	4.82881838814e-05	0.000869103375018
k__Bacteria;p__Proteobacteria;c__Gammaproteobacteria;o__Alteromonadales	0	0	0.000193124758594	0	0	0.000724252812515
k__Bacteria;p__Proteobacteria;c__Alphaproteobacteria;o__Sphingomonadales	0	4.84144274994e-05	0.000144843568946	0	0	0.000627685770846
k__Bacteria;p__[Thermi];c__Deinococci;o__Thermales	4.82835208343e-05	0.000435729847495	0	0.000193657709998	0	0
k__Bacteria;p__Proteobacteria;c__Gammaproteobacteria;o__Aeromonadales	0	0	0	0	0.000482881838814	0
k__Bacteria;p__Proteobacteria;c__Alphaproteobacteria;o__RF32	0.000434551687509	0	0	0	0	0
k__Bacteria;p__Actinobacteria;c__Acidimicrobiia;o__Acidimicrobiales	0	0	4.82811896485e-05	0	0	0.000386268166675
k__Bacteria;p__Bacteroidetes;c__[Saprospirae];o__[Saprospirales]	0	0.000290486564996	0	0	0	9.65670416687e-05
k__Bacteria;p__Acidobacteria;c__iii1-8;o__SJA-36	0	0	0	0	0	0.00033798464584
k__Bacteria;p__Proteobacteria;c__Epsilonproteobacteria;o__Campylobacterales	0	0.000290486564996	0	0	0	0
k__Bacteria;p__Acidobacteria;c__Acidobacteria-6;o__iii1-15	0	0	0	0	0	0.000289701125006
k__Bacteria;p__Proteobacteria;c__Betaproteobacteria;o__Rhodocyclales	0	0	9.6562379297e-05	0	0	0.000144850562503
k__Bacteria;p__Firmicutes;c__Bacilli;o__Gemellales	0	0.000193657709998	0	0	0	0
k__Bacteria;p__Bacteroidetes;c__Sphingobacteriia;o__Sphingobacteriales	0	0	0	0	0	0.000193134083337
k__Bacteria;p__Fusobacteria;c__Fusobacteriia;o__Fusobacteriales	0	4.84144274994e-05	0	9.68288549988e-05	0	0
k__Bacteria;p__Proteobacteria;c__Alphaproteobacteria;o__Rhodobacterales	0	0.000145243282498	0	0	0	0
k__Bacteria;p__Verrucomicrobia;c__Verrucomicrobiae;o__Verrucomicrobiales	0	0	0	0	0	0.000144850562503
k__Bacteria;p__Gemmatimonadetes;c__Gemm-1;o__Unclassified_Gemm-1	0	0	0	0	0	9.65670416687e-05
k__Bacteria;p__Proteobacteria;c__Deltaproteobacteria;o__Syntrophobacterales	0	0	0	0	0	9.65670416687e-05
k__Bacteria;p__Cyanobacteria;c__Chloroplast;o__Stramenopiles	0	0	9.6562379297e-05	0	0	0
k__Bacteria;p__Cyanobacteria;c__4C0d-2;o__MLE1-12	0	4.84144274994e-05	0	0	0	0
