# Supplementary material for: Effects of changes on gut microbiota in children with acute Kawasaki disease
Source: PeerJ. 2020 Aug 6;8:e9698. doi: 10.7717/peerj.9698 (PMC7512135; doi:10.7717/peerj.9698)
Supplement: Supplemental Information 1 [file peerj-08-9698-s001.zip › B07_taxa_summary/otu_table_L5.txt]

Taxon	A1	A2	A3	B1	B2	B4
k__Bacteria;p__Bacteroidetes;c__Bacteroidia;o__Bacteroidales;f__Bacteroidaceae	0.313601467819	0.241781650932	0.424971031286	0.0862260953764	0.258679801053	0.0252039978755
k__Bacteria;p__Firmicutes;c__Clostridia;o__Clostridiales;f__Lachnospiraceae	0.440200859447	0.18702493343	0.0525299343376	0.151537158073	0.0161765416003	0.0220172855005
k__Bacteria;p__Firmicutes;c__Bacilli;o__Lactobacillales;f__Enterococcaceae	0	0.000338900992496	0.366985322518	0.242217380779	0.00439422473321	0.116363285211
k__Bacteria;p__Proteobacteria;c__Gammaproteobacteria;o__Enterobacteriales;f__Enterobacteriaceae	0	0.0585814572743	9.6562379297e-05	0.253062212539	0.331836399633	0
k__Bacteria;p__Actinobacteria;c__Actinobacteria;o__Bifidobacteriales;f__Bifidobacteriaceae	0.000579402250012	0.00566448801743	9.6562379297e-05	0.0253207455822	0	0.601322968471
k__Bacteria;p__Firmicutes;c__Clostridia;o__Clostridiales;f__Ruminococcaceae	0.0298392158756	0.198789639313	0.0848783314021	0.108884047446	0.158240378579	0.00033798464584
k__Bacteria;p__Firmicutes;c__Erysipelotrichi;o__Erysipelotrichales;f__Erysipelotrichaceae	0.0108637921877	0.0105059307674	0.00777327153341	0.0152505446623	0.221015017625	0.00622857418763
k__Bacteria;p__Firmicutes;c__Clostridia;o__Clostridiales;f__Veillonellaceae	0.158031963691	0.0226095376422	0	0.0405712902445	0	0
k__Bacteria;p__Proteobacteria;c__Betaproteobacteria;o__Burkholderiales;f__Oxalobacteraceae	4.82835208343e-05	0.000677801984992	0.0359694862881	0.000484144274994	0	0.135097291294
k__Bacteria;p__Proteobacteria;c__Gammaproteobacteria;o__Pseudomonadales;f__Moraxellaceae	0	0.160977971435	0.00202780996524	0.000338900992496	0	0.00869103375018
k__Bacteria;p__Bacteroidetes;c__Bacteroidia;o__Bacteroidales;f__Porphyromonadaceae	0.00106223745836	0.00919874122489	0	0.0548051319293	0	0.0406547245425
k__Bacteria;p__Firmicutes;c__Clostridia;o__Clostridiales;f__Unclassified_Clostridiales	0.0340398821882	0.0179617526023	0.000869061413673	0.000919874122489	0.00178666280361	0.0015450726667
k__Bacteria;p__Proteobacteria;c__Betaproteobacteria;o__Burkholderiales;f__Alcaligenaceae	0	0.0260953764222	0	0	0	0
k__Bacteria;p__Firmicutes;c__Bacilli;o__Lactobacillales;f__Streptococcaceae	0.00130365506253	0.00668119099492	9.6562379297e-05	0.00217864923747	0.000144864551644	0.0146299068128
k__Bacteria;p__Bacteroidetes;c__Bacteroidia;o__Bacteroidales;f__Rikenellaceae	0.00313842885423	0.0172355361898	0	0	0	0
k__Bacteria;p__Firmicutes;c__Clostridia;o__Clostridiales;f__Clostridiaceae	0.00033798464584	0.00188816267248	0.0160293549633	0.000193657709998	4.82881838814e-05	0.000724252812515
k__Bacteria;p__Actinobacteria;c__Coriobacteriia;o__Coriobacteriales;f__Coriobacteriaceae	0.00347641350007	0.00658436213992	0	0.000484144274994	0.00453908928485	0
k__Bacteria;p__Actinobacteria;c__Actinobacteria;o__Actinomycetales;f__Micrococcaceae	0.000434551687509	0.00585814572743	0.000579374275782	0.00503510045994	0	0.00236589252088
k__Bacteria;p__Firmicutes;c__Bacilli;o__Lactobacillales;f__Unclassified_Lactobacillales	0	0	0.00226921591348	0.00169450496248	0.00101405186151	0.00468350152093
k__Bacteria;p__Firmicutes;c__Clostridia;o__Clostridiales;f__Peptostreptococcaceae	0	0.000242072137497	0.000144843568946	0.00488985717744	0.00159351006809	0
k__Bacteria;p__Firmicutes;c__Bacilli;o__Lactobacillales;f__Aerococcaceae	0	0.000580973129993	0.000772499034376	0.000145243282498	0	0.00526290377094
k__Bacteria;p__Proteobacteria;c__Deltaproteobacteria;o__Desulfovibrionales;f__Desulfovibrionaceae	0.00033798464584	0.00508351488744	4.82811896485e-05	0	0	0.000386268166675
k__Bacteria;p__Proteobacteria;c__Gammaproteobacteria;o__Xanthomonadales;f__Xanthomonadaceae	0	0	0.00096562379297	0	0	0.00294529477089
k__Bacteria;p__Proteobacteria;c__Betaproteobacteria;o__Burkholderiales;f__Burkholderiaceae	0	0.00164609053498	0	0.00179133381748	0	0
k__Bacteria;p__Actinobacteria;c__Actinobacteria;o__Actinomycetales;f__Actinomycetaceae	0.00120708802086	0.000580973129993	0.000434530706837	0.000968288549988	0	9.65670416687e-05
k__Bacteria;p__Firmicutes;c__Clostridia;o__Clostridiales;f__[Mogibacteriaceae]	0	0.00280803679496	0	0	0	0
k__Bacteria;p__Proteobacteria;c__Betaproteobacteria;o__Burkholderiales;f__Unclassified_Burkholderiales	0	0.000580973129993	0.000434530706837	9.68288549988e-05	0	0.0015450726667
k__Bacteria;p__Proteobacteria;c__Betaproteobacteria;o__Burkholderiales;f__Comamonadaceae	0	0.00140401839748	0.00033796832754	0.000338900992496	0	0.000531118729178
k__Bacteria;p__TM7;c__TM7-3;o__Unclassified_TM7-3;f__Unclassified_TM7-3	4.82835208343e-05	0.00198499152748	0	0.000242072137497	0	0
k__Bacteria;p__Cyanobacteria;c__Chloroplast;o__Streptophyta;f__Unclassified_Streptophyta	0.000965670416687	0.000145243282498	0	0.00106511740499	0	0
k__Bacteria;p__Firmicutes;c__Bacilli;o__Lactobacillales;f__Carnobacteriaceae	0	0.000338900992496	0.000193124758594	0.000193657709998	0	0.00135193858336
k__Bacteria;p__Proteobacteria;c__Gammaproteobacteria;o__Pseudomonadales;f__Pseudomonadaceae	0	0	0.000289687137891	4.84144274994e-05	0	0.0014002221042
k__Bacteria;p__Proteobacteria;c__Alphaproteobacteria;o__Rhizobiales;f__Brucellaceae	0	0.000968288549988	4.82811896485e-05	0.000193657709998	0	0.000144850562503
k__Bacteria;p__Actinobacteria;c__Actinobacteria;o__Actinomycetales;f__Microbacteriaceae	0	0.00125877511498	0	0	0	0
k__Bacteria;p__Proteobacteria;c__Alphaproteobacteria;o__Caulobacterales;f__Caulobacteraceae	0	0.000193657709998	0.000289687137891	0	0	0.000772536333349
k__Bacteria;p__Firmicutes;c__Clostridia;o__Clostridiales;f__[Tissierellaceae]	0	0.000919874122489	0	0	0	0
k__Bacteria;p__Proteobacteria;c__Gammaproteobacteria;o__Pasteurellales;f__Pasteurellaceae	0	0	0	0	4.82881838814e-05	0.000869103375018
k__Bacteria;p__Proteobacteria;c__Alphaproteobacteria;o__Sphingomonadales;f__Sphingomonadaceae	0	0	0.000144843568946	0	0	0.000627685770846
k__Bacteria;p__Proteobacteria;c__Gammaproteobacteria;o__Alteromonadales;f__[Chromatiaceae]	0	0	0.000144843568946	0	0	0.000627685770846
k__Bacteria;p__[Thermi];c__Deinococci;o__Thermales;f__Thermaceae	4.82835208343e-05	0.000435729847495	0	0.000193657709998	0	0
k__Bacteria;p__Firmicutes;c__Bacilli;o__Bacillales;f__Staphylococcaceae	0	0.000193657709998	0	0	0	0.000482835208343
k__Bacteria;p__Firmicutes;c__Bacilli;o__Bacillales;f__Bacillaceae	0	0	0	0.000484144274994	0	0
k__Bacteria;p__Proteobacteria;c__Gammaproteobacteria;o__Aeromonadales;f__Aeromonadaceae	0	0	0	0	0.000482881838814	0
k__Bacteria;p__Proteobacteria;c__Alphaproteobacteria;o__RF32;f__Unclassified_RF32	0.000434551687509	0	0	0	0	0
k__Bacteria;p__Bacteroidetes;c__[Saprospirae];o__[Saprospirales];f__Chitinophagaceae	0	0.000290486564996	0	0	0	9.65670416687e-05
k__Bacteria;p__Actinobacteria;c__Actinobacteria;o__Actinomycetales;f__Corynebacteriaceae	0	9.68288549988e-05	0.000241405948243	4.84144274994e-05	0	0
k__Bacteria;p__Firmicutes;c__Bacilli;o__Lactobacillales;f__Leuconostocaceae	0	0	0	0	0	0.000386268166675
k__Bacteria;p__Proteobacteria;c__Alphaproteobacteria;o__Rhizobiales;f__Bradyrhizobiaceae	0	0.000338900992496	0	0	0	0
k__Bacteria;p__Acidobacteria;c__iii1-8;o__SJA-36;f__Unclassified_SJA-36	0	0	0	0	0	0.00033798464584
k__Bacteria;p__Actinobacteria;c__Acidimicrobiia;o__Acidimicrobiales;f__Unclassified_Acidimicrobiales	0	0	4.82811896485e-05	0	0	0.000289701125006
k__Bacteria;p__Proteobacteria;c__Epsilonproteobacteria;o__Campylobacterales;f__Helicobacteraceae	0	0.000290486564996	0	0	0	0
k__Bacteria;p__Acidobacteria;c__Acidobacteria-6;o__iii1-15;f__Unclassified_iii1-15	0	0	0	0	0	0.000289701125006
k__Bacteria;p__Proteobacteria;c__Alphaproteobacteria;o__Rhizobiales;f__Methylobacteriaceae	0	0.000145243282498	0	0	0	9.65670416687e-05
k__Bacteria;p__Actinobacteria;c__Actinobacteria;o__Actinomycetales;f__Streptomycetaceae	0	0	0	0	0	0.000241417604172
k__Bacteria;p__Proteobacteria;c__Betaproteobacteria;o__Rhodocyclales;f__Rhodocyclaceae	0	0	9.6562379297e-05	0	0	0.000144850562503
k__Bacteria;p__Firmicutes;c__Bacilli;o__Gemellales;f__Gemellaceae	0	0.000193657709998	0	0	0	0
k__Bacteria;p__Bacteroidetes;c__Sphingobacteriia;o__Sphingobacteriales;f__Sphingobacteriaceae	0	0	0	0	0	0.000193134083337
k__Bacteria;p__Proteobacteria;c__Alphaproteobacteria;o__Rhizobiales;f__Phyllobacteriaceae	0	0	4.82811896485e-05	0	0	0.000144850562503
k__Bacteria;p__Actinobacteria;c__Actinobacteria;o__Actinomycetales;f__Pseudonocardiaceae	0	0.000145243282498	0	0	0	0
k__Bacteria;p__Firmicutes;c__Clostridia;o__Clostridiales;f__Christensenellaceae	0	0.000145243282498	0	0	0	0
k__Bacteria;p__Proteobacteria;c__Alphaproteobacteria;o__Rhodobacterales;f__Rhodobacteraceae	0	0.000145243282498	0	0	0	0
k__Bacteria;p__Bacteroidetes;c__Bacteroidia;o__Bacteroidales;f__S24-7	0	0	0	0	0	0.000144850562503
k__Bacteria;p__Verrucomicrobia;c__Verrucomicrobiae;o__Verrucomicrobiales;f__Verrucomicrobiaceae	0	0	0	0	0	0.000144850562503
k__Bacteria;p__Proteobacteria;c__Gammaproteobacteria;o__Alteromonadales;f__OM60	0	0	4.82811896485e-05	0	0	9.65670416687e-05
k__Bacteria;p__Firmicutes;c__Clostridia;o__Clostridiales;f__Dehalobacteriaceae	0	9.68288549988e-05	0	0	0	0
k__Bacteria;p__Fusobacteria;c__Fusobacteriia;o__Fusobacteriales;f__Leptotrichiaceae	0	0	0	9.68288549988e-05	0	0
k__Bacteria;p__Proteobacteria;c__Alphaproteobacteria;o__Rhizobiales;f__Methylocystaceae	0	9.68288549988e-05	0	0	0	0
k__Bacteria;p__Actinobacteria;c__Acidimicrobiia;o__Acidimicrobiales;f__C111	0	0	0	0	0	9.65670416687e-05
k__Bacteria;p__Actinobacteria;c__Actinobacteria;o__Actinomycetales;f__Geodermatophilaceae	0	0	0	0	0	9.65670416687e-05
k__Bacteria;p__Firmicutes;c__Bacilli;o__Lactobacillales;f__Lactobacillaceae	0	0	0	0	0	9.65670416687e-05
k__Bacteria;p__Gemmatimonadetes;c__Gemm-1;o__Unclassified_Gemm-1;f__Unclassified_Gemm-1	0	0	0	0	0	9.65670416687e-05
k__Bacteria;p__Proteobacteria;c__Deltaproteobacteria;o__Syntrophobacterales;f__Syntrophobacteraceae	0	0	0	0	0	9.65670416687e-05
k__Bacteria;p__Cyanobacteria;c__Chloroplast;o__Stramenopiles;f__Unclassified_Stramenopiles	0	0	9.6562379297e-05	0	0	0
k__Bacteria;p__Cyanobacteria;c__4C0d-2;o__MLE1-12;f__Unclassified_MLE1-12	0	4.84144274994e-05	0	0	0	0
k__Bacteria;p__Fusobacteria;c__Fusobacteriia;o__Fusobacteriales;f__Fusobacteriaceae	0	4.84144274994e-05	0	0	0	0
k__Bacteria;p__Proteobacteria;c__Alphaproteobacteria;o__Rhizobiales;f__Rhizobiaceae	0	4.84144274994e-05	0	0	0	0
k__Bacteria;p__Proteobacteria;c__Alphaproteobacteria;o__Sphingomonadales;f__Unclassified_Sphingomonadales	0	4.84144274994e-05	0	0	0	0
