# Supplementary material for: Effects of changes on gut microbiota in children with acute Kawasaki disease
Source: PeerJ. 2020 Aug 6;8:e9698. doi: 10.7717/peerj.9698 (PMC7512135; doi:10.7717/peerj.9698)
Supplement: Supplemental Information 1 [file peerj-08-9698-s001.zip › B07_taxa_summary_group/otu_table_group_L2.txt]

Taxon	A	B
k__Bacteria;p__Firmicutes	0.552917297593	0.382392267418
k__Bacteria;p__Bacteroidetes	0.337156480557	0.155344341522
k__Bacteria;p__Proteobacteria	0.0995682850606	0.247635924285
k__Bacteria;p__Actinobacteria	0.00908534424434	0.213805879984
k__Bacteria;p__Cyanobacteria	0.000418827926158	0.000354409987918
k__Bacteria;p__TM7	0.000676568188408	8.0547724527e-05
k__Bacteria;p__[Thermi]	0.000161087663907	6.44381796213e-05
k__Bacteria;p__Acidobacteria	0	0.000209424083769
k__Bacteria;p__Verrucomicrobia	0	4.83286347161e-05
k__Bacteria;p__Fusobacteria	1.61087663907e-05	3.22190898107e-05
k__Bacteria;p__Gemmatimonadetes	0	3.22190898107e-05
