# Supplementary material for: Effects of changes on gut microbiota in children with acute Kawasaki disease
Source: PeerJ. 2020 Aug 6;8:e9698. doi: 10.7717/peerj.9698 (PMC7512135; doi:10.7717/peerj.9698)
Supplement: Supplemental Information 1 [file peerj-08-9698-s001.zip › B07_taxa_summary_group/otu_table_group_L3.txt]

Taxon	A	B
k__Bacteria;p__Firmicutes;c__Clostridia	0.416443828732	0.169697946033
k__Bacteria;p__Bacteroidetes;c__Bacteroidia	0.337059827958	0.155247684253
k__Bacteria;p__Proteobacteria;c__Gammaproteobacteria	0.0742453042945	0.20009665727
k__Bacteria;p__Firmicutes;c__Bacilli	0.126759882728	0.131808296415
k__Bacteria;p__Actinobacteria;c__Actinobacteria	0.00571861206869	0.212001610954
k__Bacteria;p__Firmicutes;c__Erysipelotrichi	0.00971358613357	0.08088602497
k__Bacteria;p__Proteobacteria;c__Betaproteobacteria	0.0224234028158	0.0467176802255
k__Bacteria;p__Actinobacteria;c__Coriobacteriia	0.00335062340926	0.00167539267016
k__Bacteria;p__Proteobacteria;c__Deltaproteobacteria	0.00182029060214	0.000161095449053
k__Bacteria;p__Proteobacteria;c__Alphaproteobacteria	0.000982634749831	0.00066049134112
k__Bacteria;p__Cyanobacteria;c__Chloroplast	0.000402719159767	0.000354409987918
k__Bacteria;p__TM7;c__TM7-3	0.000676568188408	8.0547724527e-05
k__Bacteria;p__[Thermi];c__Deinococci	0.000161087663907	6.44381796213e-05
k__Bacteria;p__Actinobacteria;c__Acidimicrobiia	1.61087663907e-05	0.000128876359243
k__Bacteria;p__Bacteroidetes;c__[Saprospirae]	9.6652598344e-05	3.22190898107e-05
k__Bacteria;p__Acidobacteria;c__iii1-8	0	0.000112766814337
k__Bacteria;p__Acidobacteria;c__Acidobacteria-6	0	9.6657269432e-05
k__Bacteria;p__Proteobacteria;c__Epsilonproteobacteria	9.66525983442e-05	0
k__Bacteria;p__Bacteroidetes;c__Sphingobacteriia	0	6.44381796213e-05
k__Bacteria;p__Verrucomicrobia;c__Verrucomicrobiae	0	4.83286347161e-05
k__Bacteria;p__Fusobacteria;c__Fusobacteriia	1.61087663907e-05	3.22190898107e-05
k__Bacteria;p__Gemmatimonadetes;c__Gemm-1	0	3.22190898107e-05
k__Bacteria;p__Cyanobacteria;c__4C0d-2	1.61087663907e-05	0
