# Supplementary material for: Effects of changes on gut microbiota in children with acute Kawasaki disease
Source: PeerJ. 2020 Aug 6;8:e9698. doi: 10.7717/peerj.9698 (PMC7512135; doi:10.7717/peerj.9698)
Supplement: Supplemental Information 1 [file peerj-08-9698-s001.zip › B07_taxa_summary_group/otu_table_group_L4.txt]

Taxon	A	B
k__Bacteria;p__Firmicutes;c__Clostridia;o__Clostridiales	0.416443828732	0.169697946033
k__Bacteria;p__Bacteroidetes;c__Bacteroidia;o__Bacteroidales	0.337059827958	0.155247684253
k__Bacteria;p__Firmicutes;c__Bacilli;o__Lactobacillales	0.126631012597	0.131486105517
k__Bacteria;p__Proteobacteria;c__Gammaproteobacteria;o__Enterobacteriales	0.0195238248655	0.19490938381
k__Bacteria;p__Actinobacteria;c__Actinobacteria;o__Bifidobacteriales	0.00211024839718	0.209053564237
k__Bacteria;p__Firmicutes;c__Erysipelotrichi;o__Erysipelotrichales	0.00971358613357	0.08088602497
k__Bacteria;p__Proteobacteria;c__Betaproteobacteria;o__Burkholderiales	0.022391185283	0.0466693515908
k__Bacteria;p__Proteobacteria;c__Gammaproteobacteria;o__Pseudomonadales	0.0543348690356	0.00349577124446
k__Bacteria;p__Actinobacteria;c__Actinobacteria;o__Actinomycetales	0.00360836367151	0.00294804671768
k__Bacteria;p__Actinobacteria;c__Coriobacteriia;o__Coriobacteriales	0.00335062340926	0.00167539267016
k__Bacteria;p__Proteobacteria;c__Deltaproteobacteria;o__Desulfovibrionales	0.00182029060214	0.000128876359243
k__Bacteria;p__Proteobacteria;c__Gammaproteobacteria;o__Xanthomonadales	0.000322175327814	0.000982682239225
k__Bacteria;p__Proteobacteria;c__Alphaproteobacteria;o__Rhizobiales	0.000563806823673	0.000193314538864
k__Bacteria;p__TM7;c__TM7-3;o__Unclassified_TM7-3	0.000676568188408	8.0547724527e-05
k__Bacteria;p__Cyanobacteria;c__Chloroplast;o__Streptophyta	0.000370501626986	0.000354409987918
k__Bacteria;p__Proteobacteria;c__Alphaproteobacteria;o__Caulobacterales	0.000161087663907	0.000257752718486
k__Bacteria;p__Firmicutes;c__Bacilli;o__Bacillales	6.44350655625e-05	0.000322190898107
k__Bacteria;p__Proteobacteria;c__Gammaproteobacteria;o__Pasteurellales	0	0.000306081353202
k__Bacteria;p__Proteobacteria;c__Gammaproteobacteria;o__Alteromonadales	6.44350655627e-05	0.00024164317358
k__Bacteria;p__Proteobacteria;c__Alphaproteobacteria;o__Sphingomonadales	6.44350655627e-05	0.00020942408377
k__Bacteria;p__[Thermi];c__Deinococci;o__Thermales	0.000161087663907	6.44381796213e-05
k__Bacteria;p__Proteobacteria;c__Gammaproteobacteria;o__Aeromonadales	0	0.000161095449053
k__Bacteria;p__Actinobacteria;c__Acidimicrobiia;o__Acidimicrobiales	1.61087663907e-05	0.000128876359243
k__Bacteria;p__Proteobacteria;c__Alphaproteobacteria;o__RF32	0.000144978897516	0
k__Bacteria;p__Bacteroidetes;c__[Saprospirae];o__[Saprospirales]	9.6652598344e-05	3.22190898107e-05
k__Bacteria;p__Acidobacteria;c__iii1-8;o__SJA-36	0	0.000112766814337
k__Bacteria;p__Acidobacteria;c__Acidobacteria-6;o__iii1-15	0	9.6657269432e-05
k__Bacteria;p__Proteobacteria;c__Epsilonproteobacteria;o__Campylobacterales	9.66525983442e-05	0
k__Bacteria;p__Proteobacteria;c__Betaproteobacteria;o__Rhodocyclales	3.22175327814e-05	4.83286347161e-05
k__Bacteria;p__Bacteroidetes;c__Sphingobacteriia;o__Sphingobacteriales	0	6.44381796213e-05
k__Bacteria;p__Firmicutes;c__Bacilli;o__Gemellales	6.44350655625e-05	0
k__Bacteria;p__Verrucomicrobia;c__Verrucomicrobiae;o__Verrucomicrobiales	0	4.83286347161e-05
k__Bacteria;p__Fusobacteria;c__Fusobacteriia;o__Fusobacteriales	1.61087663907e-05	3.22190898107e-05
k__Bacteria;p__Proteobacteria;c__Alphaproteobacteria;o__Rhodobacterales	4.8326299172e-05	0
k__Bacteria;p__Gemmatimonadetes;c__Gemm-1;o__Unclassified_Gemm-1	0	3.22190898107e-05
k__Bacteria;p__Proteobacteria;c__Deltaproteobacteria;o__Syntrophobacterales	0	3.22190898107e-05
k__Bacteria;p__Cyanobacteria;c__Chloroplast;o__Stramenopiles	3.22175327814e-05	0
k__Bacteria;p__Cyanobacteria;c__4C0d-2;o__MLE1-12	1.61087663907e-05	0
