# Supplementary material for: Effects of changes on gut microbiota in children with acute Kawasaki disease
Source: PeerJ. 2020 Aug 6;8:e9698. doi: 10.7717/peerj.9698 (PMC7512135; doi:10.7717/peerj.9698)
Supplement: Supplemental Information 1 [file peerj-08-9698-s001.zip › B07_taxa_summary_group/otu_table_group_L5.txt]

Taxon	A	B
k__Bacteria;p__Bacteroidetes;c__Bacteroidia;o__Bacteroidales;f__Bacteroidaceae	0.326862978833	0.123399113975
k__Bacteria;p__Firmicutes;c__Clostridia;o__Clostridiales;f__Lachnospiraceae	0.226618125584	0.0631655255739
k__Bacteria;p__Firmicutes;c__Bacilli;o__Lactobacillales;f__Enterococcaceae	0.1225554947	0.12088602497
k__Bacteria;p__Proteobacteria;c__Gammaproteobacteria;o__Enterobacteriales;f__Enterobacteriaceae	0.0195238248655	0.19490938381
k__Bacteria;p__Actinobacteria;c__Actinobacteria;o__Bifidobacteriales;f__Bifidobacteriaceae	0.00211024839718	0.209053564237
k__Bacteria;p__Firmicutes;c__Clostridia;o__Clostridiales;f__Ruminococcaceae	0.104417023744	0.0891341119612
k__Bacteria;p__Firmicutes;c__Erysipelotrichi;o__Erysipelotrichales;f__Erysipelotrichaceae	0.00971358613357	0.08088602497
k__Bacteria;p__Firmicutes;c__Clostridia;o__Clostridiales;f__Veillonellaceae	0.0602467863012	0.0134997986307
k__Bacteria;p__Proteobacteria;c__Betaproteobacteria;o__Burkholderiales;f__Oxalobacteraceae	0.0122426624569	0.0452356020942
k__Bacteria;p__Proteobacteria;c__Gammaproteobacteria;o__Pseudomonadales;f__Moraxellaceae	0.0542382164372	0.0030124848973
k__Bacteria;p__Bacteroidetes;c__Bacteroidia;o__Bacteroidales;f__Porphyromonadaceae	0.00341505847482	0.0318002416432
k__Bacteria;p__Firmicutes;c__Clostridia;o__Clostridiales;f__Unclassified_Clostridiales	0.0176229904314	0.00141763995167
k__Bacteria;p__Proteobacteria;c__Betaproteobacteria;o__Burkholderiales;f__Alcaligenaceae	0.00868262508457	0
k__Bacteria;p__Firmicutes;c__Bacilli;o__Lactobacillales;f__Streptococcaceae	0.00269016398724	0.00565445026178
k__Bacteria;p__Bacteroidetes;c__Bacteroidia;o__Bacteroidales;f__Rikenellaceae	0.00678179065048	0
k__Bacteria;p__Firmicutes;c__Clostridia;o__Clostridiales;f__Clostridiaceae	0.00608911369569	0.000322190898107
k__Bacteria;p__Actinobacteria;c__Coriobacteriia;o__Coriobacteriales;f__Coriobacteriaceae	0.00335062340926	0.00167539267016
k__Bacteria;p__Actinobacteria;c__Actinobacteria;o__Actinomycetales;f__Micrococcaceae	0.00228744482747	0.00246476037052
k__Bacteria;p__Firmicutes;c__Bacilli;o__Lactobacillales;f__Unclassified_Lactobacillales	0.000757112020361	0.00246476037052
k__Bacteria;p__Firmicutes;c__Clostridia;o__Clostridiales;f__Peptostreptococcaceae	0.000128870131126	0.00215867901732
k__Bacteria;p__Firmicutes;c__Bacilli;o__Lactobacillales;f__Aerococcaceae	0.000451045458939	0.0018042690294
k__Bacteria;p__Proteobacteria;c__Deltaproteobacteria;o__Desulfovibrionales;f__Desulfovibrionaceae	0.00182029060214	0.000128876359243
k__Bacteria;p__Proteobacteria;c__Gammaproteobacteria;o__Xanthomonadales;f__Xanthomonadaceae	0.000322175327814	0.000982682239225
k__Bacteria;p__Proteobacteria;c__Betaproteobacteria;o__Burkholderiales;f__Burkholderiaceae	0.000547698057283	0.000596053161498
k__Bacteria;p__Actinobacteria;c__Actinobacteria;o__Actinomycetales;f__Actinomycetaceae	0.000741003253971	0.000354409987918
k__Bacteria;p__Firmicutes;c__Clostridia;o__Clostridiales;f__[Mogibacteriaceae]	0.000934308450659	0
k__Bacteria;p__Proteobacteria;c__Betaproteobacteria;o__Burkholderiales;f__Unclassified_Burkholderiales	0.000338284094204	0.000547724526782
k__Bacteria;p__Proteobacteria;c__Betaproteobacteria;o__Burkholderiales;f__Comamonadaceae	0.000579915590064	0.000289971808296
k__Bacteria;p__TM7;c__TM7-3;o__Unclassified_TM7-3;f__Unclassified_TM7-3	0.000676568188408	8.0547724527e-05
k__Bacteria;p__Cyanobacteria;c__Chloroplast;o__Streptophyta;f__Unclassified_Streptophyta	0.000370501626986	0.000354409987918
k__Bacteria;p__Firmicutes;c__Bacilli;o__Lactobacillales;f__Carnobacteriaceae	0.000177196430297	0.000515505436971
k__Bacteria;p__Proteobacteria;c__Gammaproteobacteria;o__Pseudomonadales;f__Pseudomonadaceae	9.6652598344e-05	0.000483286347161
k__Bacteria;p__Proteobacteria;c__Alphaproteobacteria;o__Rhizobiales;f__Brucellaceae	0.000338284094204	0.000112766814337
k__Bacteria;p__Proteobacteria;c__Alphaproteobacteria;o__Caulobacterales;f__Caulobacteraceae	0.000161087663907	0.000257752718486
k__Bacteria;p__Actinobacteria;c__Actinobacteria;o__Actinomycetales;f__Microbacteriaceae	0.000418827926158	0
k__Bacteria;p__Proteobacteria;c__Gammaproteobacteria;o__Pasteurellales;f__Pasteurellaceae	0	0.000306081353202
k__Bacteria;p__Firmicutes;c__Clostridia;o__Clostridiales;f__[Tissierellaceae]	0.000306066561423	0
k__Bacteria;p__Proteobacteria;c__Alphaproteobacteria;o__Sphingomonadales;f__Sphingomonadaceae	4.8326299172e-05	0.00020942408377
k__Bacteria;p__Proteobacteria;c__Gammaproteobacteria;o__Alteromonadales;f__[Chromatiaceae]	4.8326299172e-05	0.00020942408377
k__Bacteria;p__Firmicutes;c__Bacilli;o__Bacillales;f__Staphylococcaceae	6.44350655625e-05	0.000161095449053
k__Bacteria;p__[Thermi];c__Deinococci;o__Thermales;f__Thermaceae	0.000161087663907	6.44381796213e-05
k__Bacteria;p__Firmicutes;c__Bacilli;o__Bacillales;f__Bacillaceae	0	0.000161095449053
k__Bacteria;p__Proteobacteria;c__Gammaproteobacteria;o__Aeromonadales;f__Aeromonadaceae	0	0.000161095449053
k__Bacteria;p__Proteobacteria;c__Alphaproteobacteria;o__RF32;f__Unclassified_RF32	0.000144978897516	0
k__Bacteria;p__Firmicutes;c__Bacilli;o__Lactobacillales;f__Leuconostocaceae	0	0.000128876359243
k__Bacteria;p__Bacteroidetes;c__[Saprospirae];o__[Saprospirales];f__Chitinophagaceae	9.6652598344e-05	3.22190898107e-05
k__Bacteria;p__Actinobacteria;c__Actinobacteria;o__Actinomycetales;f__Corynebacteriaceae	0.000112761364735	1.61095449053e-05
k__Bacteria;p__Acidobacteria;c__iii1-8;o__SJA-36;f__Unclassified_SJA-36	0	0.000112766814337
k__Bacteria;p__Actinobacteria;c__Acidimicrobiia;o__Acidimicrobiales;f__Unclassified_Acidimicrobiales	1.61087663907e-05	9.66572694322e-05
k__Bacteria;p__Proteobacteria;c__Alphaproteobacteria;o__Rhizobiales;f__Bradyrhizobiaceae	0.000112761364735	0
k__Bacteria;p__Acidobacteria;c__Acidobacteria-6;o__iii1-15;f__Unclassified_iii1-15	0	9.6657269432e-05
k__Bacteria;p__Proteobacteria;c__Epsilonproteobacteria;o__Campylobacterales;f__Helicobacteraceae	9.66525983442e-05	0
k__Bacteria;p__Actinobacteria;c__Actinobacteria;o__Actinomycetales;f__Streptomycetaceae	0	8.0547724527e-05
k__Bacteria;p__Proteobacteria;c__Betaproteobacteria;o__Rhodocyclales;f__Rhodocyclaceae	3.22175327814e-05	4.83286347161e-05
k__Bacteria;p__Proteobacteria;c__Alphaproteobacteria;o__Rhizobiales;f__Methylobacteriaceae	4.8326299172e-05	3.22190898107e-05
k__Bacteria;p__Bacteroidetes;c__Sphingobacteriia;o__Sphingobacteriales;f__Sphingobacteriaceae	0	6.44381796213e-05
k__Bacteria;p__Proteobacteria;c__Alphaproteobacteria;o__Rhizobiales;f__Phyllobacteriaceae	1.61087663907e-05	4.83286347161e-05
k__Bacteria;p__Firmicutes;c__Bacilli;o__Gemellales;f__Gemellaceae	6.44350655625e-05	0
k__Bacteria;p__Bacteroidetes;c__Bacteroidia;o__Bacteroidales;f__S24-7	0	4.83286347161e-05
k__Bacteria;p__Verrucomicrobia;c__Verrucomicrobiae;o__Verrucomicrobiales;f__Verrucomicrobiaceae	0	4.83286347161e-05
k__Bacteria;p__Proteobacteria;c__Gammaproteobacteria;o__Alteromonadales;f__OM60	1.61087663907e-05	3.22190898107e-05
k__Bacteria;p__Actinobacteria;c__Actinobacteria;o__Actinomycetales;f__Pseudonocardiaceae	4.8326299172e-05	0
k__Bacteria;p__Firmicutes;c__Clostridia;o__Clostridiales;f__Christensenellaceae	4.8326299172e-05	0
k__Bacteria;p__Proteobacteria;c__Alphaproteobacteria;o__Rhodobacterales;f__Rhodobacteraceae	4.8326299172e-05	0
k__Bacteria;p__Actinobacteria;c__Acidimicrobiia;o__Acidimicrobiales;f__C111	0	3.22190898107e-05
k__Bacteria;p__Actinobacteria;c__Actinobacteria;o__Actinomycetales;f__Geodermatophilaceae	0	3.22190898107e-05
k__Bacteria;p__Firmicutes;c__Bacilli;o__Lactobacillales;f__Lactobacillaceae	0	3.22190898107e-05
k__Bacteria;p__Fusobacteria;c__Fusobacteriia;o__Fusobacteriales;f__Leptotrichiaceae	0	3.22190898107e-05
k__Bacteria;p__Gemmatimonadetes;c__Gemm-1;o__Unclassified_Gemm-1;f__Unclassified_Gemm-1	0	3.22190898107e-05
k__Bacteria;p__Proteobacteria;c__Deltaproteobacteria;o__Syntrophobacterales;f__Syntrophobacteraceae	0	3.22190898107e-05
k__Bacteria;p__Cyanobacteria;c__Chloroplast;o__Stramenopiles;f__Unclassified_Stramenopiles	3.22175327814e-05	0
k__Bacteria;p__Firmicutes;c__Clostridia;o__Clostridiales;f__Dehalobacteriaceae	3.22175327814e-05	0
k__Bacteria;p__Proteobacteria;c__Alphaproteobacteria;o__Rhizobiales;f__Methylocystaceae	3.22175327814e-05	0
k__Bacteria;p__Cyanobacteria;c__4C0d-2;o__MLE1-12;f__Unclassified_MLE1-12	1.61087663907e-05	0
k__Bacteria;p__Fusobacteria;c__Fusobacteriia;o__Fusobacteriales;f__Fusobacteriaceae	1.61087663907e-05	0
k__Bacteria;p__Proteobacteria;c__Alphaproteobacteria;o__Rhizobiales;f__Rhizobiaceae	1.61087663907e-05	0
k__Bacteria;p__Proteobacteria;c__Alphaproteobacteria;o__Sphingomonadales;f__Unclassified_Sphingomonadales	1.61087663907e-05	0
