# Supplementary material for: Effects of changes on gut microbiota in children with acute Kawasaki disease
Source: PeerJ. 2020 Aug 6;8:e9698. doi: 10.7717/peerj.9698 (PMC7512135; doi:10.7717/peerj.9698)
Supplement: Supplemental Information 1 [file peerj-08-9698-s001.zip › C01_diff/lefse/lefse_results.txt]

Bacteria.Proteobacteria.Gammaproteobacteria.Enterobacteriales.Enterobacteriaceae.Klebsiella	4.0347346814			-
Bacteria.Bacteroidetes.Bacteroidia.Bacteroidales.Rikenellaceae	3.83195430198			-
Bacteria.Bacteroidetes._Saprospirae_._Saprospirales_.Chitinophagaceae	1.98600479635			-
Bacteria.Proteobacteria.Betaproteobacteria.Rhodocyclales	1.68379893133			-
Bacteria.Firmicutes.Clostridia.Clostridiales.Peptostreptococcaceae	3.33467936787			-
Bacteria.TM7.TM7_3	2.83107487644			-
Bacteria.Fusobacteria	1.50888354163			-
Bacteria.Actinobacteria.Actinobacteria.Actinomycetales.Streptomycetaceae.Streptomyces	1.90564768095			-
Bacteria.Proteobacteria.Alphaproteobacteria.Rhizobiales.Brucellaceae.Ochrobactrum	2.53001592314			-
Bacteria.Actinobacteria.Actinobacteria.Actinomycetales.Pseudonocardiaceae.Amycolatopsis	1.68497480069			-
Bacteria.Proteobacteria.Gammaproteobacteria.Aeromonadales.Aeromonadaceae	2.20671961717			-
Bacteria.Proteobacteria.Gammaproteobacteria.Alteromonadales.OM60	1.50770767228			-
Bacteria.Actinobacteria.Actinobacteria.Actinomycetales.Micrococcaceae.Micrococcus	1.68497480069			-
Bacteria.Firmicutes.Bacilli.Lactobacillales.Streptococcaceae	3.75213608196			-
Bacteria.Proteobacteria.Gammaproteobacteria	5.30135342779			-
Bacteria.Firmicutes.Clostridia.Clostridiales.Lachnospiraceae.Lachnobacterium	3.16689493829			-
Bacteria.Proteobacteria.Betaproteobacteria.Burkholderiales.Oxalobacteraceae.Ralstonia	2.28585892266			-
Bacteria.Fusobacteria.Fusobacteriia.Fusobacteriales	1.50888354163			-
Bacteria.Actinobacteria.Actinobacteria.Actinomycetales.Pseudonocardiaceae	1.68497480069			-
Bacteria.Bacteroidetes.Bacteroidia.Bacteroidales.Bacteroidaceae.Bacteroides	5.51426173691			-
Bacteria.Proteobacteria.Alphaproteobacteria.Rhizobiales.Phyllobacteriaceae	1.68379893133			-
Bacteria.Acidobacteria.iii1_8.SJA_36	2.05177571663			-
Bacteria._Thermi_.Deinococci.Thermales.Thermaceae	2.2077361022			-
Bacteria.Firmicutes.Bacilli.Lactobacillales.Aerococcaceae	3.25592723732			-
Bacteria.Firmicutes.Bacilli.Bacillales	2.50829600492			-
Bacteria.Firmicutes.Clostridia.Clostridiales.Veillonellaceae	4.77969627935			-
Bacteria.Firmicutes.Clostridia.Clostridiales	5.61957590614			-
Bacteria.Bacteroidetes	5.52774998337	A	4.99430733066	0.0495346134356
Bacteria.Proteobacteria.Deltaproteobacteria.Syntrophobacterales.Syntrophobacteraceae	1.50770767228			-
Bacteria.Proteobacteria.Gammaproteobacteria.Enterobacteriales.Enterobacteriaceae.Citrobacter	3.6348544112			-
Bacteria.Firmicutes.Erysipelotrichi.Erysipelotrichales.Erysipelotrichaceae.Holdemania	2.96372840164			-
Bacteria._Thermi_	2.2077361022			-
Bacteria.Proteobacteria	5.3938322113			-
Bacteria.Verrucomicrobia.Verrucomicrobiae.Verrucomicrobiales.Verrucomicrobiaceae.Akkermansia	1.68379893133			-
Bacteria.Firmicutes.Clostridia.Clostridiales.Ruminococcaceae	5.01912624598			-
Bacteria.Bacteroidetes.Bacteroidia.Bacteroidales.Bacteroidaceae	5.51426173691			-
Bacteria.Proteobacteria.Gammaproteobacteria.Xanthomonadales.Xanthomonadaceae.Stenotrophomonas	2.99200751162			-
Bacteria.Cyanobacteria.Chloroplast.Stramenopiles	1.50768670352			-
Bacteria.Firmicutes.Bacilli.Lactobacillales.Enterococcaceae.Vagococcus	1.98487086756			-
Bacteria.Actinobacteria.Acidimicrobiia.Acidimicrobiales.C111	1.50770767228			-
Bacteria._Thermi_.Deinococci.Thermales	2.2077361022			-
Bacteria.Proteobacteria.Alphaproteobacteria.Rhizobiales.Rhizobiaceae	1.20785354597			-
Bacteria.Firmicutes.Erysipelotrichi.Erysipelotrichales	4.90757998708			-
Bacteria.Actinobacteria.Coriobacteriia.Coriobacteriales.Coriobacteriaceae.Eggerthella	3.22472878048			-
Bacteria.Actinobacteria.Actinobacteria.Actinomycetales.Corynebacteriaceae	2.05209703831			-
Bacteria.Proteobacteria.Deltaproteobacteria.Desulfovibrionales.Desulfovibrionaceae.Bilophila	3.25699817			-
Bacteria.Proteobacteria.Alphaproteobacteria.Rhizobiales.Bradyrhizobiaceae	2.05295158598			-
Bacteria.Proteobacteria.Betaproteobacteria.Burkholderiales	4.66864893198			-
Bacteria.Proteobacteria.Betaproteobacteria.Burkholderiales.Oxalobacteraceae.Cupriavidus	2.3838665127			-
Bacteria.TM7	2.83107487644			-
Bacteria.Firmicutes.Clostridia.Clostridiales.Christensenellaceae.Christensenella	1.68497480069			-
Bacteria.Proteobacteria.Alphaproteobacteria.Rhizobiales.Methylobacteriaceae	1.68497480069			-
Bacteria.Cyanobacteria.4C0d_2.MLE1_12	1.20785354597			-
Bacteria.Firmicutes.Bacilli.Bacillales.Bacillaceae.Anaerobacillus	2.20785354597			-
Bacteria.Firmicutes.Clostridia.Clostridiales.Ruminococcaceae.Clostridium	1.8099135373			-
Bacteria.Firmicutes.Clostridia.Clostridiales.Lachnospiraceae._Ruminococcus_	5.04466937979			-
Bacteria.Bacteroidetes.Sphingobacteriia.Sphingobacteriales.Sphingobacteriaceae.Sphingobacterium	1.80873766794			-
Bacteria._Thermi_.Deinococci	2.2077361022			-
Bacteria.Verrucomicrobia.Verrucomicrobiae	1.68379893133			-
Bacteria.Fusobacteria.Fusobacteriia	1.50888354163			-
Bacteria.Actinobacteria.Coriobacteriia.Coriobacteriales.Coriobacteriaceae.Enterococcus	1.80873766794			-
Bacteria.Proteobacteria.Betaproteobacteria.Rhodocyclales.Rhodocyclaceae	1.68379893133			-
Bacteria.Firmicutes.Clostridia.Clostridiales.Lachnospiraceae.Anaerostipes	1.50770767228			-
Bacteria.Bacteroidetes._Saprospirae_._Saprospirales_	1.98600479635			-
Bacteria.Proteobacteria.Gammaproteobacteria.Pasteurellales.Pasteurellaceae.Haemophilus	2.48543348507			-
Bacteria.Firmicutes.Clostridia.Clostridiales.Lachnospiraceae.Lachnospira	3.11094353296			-
Bacteria.Proteobacteria.Alphaproteobacteria.Rhodobacterales	1.68497480069			-
Bacteria.Proteobacteria.Gammaproteobacteria.Pasteurellales	2.48543348507			-
Bacteria.Bacteroidetes.Sphingobacteriia.Sphingobacteriales.Sphingobacteriaceae	1.80873766794			-
Bacteria.Bacteroidetes.Bacteroidia	5.52762521586	A	4.97720040479	0.0495346134356
Bacteria.Proteobacteria.Gammaproteobacteria.Pseudomonadales.Moraxellaceae.Acinetobacter	2.50888354163			-
Bacteria.Firmicutes.Bacilli	5.12027105624			-
Bacteria.Proteobacteria.Gammaproteobacteria.Enterobacteriales.Enterobacteriaceae.Trabulsiella	2.11094353296			-
Bacteria.Firmicutes.Erysipelotrichi	4.90757998708			-
Bacteria.Actinobacteria.Coriobacteriia.Coriobacteriales.Coriobacteriaceae	3.52551020942			-
Bacteria.Firmicutes.Clostridia.Clostridiales.Ruminococcaceae.Oscillospira	3.98788025903			-
Bacteria.Proteobacteria.Gammaproteobacteria.Xanthomonadales.Xanthomonadaceae	2.99200751162			-
Bacteria.Proteobacteria.Alphaproteobacteria.Rhizobiales	2.75185328835			-
Bacteria.Firmicutes.Clostridia.Clostridiales.Dehalobacteriaceae.Dehalobacterium	1.50888354163			-
Bacteria.Acidobacteria.Acidobacteria_6.iii1_15	1.984828927			-
Bacteria.Proteobacteria.Deltaproteobacteria.Desulfovibrionales	3.26084866161			-
Bacteria.Fusobacteria.Fusobacteriia.Fusobacteriales.Fusobacteriaceae.Fusobacterium	1.20785354597			-
Bacteria.Proteobacteria.Betaproteobacteria.Burkholderiales.Alcaligenaceae	3.93944231115			-
Bacteria.Proteobacteria.Betaproteobacteria.Burkholderiales.Oxalobacteraceae	4.6550789733			-
Bacteria.Firmicutes.Clostridia.Clostridiales.Lachnospiraceae.Clostridium	3.44972245361			-
Bacteria.Proteobacteria.Epsilonproteobacteria	1.98600479635			-
Bacteria.Firmicutes.Clostridia.Clostridiales.Ruminococcaceae.Ruminococcus	4.20083909731			-
Bacteria.Cyanobacteria	2.62183052264			-
Bacteria.Firmicutes.Bacilli.Lactobacillales	5.11920852816			-
Bacteria.Actinobacteria.Actinobacteria.Actinomycetales.Micrococcaceae.Kocuria	1.50770767228			-
Bacteria.Proteobacteria.Betaproteobacteria.Burkholderiales.Burkholderiaceae	2.77605527004			-
Bacteria.Actinobacteria.Actinobacteria.Actinomycetales.Geodermatophilaceae	1.50770767228			-
Bacteria.Proteobacteria.Gammaproteobacteria.Xanthomonadales	2.99200751162			-
Bacteria.Actinobacteria.Coriobacteriia.Coriobacteriales	3.52551020942			-
Bacteria.Proteobacteria.Gammaproteobacteria.Enterobacteriales.Enterobacteriaceae.Serratia	1.20785354597			-
Bacteria.Proteobacteria.Alphaproteobacteria.Sphingomonadales.Sphingomonadaceae	2.32062102892			-
Bacteria.Firmicutes.Clostridia.Clostridiales.Lachnospiraceae.Roseburia	3.24525849697			-
Bacteria.Cyanobacteria.Chloroplast.Streptophyta	2.56855906757			-
Bacteria.Firmicutes.Clostridia.Clostridiales.Ruminococcaceae.Anaerotruncus	1.98600479635			-
Bacteria.Verrucomicrobia	1.68379893133			-
Bacteria.Actinobacteria.Actinobacteria.Actinomycetales.Microbacteriaceae.Mycetocola	2.62282689394			-
Bacteria.Firmicutes.Clostridia.Clostridiales.Ruminococcaceae.Faecalibacterium	4.84940689487			-
Bacteria.Fusobacteria.Fusobacteriia.Fusobacteriales.Leptotrichiaceae	1.50888354163			-
Bacteria.Cyanobacteria.Chloroplast	2.60475728091			-
Bacteria.Gemmatimonadetes.Gemm_1	1.50770767228			-
Bacteria.Actinobacteria.Acidimicrobiia	2.10976766361			-
Bacteria.Proteobacteria.Alphaproteobacteria.Rhizobiales.Methylobacteriaceae.Methylobacterium	1.50888354163			-
Bacteria.Proteobacteria.Gammaproteobacteria.Enterobacteriales.Enterobacteriaceae.Erwinia	2.11094353296			-
Bacteria._Thermi_.Deinococci.Thermales.Thermaceae.Thermus	2.2077361022			-
Bacteria.Firmicutes.Bacilli.Bacillales.Bacillaceae	2.20785354597			-
Bacteria.Actinobacteria.Actinobacteria	5.32599154043			-
Bacteria.Proteobacteria.Gammaproteobacteria.Enterobacteriales.Enterobacteriaceae	5.28995933617			-
Bacteria.Proteobacteria.Deltaproteobacteria.Desulfovibrionales.Desulfovibrionaceae	3.26084866161			-
Bacteria.Firmicutes.Erysipelotrichi.Erysipelotrichales.Erysipelotrichaceae	4.90757998708			-
Bacteria.Proteobacteria.Alphaproteobacteria.Rhodobacterales.Rhodobacteraceae.Paracoccus	1.68497480069			-
Bacteria.Bacteroidetes.Bacteroidia.Bacteroidales.S24_7	1.68379893133			-
Bacteria.Bacteroidetes.Bacteroidia.Bacteroidales	5.52762521586	A	4.9666690292	0.0495346134356
Bacteria.Proteobacteria.Betaproteobacteria	4.66909841113			-
Bacteria.Fusobacteria.Fusobacteriia.Fusobacteriales.Fusobacteriaceae	1.20785354597			-
Bacteria.Proteobacteria.Betaproteobacteria.Burkholderiales.Oxalobacteraceae.Herbaspirillum	4.64758675868			-
Bacteria.Firmicutes.Clostridia.Clostridiales._Tissierellaceae_	2.48660714692			-
Bacteria.Proteobacteria.Gammaproteobacteria.Pseudomonadales.Pseudomonadaceae	2.68383817831			-
Bacteria.Proteobacteria.Alphaproteobacteria.Caulobacterales.Caulobacteraceae	2.41079765927			-
Bacteria.Bacteroidetes.Bacteroidia.Bacteroidales.Rikenellaceae.Alistipes	1.98600479635			-
Bacteria.Bacteroidetes._Saprospirae_	1.98600479635			-
Bacteria.Actinobacteria.Acidimicrobiia.Acidimicrobiales	2.10976766361			-
Bacteria.Proteobacteria.Gammaproteobacteria.Pseudomonadales.Pseudomonadaceae.Pseudomonas	2.16105099553			-
Bacteria.Firmicutes.Clostridia	5.61957590614			-
Bacteria.Firmicutes.Bacilli.Lactobacillales.Leuconostocaceae	2.10976766361			-
Bacteria.Firmicutes.Clostridia.Clostridiales.Lachnospiraceae.Coprococcus	3.14215957712			-
Bacteria.Proteobacteria.Epsilonproteobacteria.Campylobacterales.Helicobacteraceae.Wolinella	1.98600479635			-
Bacteria.Proteobacteria.Alphaproteobacteria.Rhodobacterales.Rhodobacteraceae	1.68497480069			-
Bacteria.Firmicutes.Clostridia.Clostridiales.Veillonellaceae.Dialister	2.11094353296			-
Bacteria.Firmicutes.Bacilli.Lactobacillales.Enterococcaceae.Enterococcus	5.08792831449			-
Bacteria.Proteobacteria.Deltaproteobacteria.Desulfovibrionales.Desulfovibrionaceae.Desulfovibrio	1.80873766794			-
Bacteria.Proteobacteria.Gammaproteobacteria.Pasteurellales.Pasteurellaceae	2.48543348507			-
Bacteria.Proteobacteria.Gammaproteobacteria.Alteromonadales._Chromatiaceae_	2.32062102892			-
Bacteria.Firmicutes.Clostridia.Clostridiales.Peptostreptococcaceae._Clostridium_	3.33467936787			-
Bacteria.Firmicutes.Clostridia.Clostridiales._Tissierellaceae_.WAL_1855D	2.38394480502			-
Bacteria.Proteobacteria.Alphaproteobacteria.Rhizobiales.Rhizobiaceae.Agrobacterium	1.20785354597			-
Bacteria.Firmicutes.Clostridia.Clostridiales.Lachnospiraceae.Blautia	3.91352073011			-
Bacteria.Proteobacteria.Alphaproteobacteria.RF32	2.16092018605			-
Bacteria.Actinobacteria.Actinobacteria.Actinomycetales.Actinomycetaceae.Actinomyces	2.86973846429			-
Bacteria.Proteobacteria.Alphaproteobacteria.Rhizobiales.Methylocystaceae.Pleomorphomonas	1.50888354163			-
Bacteria.Proteobacteria.Gammaproteobacteria.Pseudomonadales.Moraxellaceae	4.73508175328			-
Bacteria.Firmicutes.Bacilli.Lactobacillales.Enterococcaceae	5.08792831449			-
Bacteria.Proteobacteria.Alphaproteobacteria.Rhizobiales.Brucellaceae	2.53001592314			-
Bacteria.Proteobacteria.Alphaproteobacteria.Rhizobiales.Phyllobacteriaceae.Phyllobacterium	1.68379893133			-
Bacteria.Firmicutes.Clostridia.Clostridiales.Clostridiaceae.Clostridium	2.16196556037			-
Bacteria.Firmicutes.Clostridia.Clostridiales._Tissierellaceae_.Peptoniphilus	1.8099135373			-
Bacteria.Firmicutes.Clostridia.Clostridiales._Mogibacteriaceae_	2.97128153953			-
Bacteria.Actinobacteria.Actinobacteria.Actinomycetales.Micrococcaceae	3.3921687376			-
Bacteria.Firmicutes.Clostridia.Clostridiales.Veillonellaceae.Phascolarctobacterium	3.80443577705			-
Bacteria.Proteobacteria.Betaproteobacteria.Burkholderiales.Comamonadaceae.Delftia	1.50768670352			-
Bacteria.Proteobacteria.Alphaproteobacteria.Caulobacterales	2.41079765927			-
Bacteria.Actinobacteria.Coriobacteriia.Coriobacteriales.Coriobacteriaceae.Collinsella	2.93907143644			-
Bacteria.Firmicutes.Bacilli.Lactobacillales.Lactobacillaceae.Lactobacillus	1.50770767228			-
Bacteria.Firmicutes.Bacilli.Lactobacillales.Streptococcaceae.Streptococcus	3.72533826384			-
Bacteria.Actinobacteria.Actinobacteria.Actinomycetales.Corynebacteriaceae.Corynebacterium	2.05209703831			-
Bacteria.Proteobacteria.Epsilonproteobacteria.Campylobacterales	1.98600479635			-
Bacteria.Firmicutes.Clostridia.Clostridiales.Lachnospiraceae	5.35523162066			-
Bacteria.Bacteroidetes.Bacteroidia.Bacteroidales.Porphyromonadaceae.Parabacteroides	4.50269952233			-
Bacteria.Proteobacteria.Gammaproteobacteria.Alteromonadales	2.38276893567			-
Bacteria.Acidobacteria.Acidobacteria_6	1.984828927			-
Bacteria.Acidobacteria	2.32062102892			-
Bacteria.Proteobacteria.Deltaproteobacteria.Syntrophobacterales	1.50770767228			-
Bacteria.Actinobacteria.Actinobacteria.Actinomycetales.Micrococcaceae.Rothia	3.38646483533			-
Bacteria.Firmicutes.Bacilli.Lactobacillales.Carnobacteriaceae	2.71197481283			-
Bacteria.Firmicutes.Clostridia.Clostridiales.Lachnospiraceae.Robinsoniella	3.33057125814			-
Bacteria.Actinobacteria.Actinobacteria.Bifidobacteriales.Bifidobacteriaceae.Scardovia	1.68497480069			-
Bacteria.Proteobacteria.Epsilonproteobacteria.Campylobacterales.Helicobacteraceae	1.98600479635			-
Bacteria.Proteobacteria.Gammaproteobacteria.Enterobacteriales	5.28995933617			-
Bacteria.Proteobacteria.Gammaproteobacteria.Pseudomonadales	4.73585287848			-
Bacteria.Actinobacteria.Actinobacteria.Actinomycetales.Actinomycetaceae	2.86973846429			-
Bacteria.Proteobacteria.Alphaproteobacteria.Sphingomonadales	2.32062102892			-
Bacteria.Proteobacteria.Alphaproteobacteria.Rhizobiales.Methylocystaceae	1.50888354163			-
Bacteria.Firmicutes.Bacilli.Bacillales.Staphylococcaceae.Staphylococcus	2.20667767661			-
Bacteria.Actinobacteria.Actinobacteria.Bifidobacteriales	5.31989943284			-
Bacteria.Firmicutes.Clostridia.Clostridiales.Veillonellaceae.Veillonella	4.1310975646			-
Bacteria.Proteobacteria.Betaproteobacteria.Burkholderiales.Burkholderiaceae.Burkholderia	2.75192159032			-
Bacteria.Proteobacteria.Alphaproteobacteria.Sphingomonadales.Sphingomonadaceae.Novosphingobium	1.68379893133			-
Bacteria.Actinobacteria.Coriobacteriia	3.52551020942			-
Bacteria.Verrucomicrobia.Verrucomicrobiae.Verrucomicrobiales	1.68379893133			-
Bacteria.Firmicutes.Clostridia.Clostridiales.Lachnospiraceae.Oribacterium	1.50888354163			-
Bacteria.Proteobacteria.Alphaproteobacteria	2.99279442643			-
Bacteria.Proteobacteria.Betaproteobacteria.Burkholderiales.Comamonadaceae.Ramlibacter	1.80873766794			-
Bacteria.Firmicutes	5.74258850419			-
Bacteria.Firmicutes.Bacilli.Gemellales.Gemellaceae	1.8099135373			-
Bacteria.Cyanobacteria.4C0d_2	1.20785354597			-
Bacteria.Actinobacteria	5.32967271904			-
Bacteria.Gemmatimonadetes	1.50770767228			-
Bacteria.Firmicutes.Clostridia.Clostridiales.Lachnospiraceae.Dorea	4.21907873566	A	5.00289556151	0.0463015949151
Bacteria.Proteobacteria.Gammaproteobacteria.Pseudomonadales.Moraxellaceae.Enhydrobacter	4.72702500979			-
Bacteria.Proteobacteria.Gammaproteobacteria.Enterobacteriales.Enterobacteriaceae.Enterobacter	3.34973441743			-
Bacteria.Verrucomicrobia.Verrucomicrobiae.Verrucomicrobiales.Verrucomicrobiaceae	1.68379893133			-
Bacteria.Acidobacteria.iii1_8	2.05177571663			-
Bacteria.Firmicutes.Clostridia.Clostridiales.Christensenellaceae	1.68497480069			-
Bacteria.Firmicutes.Bacilli.Gemellales	1.8099135373			-
Bacteria.Proteobacteria.Deltaproteobacteria	3.26084866161			-
Bacteria.Proteobacteria.Betaproteobacteria.Burkholderiales.Alcaligenaceae.Sutterella	3.93944231115			-
Bacteria.Proteobacteria.Alphaproteobacteria.Sphingomonadales.Sphingomonadaceae.Sphingobium	1.90564768095			-
Bacteria.Firmicutes.Bacilli.Lactobacillales.Carnobacteriaceae.Granulicatella	2.71197481283			-
Bacteria.Proteobacteria.Alphaproteobacteria.Rhizobiales.Bradyrhizobiaceae.Bradyrhizobium	1.68497480069			-
Bacteria.Firmicutes.Erysipelotrichi.Erysipelotrichales.Erysipelotrichaceae._Eubacterium_	3.61663986377			-
Bacteria.Actinobacteria.Actinobacteria.Bifidobacteriales.Bifidobacteriaceae	5.31989943284			-
Bacteria.Proteobacteria.Betaproteobacteria.Burkholderiales.Comamonadaceae	2.76392358638			-
Bacteria.Firmicutes.Clostridia.Clostridiales.Dehalobacteriaceae	1.50888354163			-
Bacteria.Firmicutes.Bacilli.Lactobacillales.Streptococcaceae.Lactococcus	2.38276893567			-
Bacteria.Actinobacteria.Actinobacteria.Bifidobacteriales.Bifidobacteriaceae.Bifidobacterium	5.31979876054			-
Bacteria.Firmicutes.Clostridia.Clostridiales.Veillonellaceae.Megamonas	4.71989527668			-
Bacteria.Proteobacteria.Alphaproteobacteria.Caulobacterales.Caulobacteraceae.Mycoplana	1.80873766794			-
Bacteria.Bacteroidetes.Sphingobacteriia.Sphingobacteriales	1.80873766794			-
Bacteria.Actinobacteria.Actinobacteria.Actinomycetales.Streptomycetaceae	1.90564768095			-
Bacteria.Proteobacteria.Betaproteobacteria.Burkholderiales.Burkholderiaceae.Lautropia	1.50888354163			-
Bacteria.Firmicutes.Clostridia.Clostridiales.Clostridiaceae	3.7842725319			-
Bacteria.Bacteroidetes._Saprospirae_._Saprospirales_.Chitinophagaceae.Sediminibacterium	1.98600479635			-
Bacteria.Firmicutes.Clostridia.Clostridiales.Lachnospiraceae.Epulopiscium	2.20714840647			-
Bacteria.Actinobacteria.Actinobacteria.Actinomycetales	3.55778448234			-
Bacteria.Bacteroidetes.Sphingobacteriia	1.80873766794			-
Bacteria	6.0			-
Bacteria.Bacteroidetes.Bacteroidia.Bacteroidales.Porphyromonadaceae	4.50269952233			-
Bacteria.Fusobacteria.Fusobacteriia.Fusobacteriales.Leptotrichiaceae.Leptotrichia	1.50888354163			-
Bacteria.Firmicutes.Bacilli.Lactobacillales.Lactobacillaceae	1.50770767228			-
Bacteria.Firmicutes.Bacilli.Bacillales.Staphylococcaceae	2.20667767661			-
Bacteria.Proteobacteria.Gammaproteobacteria.Aeromonadales	2.20671961717			-
Bacteria.Actinobacteria.Actinobacteria.Actinomycetales.Microbacteriaceae	2.62282689394			-
