# Supplementary material for: Effects of changes on gut microbiota in children with acute Kawasaki disease
Source: PeerJ. 2020 Aug 6;8:e9698. doi: 10.7717/peerj.9698 (PMC7512135; doi:10.7717/peerj.9698)
Supplement: Supplemental Information 1 [file peerj-08-9698-s001.zip › C01_diff/metastats/genus/genus.0.03.B-A.metastats]

Local time and date of test: Wed Sep 25 13:15:12 2019
# rows = 91, # col = 6, g = 3
1000 permutations
OTU	mean(group1)	variance(group1)	stderr(group1)	mean(group2)	variance(group2)	stderr(group2)	p-value	q-value
Actinomyces	0.000532	0.000001	0.000482	0.000946	0.000000	0.000300	0.776253	1.000000
Corynebacterium	0.000025	0.000000	0.000025	0.000135	0.000000	0.000075	0.122873	0.886864
Mycetocola	0.000000	0.000000	0.000000	0.000634	0.000001	0.000634	0.574165	1.000000
Kocuria	0.000033	0.000000	0.000033	0.000000	0.000000	0.000000	0.215671	0.886864
Micrococcus	0.000000	0.000000	0.000000	0.000073	0.000000	0.000073	0.312354	0.886864
Rothia	0.003374	0.000016	0.002301	0.000435	0.000000	0.000146	0.145266	0.886864
Amycolatopsis	0.000000	0.000000	0.000000	0.000073	0.000000	0.000073	0.312354	0.886864
Streptomyces	0.000083	0.000000	0.000083	0.000000	0.000000	0.000000	0.523380	1.000000
Bifidobacterium	0.220417	0.121564	0.201299	0.003125	0.000022	0.002720	0.190354	0.886864
Scardovia	0.000075	0.000000	0.000075	0.000000	0.000000	0.000000	0.574165	1.000000
Collinsella	0.000000	0.000000	0.000000	0.001077	0.000003	0.001077	0.574165	1.000000
Eggerthella	0.003460	0.000029	0.003094	0.002473	0.000013	0.002068	0.926696	1.000000
Enterococcus	0.000000	0.000000	0.000000	0.000080	0.000000	0.000080	0.312354	0.886864
Bacteroides	0.236076	0.076324	0.159503	0.402708	0.002135	0.026675	0.201468	0.886864
Parabacteroides	0.042226	0.001789	0.024421	0.005070	0.000059	0.004428	0.109304	0.886864
Alistipes	0.000000	0.000000	0.000000	0.000146	0.000000	0.000146	0.312354	0.886864
Sphingobacterium	0.000067	0.000000	0.000067	0.000000	0.000000	0.000000	0.574165	1.000000
Sediminibacterium	0.000033	0.000000	0.000033	0.000146	0.000000	0.000146	0.767848	1.000000
Anaerobacillus	0.000249	0.000000	0.000249	0.000000	0.000000	0.000000	0.227709	0.886864
Staphylococcus	0.000167	0.000000	0.000167	0.000097	0.000000	0.000097	0.890785	1.000000
Granulicatella	0.000566	0.000001	0.000425	0.000239	0.000000	0.000149	0.782063	1.000000
Enterococcus	0.167580	0.034951	0.107936	0.130940	0.051235	0.130685	0.945671	1.000000
Vagococcus	0.000205	0.000000	0.000205	0.000000	0.000000	0.000000	0.312354	0.886864
Lactobacillus	0.000033	0.000000	0.000033	0.000000	0.000000	0.000000	0.215671	0.886864
Lactococcus	0.000250	0.000000	0.000250	0.000000	0.000000	0.000000	0.312354	0.886864
Streptococcus	0.005888	0.000055	0.004277	0.003936	0.000029	0.003108	0.889582	1.000000
Christensenella	0.000000	0.000000	0.000000	0.000073	0.000000	0.000073	0.312354	0.886864
Clostridium	0.000117	0.000000	0.000117	0.000215	0.000000	0.000186	0.866418	1.000000
Dehalobacterium	0.000000	0.000000	0.000000	0.000049	0.000000	0.000049	0.502528	1.000000
Anaerostipes	0.000000	0.000000	0.000000	0.000040	0.000000	0.000040	0.502528	1.000000
Blautia	0.003139	0.000030	0.003139	0.012005	0.000275	0.009575	0.743190	1.000000
Clostridium	0.000324	0.000000	0.000324	0.003495	0.000036	0.003459	0.722848	1.000000
Coprococcus	0.000922	0.000003	0.000922	0.002020	0.000008	0.001624	0.834519	1.000000
Dorea	0.003463	0.000036	0.003463	0.021683	0.000152	0.007108	0.015038	0.886864
Epulopiscium	0.000200	0.000000	0.000100	0.000093	0.000000	0.000065	0.730405	1.000000
Lachnobacterium	0.000000	0.000000	0.000000	0.002218	0.000015	0.002218	0.312354	0.886864
Lachnospira	0.000000	0.000000	0.000000	0.001950	0.000011	0.001950	0.312354	0.886864
Oribacterium	0.000050	0.000000	0.000050	0.000000	0.000000	0.000000	0.215671	0.886864
Robinsoniella	0.004544	0.000062	0.004544	0.000199	0.000000	0.000199	0.691329	1.000000
Roseburia	0.000000	0.000000	0.000000	0.002648	0.000020	0.002588	0.203114	0.886864
[Ruminococcus]	0.040805	0.002717	0.030096	0.137249	0.027099	0.095042	0.688620	1.000000
[Clostridium]	0.003643	0.000014	0.002183	0.000052	0.000000	0.000052	0.069949	0.886864
Anaerotruncus	0.000000	0.000000	0.000000	0.000146	0.000000	0.000146	0.312354	0.886864
Clostridium	0.000102	0.000000	0.000102	0.000097	0.000000	0.000097	0.978810	1.000000
Faecalibacterium	0.131287	0.015117	0.070985	0.030947	0.000597	0.014104	0.126734	0.886864
Oscillospira	0.019937	0.000908	0.017398	0.012316	0.000123	0.006412	0.882987	1.000000
Ruminococcus	0.000349	0.000000	0.000349	0.023946	0.001686	0.023708	0.653810	1.000000
Dialister	0.000000	0.000000	0.000000	0.000195	0.000000	0.000195	0.227709	0.886864
Megamonas	0.000000	0.000000	0.000000	0.065031	0.012687	0.065031	0.227709	0.886864
Phascolarctobacterium	0.000000	0.000000	0.000000	0.009605	0.000268	0.009456	0.209114	0.886864
Veillonella	0.020875	0.001307	0.020875	0.001682	0.000008	0.001682	0.717734	1.000000
Peptoniphilus	0.000000	0.000000	0.000000	0.000097	0.000000	0.000097	0.227709	0.886864
WAL_1855D	0.000000	0.000000	0.000000	0.000366	0.000000	0.000366	0.227709	0.886864
Holdemania	0.000000	0.000000	0.000000	0.001389	0.000006	0.001389	0.312354	0.886864
[Eubacterium]	0.002039	0.000006	0.001443	0.004907	0.000019	0.002527	0.673241	1.000000
Fusobacterium	0.000000	0.000000	0.000000	0.000024	0.000000	0.000024	1.000000	1.000000
Leptotrichia	0.000050	0.000000	0.000050	0.000000	0.000000	0.000000	0.215671	0.886864
Mycoplana	0.000067	0.000000	0.000067	0.000049	0.000000	0.000049	0.938494	1.000000
Bradyrhizobium	0.000000	0.000000	0.000000	0.000073	0.000000	0.000073	0.312354	0.886864
Ochrobactrum	0.000150	0.000000	0.000086	0.000505	0.000001	0.000479	0.777468	1.000000
Methylobacterium	0.000033	0.000000	0.000033	0.000049	0.000000	0.000049	1.000000	1.000000
Pleomorphomonas	0.000000	0.000000	0.000000	0.000049	0.000000	0.000049	0.502528	1.000000
Phyllobacterium	0.000050	0.000000	0.000050	0.000017	0.000000	0.000017	0.822823	1.000000
Agrobacterium	0.000000	0.000000	0.000000	0.000024	0.000000	0.000024	1.000000	1.000000
Paracoccus	0.000000	0.000000	0.000000	0.000073	0.000000	0.000073	0.312354	0.886864
Novosphingobium	0.000050	0.000000	0.000050	0.000000	0.000000	0.000000	0.523380	1.000000
Sphingobium	0.000083	0.000000	0.000083	0.000000	0.000000	0.000000	0.523380	1.000000
Sutterella	0.000000	0.000000	0.000000	0.013136	0.000518	0.013136	0.227709	0.886864
Burkholderia	0.000872	0.000002	0.000872	0.000829	0.000002	0.000829	0.971215	1.000000
Lautropia	0.000050	0.000000	0.000050	0.000000	0.000000	0.000000	0.215671	0.886864
Delftia	0.000000	0.000000	0.000000	0.000034	0.000000	0.000034	0.502528	1.000000
Ramlibacter	0.000067	0.000000	0.000067	0.000000	0.000000	0.000000	0.574165	1.000000
Cupriavidus	0.000316	0.000000	0.000223	0.000361	0.000000	0.000332	0.962038	1.000000
Herbaspirillum	0.045977	0.006342	0.045977	0.012680	0.000482	0.012680	0.789975	1.000000
Ralstonia	0.000200	0.000000	0.000200	0.000120	0.000000	0.000120	0.901557	1.000000
Bilophila	0.000000	0.000000	0.000000	0.002699	0.000019	0.002492	0.183000	0.886864
Desulfovibrio	0.000067	0.000000	0.000067	0.000000	0.000000	0.000000	0.574165	1.000000
Wolinella	0.000000	0.000000	0.000000	0.000146	0.000000	0.000146	0.312354	0.886864
Citrobacter	0.009156	0.000251	0.009156	0.000049	0.000000	0.000049	0.657544	1.000000
Enterobacter	0.004749	0.000068	0.004749	0.000000	0.000000	0.000000	0.312354	0.886864
Erwinia	0.000000	0.000000	0.000000	0.000195	0.000000	0.000195	0.227709	0.886864
Klebsiella	0.022992	0.001586	0.022992	0.000000	0.000000	0.000000	0.227709	0.886864
Serratia	0.000000	0.000000	0.000000	0.000024	0.000000	0.000024	1.000000	1.000000
Trabulsiella	0.000075	0.000000	0.000075	0.000195	0.000000	0.000195	0.835722	1.000000
Haemophilus	0.000334	0.000000	0.000284	0.000000	0.000000	0.000000	0.155139	0.886864
Acinetobacter	0.000133	0.000000	0.000088	0.000487	0.000001	0.000487	0.783797	1.000000
Enhydrobacter	0.000075	0.000000	0.000075	0.080549	0.019464	0.080549	0.646215	1.000000
Pseudomonas	0.000158	0.000000	0.000123	0.000000	0.000000	0.000000	0.137671	0.886864
Stenotrophomonas	0.001016	0.000003	0.001016	0.000344	0.000000	0.000344	0.811494	1.000000
Akkermansia	0.000050	0.000000	0.000050	0.000000	0.000000	0.000000	0.523380	1.000000
Thermus	0.000100	0.000000	0.000100	0.000239	0.000000	0.000210	0.830785	1.000000
