# Supplementary material for: Effects of changes on gut microbiota in children with acute Kawasaki disease
Source: PeerJ. 2020 Aug 6;8:e9698. doi: 10.7717/peerj.9698 (PMC7512135; doi:10.7717/peerj.9698)
Supplement: Supplemental Information 1 [file peerj-08-9698-s001.zip › C01_diff/metastats/phylum/phylum.0.03.B-A.metastats]

Local time and date of test: Wed Sep 25 13:15:12 2019

# rows = 11, # col = 6, g = 3

1000 permutations

OTU	mean(group1)	variance(group1)	stderr(group1)	mean(group2)	variance(group2)	stderr(group2)	p-value	q-value
Acidobacteria	0.000209	0.000000	0.000209	0.000000	0.000000	0.000000	0.270400	0.031858
Actinobacteria	0.213635	0.114774	0.195596	0.009095	0.000097	0.005684	0.237800	0.031858
Bacteroidetes	0.155335	0.009407	0.055996	0.337093	0.006399	0.046186	0.032500	0.026804
Cyanobacteria	0.000355	0.000000	0.000355	0.000419	0.000000	0.000275	0.843400	0.063234
Firmicutes	0.382561	0.039374	0.114563	0.552826	0.012774	0.065254	0.165000	0.031858
Fusobacteria	0.000032	0.000000	0.000032	0.000016	0.000000	0.000016	0.624988	0.053681
Gemmatimonadetes	0.000032	0.000000	0.000032	0.000000	0.000000	0.000000	0.249986	0.031858
Proteobacteria	0.247647	0.007991	0.051611	0.099711	0.019034	0.079654	0.109000	0.031858
TM7	0.000081	0.000000	0.000081	0.000678	0.000001	0.000654	0.548000	0.053681
Verrucomicrobia	0.000048	0.000000	0.000048	0.000000	0.000000	0.000000	0.270400	0.031858
[Thermi]	0.000065	0.000000	0.000065	0.000161	0.000000	0.000138	0.650900	0.053681
