# Supplementary material for: Effects of changes on gut microbiota in children with acute Kawasaki disease
Source: PeerJ. 2020 Aug 6;8:e9698. doi: 10.7717/peerj.9698 (PMC7512135; doi:10.7717/peerj.9698)
Supplement: Supplemental Information 1 [file peerj-08-9698-s001.zip › C01_diff/metastats/phylum/phylum.0.03.B-A.sig.xls]

taxa	mean(group1)	variance(group1)	stderr(group1)	mean(group2)	variance(group2)	stderr(group2)	p-value	q-value
Bacteroidetes	0.155335	0.009407	0.055996	0.337093	0.006399	0.046186	0.032500	0.026804
